# Supplementary material for: Mutant p53 protein accumulation is selectively targetable by proximity-inducing drugs
Source: Nat Chem Biol. 2025 Nov 3;22(5):783–92. doi: 10.1038/s41589-025-02051-7 (PMC13128454; doi:10.1038/s41589-025-02051-7)
Supplement: Supplementary file 3 — Statistical source data. [file 41589_2025_2051_MOESM3_ESM.xlsx]

## Sheet: 2C
Halo-PEG2-BI2536 Conc (uM)	WT_Rep	WT_Rep	WT_Rep	WT_Rep	WT_Rep	WT_Rep	WT_Rep	WT_Rep	Halo_R273H_mC_Rep	Halo_R273H_mC_Rep	Halo_R273H_mC_Rep	Halo_R273H_mC_Rep	Halo_R273H_mC_Rep	Halo_R273H_mC_Rep	Halo_R273H_mC_Rep	Halo_R273H_mC_Rep
0.0012207	107.126	106.309	111.419	95.5087	124.146	108.104	89.8403	109.984	108.718	122.161	100.757	95.0914	96.3758	114.367	113.107	120.273
0.00488281	121.696	102.027	111.233	108.433	110.626	104.982	116.243	113.776	106.513	108.386	105.755	109.963	95.2934	112.355	109.327	101.043
0.0195312	105.414	102.223	106.249	120.168	114.47	112.885	111.396	106.377	58.3049	65.9735	60.2857	64.6871	68.6732	63.5753	63.09	65.1825
0.078125	112.23	115.129	123.307	95.2265	108.614	101.005	95.6107	105.324	32.0623	31.2907	34.9315	29.4641	28.6986	33.3324	32.307	32.4735
0.3125	108.366	100.22	116.199	100.831	107.95	102.756	99.131	96.6329	18.4207	16.452	15.0265	16.9008	15.5331	15.9139	15.9027	14.7382
1.25	44.8424	44.9483	50.1457	42.8096	45.7902	47.5341	43.1252	42.8496	13.0893	12.7228	12.2415	12.3156	12.6761	12.141	13.8955	12.5989
5	17.9913	19.1336	21.4191	19.5426	21.195	19.412	20.0146	18.7036	14.86	14.5513	15.2367	13.7361	14.4732	13.8122	16.3555	14.0995
20	0.255534	0.372813	0.361371	0.289859	0.379487	0.380441	0.340394	0.303208	1.60317	1.37878	1.34934	1.41432	1.24375	1.64682	1.65393	1.48234

## Sheet: 2F
Transcript Abundance	p53(WT)	p53(R273H)
Rep1	1.016	0.854
Rep2	0.982	0.914
Rep3	1.002	0.855
Protein Abundance	Condition	Marker	MFI_rep1	MFI_rep2	MFI_rep3
	p53(WT)	mTagBFP2	2556	2539	2534
	p53(R273H)	mTagBFP2	3333	3332	3246

## Sheet: 2G
Condition	Marker	MFI_rep1	MFI_rep2	MFI_rep3
p53(WT)	mCherry	1070	1073	1067
p53(R273H)	mCherry	32503	32883	31678

## Sheet: 2H
p53_construct	Compound	Compound_conc	mean	stdevs	replicates
WT	HLDA131	2000	0.937123	0.063333	198808	201704	195744	174760	172848	182048
WT	HLDA131	1000	0.889328	0.0857519	195160	187952	190296	175360	148360	171360
WT	HLDA131	500	0.87123	0.0672684	180424	193528	180544	172352	155184	164712
WT	HLDA131	250	0.900581	0.0290908	177640	178616	170880	183008	185576	186288
WT	HLDA131	125	0.993335	0.0377783	190872	209096	198536	197128
WT	HLDA131	62.5	1.03124	0.0559589	209568	217280	213320	213664	189696	195456
WT	HLDA131	31.25	0.980111	0.0635469	200712	217768	194936	197064	182768	184312
WT	HLDA131	15.625	0.985917	0.0709505	184624	212296	201928	206736	203456	175496
WT	HLDA131	7.8125	0.940885	0.0680355	196456	181160	204952	199640	175136	173088
WT	HLDA131	0	1	0.0543571	197952	200776	213872	209880	195688	183288
Mut	HLDA131	2000	0.411783	0.0206135	65504	66240	60616	68424	69752	68864
Mut	HLDA131	1000	0.529301	0.0544845	78904	82480	81736	86328	102848	81088
Mut	HLDA131	500	0.673584	0.0638611	101984	114648	103320	107616	126800	98960
Mut	HLDA131	250	0.746356	0.0599343	118112	118720	127664	116696	135384	107336
Mut	HLDA131	125	0.862579	0.0404853	148320	143640	139296	139856	136528	129000
Mut	HLDA131	62.5	0.96582	0.0463015	169104	153248	154208	156200	157744	146272
Mut	HLDA131	31.25	0.991925	0.0864776	182704	152168	170344	153392	159296	144192
Mut	HLDA131	15.625	1.04419	0.0758549	189464	158696	167744	156624	176040	164224
Mut	HLDA131	7.8125	1.05375	0.0535015	166920	167472	187616	163488	168616	167952
Mut	HLDA131	0	1	0.0367698	166336	167784	158536	152808	166008	158456
WT	BI2536	100	0.419733	0.0422976	91299	91521	110253	107241
WT	BI2536	50	0.494121	0.0283816	121176	111722	112653	125709
WT	BI2536	25	0.624356	0.0257363	156770	147371	141939	149390
WT	BI2536	12.5	0.64413	0.0360082	153573	146180	148955	165621
WT	BI2536	6.25	0.808592	0.0789129	186650	172938	193716	217878
WT	BI2536	3.125	1.01087	0.0229475	243376	233836	240215	246677
WT	BI2536	1.5625	1.05118	0.0871894	272283	224772	244085	261410
WT	BI2536	0.78125	1.02816	0.02415	245303	237908	252002	245374
WT	BI2536	0.390625	1.02944	0.0933923	236109	227126	240832	277749
WT	BI2536	0.195312	0.988516	0.0751746	238397	225982	259666	218737
WT	BI2536	0.0976562	1.11344	0.125028	273323	237458	247150	303994
WT	BI2536	0.0488281	0.970451	0.0580014	244635	211925	234768	234225
WT	BI2536	0	1	0.126772	201680	238351	275716	237988
Mut	BI2536	100	0.41441	0.037194	63459	73795	72267	61765
Mut	BI2536	50	0.473263	0.0488539	87813	79696	71081	71223
Mut	BI2536	25	0.619772	0.0831256	102356	92186	120326	90854
Mut	BI2536	12.5	0.707357	0.0661816	123471	113233	124855	101499
Mut	BI2536	6.25	0.843158	0.0946878	144484	119258	155344	132872
Mut	BI2536	3.125	1.12549	0.0698236	194944	176651	192942	172246
Mut	BI2536	1.5625	1.03968	0.0973527	174155	148473	186714	171263
Mut	BI2536	0.78125	1.19475	0.118337	218482	178554	204635	180452
Mut	BI2536	0.390625	1.06138	0.0994911	185229	162171	189977	157434
Mut	BI2536	0.195312	1.07117	0.0475842	176045	169600	186049	169525
Mut	BI2536	0.0976562	1.15375	0.117033	191053	161144	203266	199816
Mut	BI2536	0.0488281	1.11779	0.0894622	197890	183273	187583	162992
Mut	BI2536	0	1	0.141596	159782	194790	138732	161327
