# Supplementary material for: Mutant p53 protein accumulation is selectively targetable by proximity-inducing drugs
Source: Nat Chem Biol. 2025 Nov 3;22(5):783–92. doi: 10.1038/s41589-025-02051-7 (PMC13128454; doi:10.1038/s41589-025-02051-7)
Supplement: Supplementary file 4 — Statistical source data. [file 41589_2025_2051_MOESM4_ESM.xlsx]

## Sheet: 3B
Concentration (nM)	10000	5000	2500	1250	625	312.5	156.25	78.125	39.0625	19.5312	9.76562	4.88281	2.44141	1.2207	0	0
NLuc Signal (Rep1)	1052	1240	988	704	484	428	380	312	404	352	328	316	356	300	372	340
NLuc Signal (Rep2)	1356	1080	1108	792	444	364	352	292	356	360	336	344	348	316	276	384
NLuc Signal (Rep3)	1056	1140	1092	644	472	392	372	400	324	304	296	316	308	316	348	308
NLuc Signal (Rep4)	1192	1304	1092	588	448	404	324	392	368	296	308	284	360	296	332	300
NLuc Signal (Rep5)	1180	1104	1436	588	420	404	360	356	332	324	312	312	340	324	292	276
NLuc Signal (Rep6)	1372	1468	1288	644	408	488	332	356	364	300	360	332	324	308	336	312
Average	1201.33	1222.67	1167.33	660	446	413.333	353.333	351.333	358	322.667	323.333	317.333	339.333	310	323

## Sheet: 3D
Condition	normalized_mCherry_percentage
Y220C DMSO	100
Y220C PMV6 10nM	98.9640884
Y220C PMV6 100nM	100.5801105
Y220C PMV6 1 uM	99.04696133
Y220C PMV6 10 uM	92.15469613
Y220C KG5-BI 1 nM	98.99171271
Y220C KG5-BI 10 nM	99.95856354
Y220C KG5-BI 100 nM	100.2209945
Y220C KG5-BI 1 uM	99.83425414
Y220C selinexor 1 nM	98.56353591
Y220C selinexor 10 nM	98.63259669
Y220C selinexor 100 nM	103.2458564
Y220C selinexor 1 uM	99.86187845
Y220C BI2536 0.02 nM	98.50828729
Y220C BI2536 0.2 nM	98.6878453
Y220C BI2536 1 nM	100.0828729
Y220C BI2536 5 nM	117.6657459
Y220C HLDA 231 1 nM	97.59668508
Y220C HLDA 231 10 nM	98.25966851
Y220C HLDA 231 100 nM	98.71546961
Y220C HLDA 231 1 uM	93.37016575
Y220C Bifunctional 62.5 nM	97.2651934
Y220C Bifunctional 125 nM	95.359116
Y220C Bifunctional 250 nM	82.4309392
Y220C Bifunctional 500 nM	42.5138122
Y220C Bifunctional 1 uM	16.6712707
Y220C Bifunctional 2 uM	4.65469613
R273H DMSO	100
R273H Bifunctional 1 nM	95.5059316
R273H Bifunctional 10 nM	97.2644801
R273H Bifunctional 100 nM	96.2316818
R273H Bifunctional 1 uM	90.969993

## Sheet: 3F_S3H
Compound	Concentration	Cell_Line	mean_norm	stdevs_norm			Concentration	10000	5000	2500	1250	625	312.5	156.25	78.125	39.0625	19.5312	0
p53-01	10000	WT	1.76256	0.107714		p53-01	WT	233886	207130	139477	122108	120568	120672	127240	123731	123804	133494	111554
p53-01	5000	WT	1.4986	0.133708		p53-01	WT	204323	170945	137713	116864	89735	107314	99863	127401	109630	117337	133878
p53-01	2500	WT	1.18482	0.0603236		p53-01	WT	214988	175970	153198	133954	125147	116046	130913	120215	139391	138819	117795
p53-01	1250	WT	1.00651	0.0626283		p53-01	WT	207998	178176	148518	118859	91991	112110	101408	121439	105438	114789	125377
p53-01	625	WT	0.874821	0.152182		p53-01	Y220C	259961	262469	236256	147349	123269	114761	125984	120512	127747	136337	112719
p53-01	312.5	WT	0.933562	0.046544		p53-01	Y220C	264959	277595	229038	143892	91753	112118	107588	118467	106194	118028	125076
p53-01	156.25	WT	0.940279	0.135085		p53-01	Y220C	298921	289089	267460	176603	136660	115705	142722	133301	133419	144163	127569
p53-01	78.125	WT	1.00856	0.0258631		p53-01	Y220C	286008	327582	271302	148294	92711	120420	105036	123437	117294	122690	134013
p53-01	39.0625	WT	0.978836	0.125882		PMV6	WT		170740	161042	151325	139020	130368	158804	152117	136331	150943	148904
p53-01	19.5312	WT	1.03241	0.0970002		PMV6	WT		179681	156945	145779	95362	130137	124440	141129	136315	124130	141813
p53-01	0	WT	1	0.078977		PMV6	WT		158213	164050	152699	140555	122160	149810	141353	126711	150185	152039
p53-01	10000	Y220C	2.22247	0.145959		PMV6	WT		201975	168279	148029	92831	147144	113391	138272	137956	126865	145309
p53-01	5000	Y220C	2.31636	0.222864		PMV6	Y220C		125794	102996	121651	122138	87016	88398	106192	104750	91588	117860
p53-01	2500	Y220C	2.01062	0.17197		PMV6	Y220C		115192	98127	93168	90530	84529	87144	102003	84543	104631	93654
p53-01	1250	Y220C	1.23381	0.121465		PMV6	Y220C		127608	104958	119749	116455	84549	90365	110548	121682	96605	103534
p53-01	625	Y220C	0.889895	0.179934		PMV6	Y220C		117131	104651	109275	97052	91540	90140	96546	84072	104857	93458
p53-01	312.5	Y220C	0.927163	0.0277399		BI2536	WT	259590	226831	182654	131108	118546	90006	92236	125458	126417	101820	115202
p53-01	156.25	Y220C	0.963861	0.141003		BI2536	WT	240701	221170	187485	131356	104034	94305	94370	106940	91473	113248	105673
p53-01	78.125	Y220C	0.992671	0.0526441		BI2536	WT	269097	240802	215491	152167	117323	93528	93114	132813	129554	111453	145710
p53-01	39.0625	Y220C	0.970517	0.0961863		BI2536	WT	243095	240601	189535	136802	107564	99564	97215	113259	96056	123771	107495
p53-01	19.5312	Y220C	1.04374	0.0966901		BI2536	Y220C	320499	280409	314760	212391	117128	98096	101297	135249	137775	115256	149767
p53-01	0	Y220C	1	0.071429		BI2536	Y220C	297797	304325	286983	226804	121353	116170	110278	137668	105993	127200	153938
PMV6	5000	WT	1.20839	0.125507		BI2536	Y220C	322913	302507	322612	198553	128759	98914	108541	143467	131607	115855	158778
PMV6	2500	WT	1.10586	0.0325639		BI2536	Y220C	320880	330408	319985	246616	123804	130859	114189	142866	122061	132591	160743
PMV6	1250	WT	1.01661	0.0213539
PMV6	625	WT	0.795436	0.179622
PMV6	312.5	WT	0.900936	0.0714997
PMV6	156.25	WT	0.929226	0.144508
PMV6	78.125	WT	0.974163	0.0414673
PMV6	39.0625	WT	0.913697	0.0349362
PMV6	19.5312	WT	0.938881	0.0987541
PMV6	0	WT	1	0.0301085
PMV6	5000	Y220C	1.18903	0.0605208
PMV6	2500	Y220C	1.00545	0.0309146
PMV6	1250	Y220C	1.0865	0.127787
PMV6	625	Y220C	1.04325	0.148279
PMV6	312.5	Y220C	0.850989	0.0323236
PMV6	156.25	Y220C	0.871583	0.0149245
PMV6	78.125	Y220C	1.0166	0.0585067
PMV6	39.0625	Y220C	0.967053	0.1769
PMV6	19.5312	Y220C	0.973501	0.0634529
PMV6	0	Y220C	1	0.112563
BI2536	10	WT	2.13568	0.114436
BI2536	5	WT	1.96044	0.0836632
BI2536	2.5	WT	1.63509	0.124462
BI2536	1.25	WT	1.16316	0.0834835
BI2536	0.625	WT	0.943864	0.0605004
BI2536	0.3125	WT	0.796075	0.0333015
BI2536	0.15625	WT	0.795087	0.0183251
BI2536	0.078125	WT	1.00926	0.0985626
BI2536	0.0390625	WT	0.935496	0.167796
BI2536	0.0195312	WT	0.949823	0.0758947
BI2536	0	WT	1	0.156862
BI2536	10	Y220C	2.02509	0.0761473
BI2536	5	Y220C	1.95378	0.131303
BI2536	2.5	Y220C	1.99661	0.105234
BI2536	1.25	Y220C	1.41901	0.131942
BI2536	0.625	Y220C	0.787907	0.0311745
BI2536	0.3125	Y220C	0.712485	0.100372
BI2536	0.15625	Y220C	0.696866	0.0346401
BI2536	0.078125	Y220C	0.897347	0.0257006
BI2536	0.0390625	Y220C	0.798163	0.088865
BI2536	0.0195312	Y220C	0.787679	0.0550056
BI2536	0	Y220C	1	0.0316962

## Sheet: 3G_S3G
Compound	Concentration	Cell_Line	P3_avg	P3_stdevs	P5_avg	P5_stdevs
DMSO	0	WT	0.0373258	0.00222499	0.0105171	0.00278556		P3 = early apoptotic
DMSO	0	Y220C	0.00840483	0.000641523	0.000600818	0.000690808		P5 = late apoptotic
p53-01	0.75	WT	0.0591058	0.00606998	0.0208538	0.000821205
p53-01	0.75	Y220C	0.0797108	0.00412464	0.0222472	0.000771364
p53-01	1.5	WT	0.0506749	0.00108476	0.0208125	0.001141
p53-01	1.5	Y220C	0.25753	0.00456117	0.0769788	0.00541529
BI2536	0.75	WT	0.0407868	0.00284397	0.0148921	0.00187104
BI2536	0.75	Y220C	0.0353751	0.00684014	0.00176121	0.000439559
BI2536	1.5	WT	0.112627	0.0046523	0.0324169	0.00472878
BI2536	1.5	Y220C	0.087246	0.0122299	0.0343863	0.00155952
PMV6	0.75	WT	0.0369352	0.000998281	0.0169197	0.000584138
PMV6	0.75	Y220C	0.0123823	0.00120053	0.00235931	0.00142649
PMV6	1.5	WT	0.0310306	0.00515978	0.0141188	0.00210719
PMV6	1.5	Y220C	0.00598733	0.000455626	0.001602	0.000895746
Cell Line	Compound	Concentration	P1_all_cells	P2_viable	P3_AnnexinPos_PIneg	P4_PIpos_AnnexinNeg	P5_PIpos_Annexinpos	prop_P2	prop_P3	prop_P4	prop_P5	avgprop_P2	avgprop_P3	avgprop_P4	avgprop_P5
Y220C	DMSO	0	2213	2190	19	1	3	0.989607	0.00858563	0.000451875	0.00135563	0.989492	0.00840483	0.00150243	0.000600818
Y220C	DMSO	0	2238	2214	20	3	1	0.989276	0.00893655	0.00134048	0.000446828	0.000187007	0.000641523	0.00114019	0.000690808
Y220C	DMSO	0	2210	2187	17	6	0	0.989593	0.00769231	0.00271493	0
Y220C	BI2536	1.5	1692	1282	163	201	59	0.751906	0.0956012	0.117889	0.0346041	0.77571	0.087246	0.102658	0.0343863
Y220C	BI2536	1.5	1703	1336	159	160	56	0.78083	0.0929281	0.0935126	0.0327294	0.0217011	0.0122299	0.0132784	0.00155952
Y220C	BI2536	1.5	639	510	47	62	23	0.794393	0.0732087	0.0965732	0.0358255
Y220C	p53-01	1.5	1497	912	381	104	109	0.605578	0.252988	0.0690571	0.0723772	0.595924	0.25753	0.0695672	0.0769788
Y220C	p53-01	1.5	1460	887	378	92	111	0.604223	0.257493	0.0626703	0.0756131	0.0155634	0.00456117	0.00716554	0.00541529
Y220C	p53-01	1.5	1484	871	395	116	125	0.577969	0.26211	0.0769741	0.0829463
Y220C	PMV6	1.5	2265	2208	13	43	2	0.974404	0.00573698	0.0189762	0.000882613	0.976341	0.00598733	0.0160692	0.001602
Y220C	PMV6	1.5	2276	2233	13	27	3	0.981107	0.00571178	0.0118629	0.0013181	0.00415129	0.000455626	0.00373041	0.000895746
Y220C	PMV6	1.5	2302	2242	15	40	6	0.973513	0.00651324	0.0173686	0.0026053
Y220C	p53-01	0.75	1953	1654	165	95	45	0.844308	0.0842266	0.0484941	0.0229709	0.847657	0.0797108	0.0503849	0.0222472
Y220C	p53-01	0.75	1999	1707	158	98	43	0.850947	0.0787637	0.0488534	0.0214357	0.00331981	0.00412464	0.00296916	0.000771364
Y220C	p53-01	0.75	1960	1670	150	106	44	0.847716	0.0761421	0.0538071	0.022335
Y220C	PMV6	0.75	2255	2186	31	31	9	0.968542	0.013735	0.013735	0.00398759	0.974203	0.0123823	0.0110556	0.00235931
Y220C	PMV6	0.75	2270	2219	26	23	4	0.976673	0.0114437	0.0101232	0.00176056	0.00491539	0.00120053	0.00235596	0.00142649
Y220C	PMV6	0.75	2255	2205	27	21	3	0.977394	0.0119681	0.00930851	0.00132979
Y220C	BI2536	0.75	2271	2186	74	7	5	0.962148	0.0325704	0.00308099	0.0022007	0.957432	0.0353751	0.00543144	0.00176121
Y220C	BI2536	0.75	2270	2152	98	17	3	0.948018	0.0431718	0.00748899	0.00132159	0.00815331	0.00684014	0.00221855	0.000439559
Y220C	BI2536	0.75	2270	2185	69	13	4	0.962131	0.0303831	0.00572435	0.00176134
WT	DMSO	0	2200	2047	88	47	27	0.926664	0.039837	0.0212766	0.0122227	0.928666	0.0373258	0.0234913	0.0105171
WT	DMSO	0	2183	2049	78	48	16	0.935189	0.0356002	0.0219078	0.0073026	0.00578835	0.00222499	0.00330447	0.00278556
WT	DMSO	0	2153	1998	79	59	26	0.924144	0.0365402	0.0272895	0.0120259
WT	BI2536	1.5	1861	1572	206	60	54	0.830867	0.108879	0.0317125	0.0285412	0.82551	0.112627	0.0294458	0.0324169
WT	BI2536	1.5	1868	1534	222	57	71	0.814225	0.117834	0.0302548	0.0376858	0.00977701	0.0046523	0.00276147	0.00472878
WT	BI2536	1.5	1905	1608	215	51	60	0.831437	0.111169	0.0263702	0.0310238
WT	p53-01	1.5	2190	1971	112	75	48	0.893472	0.0507706	0.0339982	0.0217588	0.896086	0.0506749	0.0324271	0.0208125
WT	p53-01	1.5	2179	1980	109	68	43	0.9	0.0495455	0.0309091	0.0195455	0.00345292	0.00108476	0.00154523	0.001141
WT	p53-01	1.5	2208	1990	115	72	47	0.894784	0.0517086	0.0323741	0.0211331
WT	PMV6	1.5	2215	2055	56	85	29	0.923596	0.0251685	0.0382022	0.0130337	0.923921	0.0310306	0.0309297	0.0141188
WT	PMV6	1.5	2253	2103	75	63	29	0.926432	0.0330396	0.0277533	0.0127753	0.00236508	0.00515978	0.00631495	0.00210719
WT	PMV6	1.5	2228	2061	78	60	37	0.921735	0.0348837	0.0268336	0.0165474
WT	p53-01	0.75	2211	1988	134	58	48	0.89228	0.0601436	0.0260323	0.021544	0.889335	0.0591058	0.0307052	0.0208538
WT	p53-01	0.75	2191	1975	116	71	44	0.895286	0.0525839	0.032185	0.0199456	0.00784883	0.00606998	0.00413651	0.000821205
WT	p53-01	0.75	2159	1922	141	74	46	0.88044	0.06459	0.0338983	0.0210719
WT	PMV6	0.75	2273	2080	83	77	40	0.912281	0.0364035	0.0337719	0.0175439	0.917321	0.0369352	0.0288245	0.0169197
WT	PMV6	0.75	2253	2082	82	57	37	0.922055	0.0363153	0.0252436	0.0163862	0.00489427	0.000998281	0.00442536	0.000584138
WT	PMV6	0.75	2245	2072	86	62	38	0.917626	0.0380868	0.0274579	0.0168291
WT	BI2536	0.75	2187	2015	93	62	28	0.916742	0.0423112	0.0282075	0.0127389	0.91424	0.0407868	0.0300808	0.0148921
WT	BI2536	0.75	2202	2037	83	58	35	0.92047	0.0375056	0.0262088	0.0158156	0.00778838	0.00284397	0.00507504	0.00187104
WT	BI2536	0.75	2225	2022	95	80	36	0.905508	0.0425437	0.0358262	0.0161218

## Sheet: 3H
Untreated	p53-01 (250 nM)	p53-01 (250 nM) + PMV6 2.5 uM
28.89	3.07	13.97
29.94	3.6	13.75
29.02	3.2	13.77

## Sheet: 3I
Compound	Conc	Cells	Right_of_Gate1_Rep1	Right_of_Gate2_Rep1	Right_of_Gate1_Rep2	Right_of_Gate2_Rep2	Right_of_Gate1_Rep3	Right_of_Gate2_Rep3	2N	4N	8N
DMSO		WT	40.45	2.84	39.82	3.11	40.82	2.84	59.55	37.61	2.84
DMSO		Y220C	41.65	3.02	41.66	3.22	41.87	3.11	58.35	38.63	3.02
p53-01	0.375	WT	40.85	3.65	40.98	3.77	41.52	3.58	59.15	37.2	3.65
p53-01	0.375	Y220C	41.03	2	37.34	2.08	37.12	2.06	58.97	39.03	2
p53-01	0.75	WT	41	3.45	43.44	3.41	43.05	3.53	59	37.55	3.45
p53-01	0.75	Y220C	60.91	3.47	56.52	3.35	59.94	3.58	39.09	57.44	3.47
p53-01	1.5	WT	64.23	11.43	64.42	12.05	63.8	12.32	35.77	52.8	11.43
p53-01	1.5	Y220C	98.06	59.53	98.06	59.1	98.33	58.35	1.94	38.53	59.53
BI2536	0.375	WT	39.8	1.92	40.72	1.75	40.28	1.63	60.2	37.88	1.92
BI2536	0.375	Y220C	40.36	0.91	39.92	0.89	40	1	59.64	39.45	0.91
BI2536	0.75	WT	39.03	1.87	39.73	1.62	39.74	1.66	60.97	37.16	1.87
BI2536	0.75	Y220C	40.75	0.59	40.54	0.51	40.62	0.57	59.25	40.16	0.59
BI2536	1.5	WT	40.93	2.47	41.63	2.39	42.56	2.53	59.07	38.46	2.47
BI2536	1.5	Y220C	41.18	0.52	41.58	0.52	39.89	0.5	58.82	40.66	0.52
BI2536	10	WT	97.43	92.69	97.32	91.65	97.36	92.21	2.57	4.74	92.69
BI2536	10	Y220C	97.19	93.54	96.75	93.93	95.65	86.65	2.81	3.65	93.54
PMV6	0.375	WT	38.68	2.01	38.56	2.19	38.09	2.08	61.32	36.67	2.01
PMV6	0.375	Y220C	39.45	1.88	39.21	1.98	39.33	1.96	60.55	37.57	1.88
PMV6	0.75	WT	40.52	3.85	40.14	3.32	39.97	3.57	59.48	36.67	3.85
PMV6	0.75	Y220C	38.1	1.84	37.49	1.72	35.84	1.76	61.9	36.26	1.84
PMV6	1.5	WT	38.6	2.6	38.22	3.03	39.46	3.04	61.4	36	2.6
PMV6	1.5	Y220C	42.36	1.38	42.34	1.57	42.29	1.62	57.64	40.98	1.38
