# Supplementary material for: Mutant p53 protein accumulation is selectively targetable by proximity-inducing drugs
Source: Nat Chem Biol. 2025 Nov 3;22(5):783–92. doi: 10.1038/s41589-025-02051-7 (PMC13128454; doi:10.1038/s41589-025-02051-7)
Supplement: Supplementary file 6 — Statistical source data. [file 41589_2025_2051_MOESM6_ESM.xlsx]

## Sheet: 4ABC
PMV6_vs_p5301		baseMean	log2FoldChange	lfcSE	stat	pvalue	padj		TPM_matrix	BIF_1	BIF_2	BIF_3	DMSO_1	DMSO_2	DMSO_3	PMV6_1	PMV6_2	PMV6_3
ENSG00000171848.16_RRM2	RRM2	1029.41	-4.31839	0.125396	-34.4381	6.79e-260	2.45e-256		ENSG00000253336.1_RP11-468O2.1	0	0	0	0.05	0.11	0.09	0.05	0.05	0.05
ENSG00000101057.16_MYBL2	MYBL2	1414.1	-3.62681	0.105627	-34.336	2.28e-258	6.84e-255		ENSG00000251095.7_RP11-115D19.1	0	0	0	0	0	0	3.34	3.33	3.31
ENSG00000109805.10_NCAPG	NCAPG	1396.05	-3.31642	0.0980239	-33.8328	6.5e-251	1.67e-247		ENSG00000013810.21_TACC3	130.49	131.09	129.56	105.56	100.55	103.53	19.75	19.09	20.06
ENSG00000013810.21_TACC3	TACC3	1863.59	-2.86843	0.0913836	-31.3889	2.87e-216	5.17e-213		ENSG00000101255.12_TRIB3	62.57	63.6	62.81	81.47	72.62	88.73	425.21	423.75	418.52
ENSG00000131747.15_TOP2A	TOP2A	2766.13	-2.55912	0.0838242	-30.5296	1.05e-204	1.58e-201		ENSG00000123416.15_TUBA1B	1011.38	1030.4	1007.13	1145.55	1096.94	1147.92	261.43	248.92	264.33
ENSG00000104738.18_MCM4	MCM4	2087.67	-2.24287	0.0829043	-27.0537	3.45e-161	4.15e-158		ENSG00000124762.14_CDKN1A	7.73	6.53	6.25	4.53	3.64	2.86	420.98	413.14	404.15
ENSG00000111206.13_FOXM1	FOXM1	1461.75	-2.76056	0.103085	-26.7796	5.58e-158	6.29e-155		ENSG00000105327.18_BBC3	6.77	6.47	5.1	3.8	5.87	3.83	56.5	56.25	55.42
ENSG00000088325.16_TPX2	TPX2	2139.89	-2.29299	0.0857838	-26.7299	2.11e-157	2.24e-154		ENSG00000130513.6_GDF15	19	16.97	19.06	28.16	26.09	27.47	654.81	634.59	627.93
ENSG00000011426.11_ANLN	ANLN	1506.71	-2.45501	0.091959	-26.6968	5.12e-157	5.13e-154		ENSG00000090889.12_KIF4A	18.29	18.21	17.97	19.87	20.23	20.03	3.69	3.97	3.39
ENSG00000076382.17_SPAG5	SPAG5	1661.06	-2.27938	0.085724	-26.5898	8.91e-156	8.03e-153		ENSG00000107796.13_ACTA2	0.41	0.34	0.39	0.55	0.14	0	132.36	130.76	126.18
ENSG00000137804.14_NUSAP1	NUSAP1	786.297	-3.08971	0.118169	-26.1466	1.08e-150	9.25e-148		ENSG00000188229.6_TUBB4B	1218.96	1235.24	1204.47	847.72	815.99	828.04	297.13	284.8	318.4
ENSG00000160957.14_RECQL4	RECQL4	996.741	-2.63897	0.102578	-25.7264	5.92e-146	4.85e-143		ENSG00000101447.15_FAM83D	44.15	43.03	42.94	44.13	45.71	48.33	9.8	10.61	10.7
ENSG00000169679.15_BUB1	BUB1	946.931	-2.64023	0.103585	-25.4886	2.64e-143	2.07e-140		ENSG00000120889.13_TNFRSF10B	38.49	29.62	39.01	37.99	39.56	40.93	264.6	259.85	263.09
ENSG00000123416.15_TUBA1B	TUBA1B	9324.78	-2.05709	0.0848179	-24.253	6.15e-130	4.11e-127		ENSG00000101412.13_E2F1	42.55	42.34	41.38	35.15	32.59	35.44	8.25	7.06	8.09
ENSG00000178999.13_AURKB	AURKB	873.001	-3.18445	0.131951	-24.1336	1.11e-128	7.15e-126		ENSG00000121621.7_KIF18A	17.17	17.17	17.52	15.17	16.12	14.41	2.75	3.36	2.79
ENSG00000188229.6_TUBB4B	TUBB4B	10679.2	-2.09283	0.0876358	-23.881	4.83e-126	3e-123		ENSG00000165304.8_MELK	69.55	70.19	67.21	66.43	68.93	70.92	12.02	12.21	12.34
ENSG00000198901.14_PRC1	PRC1	1257.03	-2.50284	0.106201	-23.5671	8.39e-123	4.73e-120		ENSG00000117650.13_NEK2	36.34	36.01	36.98	30.28	30.37	30.43	5.78	6.82	7.1
ENSG00000105011.9_ASF1B	ASF1B	595.227	-3.2158	0.137247	-23.4308	2.07e-121	1.13e-118		ENSG00000055163.20_CYFIP2	6.28	4.72	7.49	7.73	6	5.84	55.02	55.35	55.54
ENSG00000165304.8_MELK	MELK	894.76	-2.64639	0.113116	-23.3953	4.77e-121	2.53e-118		ENSG00000146670.10_CDCA5	45.29	46.96	45.71	44.07	42.19	42.92	6.16	7.59	6.93
ENSG00000198826.11_ARHGAP11A	ARHGAP11A	585.579	-2.94301	0.126185	-23.3229	2.6e-120	1.34e-117		ENSG00000132517.15_SLC52A1	0.28	0.07	0.22	0.26	0.07	0.17	3.75	3.81	3.77
ENSG00000073111.14_MCM2	MCM2	1559.28	-2.05483	0.0886337	-23.1834	6.7e-119	3.26e-116		ENSG00000075624.17_ACTB	2561.63	2578.52	2559.88	2467.49	2366.24	2433.47	1747.94	1785.36	1790.47
ENSG00000122952.17_ZWINT	ZWINT	822.253	-2.68813	0.116075	-23.1586	1.19e-118	5.65e-116		ENSG00000099338.23_CATSPERG	1.26	1.53	1.61	0.51	1.16	0.52	12.97	13.64	13.35
ENSG00000167900.12_TK1	TK1	583.418	-3.6302	0.158299	-22.9326	2.2e-116	9.9e-114		ENSG00000101361.17_NOP56	392.03	387.91	388.74	413.29	406.39	420.47	317.35	315.41	316.68
ENSG00000228716.7_DHFR	DHFR	841.84	-2.45228	0.10767	-22.7759	7.95e-115	3.49e-112		ENSG00000117399.14_CDC20	154.99	157.09	151.62	146.68	130.01	131.07	24.33	26.28	30.54
ENSG00000276043.5_UHRF1	UHRF1	462.97	-3.74672	0.166694	-22.4767	7.02e-112	2.94e-109		ENSG00000121152.10_NCAPH	62.43	61.48	61.42	54.09	52.78	50.6	14.65	12.41	11.73
ENSG00000113810.16_SMC4	SMC4	2096.18	-1.84385	0.0825493	-22.3363	1.64e-110	6.72e-108		ENSG00000265241.7_RBM8A	183.17	182.64	186.1	160.6	173.47	169.05	116.96	116.68	119.05
ENSG00000117399.14_CDC20	CDC20	1334.96	-2.54143	0.113826	-22.3273	2.01e-110	8.03e-108		ENSG00000131069.20_ACSS2	119.45	101.16	117.51	93.35	84.98	95.45	525.49	522.56	507.57
ENSG00000156970.13_BUB1B	BUB1B	666.396	-2.54059	0.114362	-22.2152	2.45e-109	9.59e-107		ENSG00000253898.1_LINC01419	281.43	292.33	288.95	109.88	116.03	117.74	96.87	105.51	99.61
ENSG00000112984.12_KIF20A	KIF20A	505.736	-2.8877	0.130028	-22.2082	2.86e-109	1.1e-106		ENSG00000198901.14_PRC1	123.7	121.96	121.37	117.24	107.64	117.57	22.88	17.79	25.02
ENSG00000166851.15_PLK1	PLK1	685.164	-2.56503	0.116049	-22.103	2.96e-108	1.07e-105		ENSG00000178999.13_AURKB	180.41	175.88	169.29	174.26	172.9	189.4	17.78	20	23.07
ENSG00000142945.13_KIF2C	KIF2C	629.089	-2.73638	0.125142	-21.8662	5.45e-106	1.93e-103		ENSG00000112773.16_TENT5A	11.84	12.55	12.48	14.66	13.27	15.44	25.31	25.55	26.03
ENSG00000134690.11_CDCA8	CDCA8	550.646	-2.80375	0.128427	-21.8315	1.16e-105	4.04e-103		ENSG00000163535.18_SGO2	16.41	17.34	17.25	14.61	12.84	13.98	4.13	4.12	3.94
ENSG00000138160.7_KIF11	KIF11	550.847	-2.87135	0.132952	-21.5968	1.92e-103	6.42e-101		ENSG00000147003.7_CLTRN	1.4	1.3	1.57	1.86	2.34	2.8	5.74	5.53	5.65
ENSG00000166508.18_MCM7	MCM7	3104.84	-1.65776	0.0774795	-21.3961	1.45e-101	4.6e-99		ENSG00000135423.13_GLS2	1.39	1.04	1.42	2.14	1.8	1.76	16.67	17.84	16.92
ENSG00000123485.12_HJURP	HJURP	450.014	-3.20551	0.150308	-21.3263	6.47e-101	2.01e-98		ENSG00000163638.13_ADAMTS9	1.71	1.59	1.59	2.68	3.31	2.97	3.92	3.8	3.88
ENSG00000184661.14_CDCA2	CDCA2	446.075	-2.95756	0.138725	-21.3195	7.48e-101	2.28e-98		ENSG00000221968.9_FADS3	43.59	41.96	43.85	35.12	31.02	37.91	92.44	89.96	93.31
ENSG00000188486.3_H2AX	H2AX	1789.89	-2.47649	0.116383	-21.2788	1.78e-100	5.36e-98		ENSG00000089685.15_BIRC5	65.41	68.12	64.45	59.14	62.09	63.67	12.08	11.78	13.96
ENSG00000137807.16_KIF23	KIF23	602.838	-2.7946	0.13206	-21.1615	2.16e-99	6.28e-97		ENSG00000181026.15_AEN	12.02	8.39	11.42	14.85	11.09	14.43	120.01	120.41	113.03
ENSG00000164104.12_HMGB2	HMGB2	894.058	-2.8779	0.137241	-20.9697	1.24e-97	3.5e-95		ENSG00000159388.6_BTG2	13.92	14.05	14.33	15.07	12.83	14.1	55.86	58.94	55.67
ENSG00000140525.19_FANCI	FANCI	940.249	-2.15493	0.10305	-20.9116	4.2e-97	1.16e-94		ENSG00000135318.12_NT5E	2.8	3.1	3.43	8.56	8.71	6.96	11.83	11.63	12.06
ENSG00000146670.10_CDCA5	CDCA5	604.111	-2.85703	0.137607	-20.7623	9.5e-96	2.56e-93		ENSG00000162607.13_USP1	31.04	30.48	31.6	37.59	34.76	37.81	14.36	13.46	13.51
ENSG00000167670.16_CHAF1A	CHAF1A	724.696	-2.26092	0.109372	-20.6719	6.2e-95	1.64e-92		ENSG00000136026.14_CKAP4	82.33	80.05	81.86	93.19	93.19	97.92	117.7	119.62	119.66
ENSG00000135451.13_TROAP	TROAP	641.459	-2.55027	0.124354	-20.5081	1.82e-93	4.69e-91		ENSG00000167196.14_FBXO22	45.65	45.34	42.77	36.54	36.38	38.89	93.69	91.73	91.05
ENSG00000075218.19_GTSE1	GTSE1	509.206	-2.85812	0.139469	-20.4929	2.49e-93	6.33e-91		ENSG00000258867.6_LINC01146	4.42	5.5	5.18	14.48	14.25	13.73	19.98	20.28	20.75
ENSG00000237649.8_KIFC1	KIFC1	483.954	-3.00612	0.147182	-20.4246	1.01e-92	2.5e-90		ENSG00000127564.17_PKMYT1	26.07	25.9	25.22	34.83	25.76	25.48	2.88	2.43	4.17
ENSG00000170312.16_CDK1	CDK1	792.753	-2.97043	0.145659	-20.393	1.93e-92	4.64e-90		ENSG00000113161.17_HMGCR	125.34	105.61	123.12	140.8	137.54	143.89	405.86	402.38	390.96
ENSG00000089685.15_BIRC5	BIRC5	881.421	-2.61469	0.128269	-20.3845	2.3e-92	5.45e-90		ENSG00000161513.12_FDXR	6.84	8.36	6.97	7.99	6.81	8.1	66	69.24	71.6
ENSG00000135476.12_ESPL1	ESPL1	505.705	-3.00741	0.148395	-20.2663	2.55e-91	5.97e-89		ENSG00000124795.17_DEK	68.24	66.86	64.89	74.17	73.29	75.48	31.82	31.2	31.54
ENSG00000162063.13_CCNF	CCNF	504.804	-2.74501	0.135657	-20.2349	4.82e-91	1.11e-88		ENSG00000133119.13_RFC3	22.91	22.4	21.51	19.53	21.29	21.92	6.95	7.21	6.73
ENSG00000094804.12_CDC6	CDC6	543.192	-2.54125	0.126131	-20.1476	2.82e-90	6.28e-88		ENSG00000165507.9_DEPP1	9.94	11.5	12.13	19.3	18.97	21.95	34.8	35.5	35.24
ENSG00000127586.17_CHTF18	CHTF18	811.737	-2.26399	0.11258	-20.11	6.03e-90	1.32e-87		ENSG00000198668.13_CALM1	341.54	335.65	326.79	302.22	285.16	296.51	176.53	176.84	180.35
ENSG00000101412.13_E2F1	E2F1	649.634	-2.50776	0.125033	-20.0568	1.76e-89	3.82e-87		ENSG00000162194.12_LBHD1	3.96	4.65	4.29	4.47	4.89	4.45	18.9	18.48	19.74
ENSG00000121152.10_NCAPH	NCAPH	691.854	-2.26182	0.113235	-19.9746	9.16e-89	1.97e-86		ENSG00000185480.12_PARPBP	16.08	17.02	15.89	12.99	12.91	15.12	3.7	3.74	3.97
ENSG00000051341.15_POLQ	POLQ	630.609	-2.96705	0.148983	-19.9154	2.99e-88	6.35e-86		ENSG00000159164.10_SV2A	5.56	3.83	5.4	5.05	4.83	4.54	27.57	26.71	26.49
ENSG00000114346.14_ECT2	ECT2	946.224	-1.96825	0.0991273	-19.8558	9.82e-88	2.06e-85		ENSG00000156096.14_UGT2B4	10.17	8.97	10.47	25.62	21.25	23.94	35.25	36.59	34.56
ENSG00000144554.13_FANCD2	FANCD2	803.889	-2.19302	0.11198	-19.584	2.12e-85	4.39e-83		ENSG00000228528.2_AC068057.1	0	0	0	0	0	0	0.11	0.12	0.11
ENSG00000066279.19_ASPM	ASPM	1331.87	-2.64536	0.135691	-19.4954	1.2e-84	2.43e-82		ENSG00000126787.13_DLGAP5	26.76	27.97	28	25.35	26	29.6	3.71	4.5	5.59
ENSG00000161800.13_RACGAP1	RACGAP1	772.728	-2.07087	0.106643	-19.4188	5.35e-84	1.07e-81		ENSG00000104689.10_TNFRSF10A	3.3	3.41	3.17	3.91	4.31	5.02	22.72	24.81	23.66
ENSG00000145386.11_CCNA2	CCNA2	854.468	-2.47007	0.127239	-19.4128	6.01e-84	1.19e-81		ENSG00000279883.1_CTD-2315M5.2	0	0	0	0	0.17	0	0.21	0.23	0.23
ENSG00000092853.14_CLSPN	CLSPN	333.868	-3.64197	0.187935	-19.3788	1.16e-83	2.26e-81		ENSG00000255398.3_HCAR3	0.5	0.31	0.55	1.02	1.17	1.72	4.25	4.58	4.43
ENSG00000186185.14_KIF18B	KIF18B	414.303	-3.23955	0.169412	-19.1223	1.65e-81	3.06e-79		ENSG00000120539.15_MASTL	10.63	10.12	10.21	9.22	8.72	9.33	4.21	3.89	3.87
ENSG00000156802.13_ATAD2	ATAD2	1964.55	-1.52448	0.0802576	-18.9949	1.88e-80	3.46e-78		ENSG00000122952.17_ZWINT	100.24	95	92.37	110.6	99.4	94.42	14.66	14.33	16.91
ENSG00000169607.13_CKAP2L	CKAP2L	414.616	-2.68933	0.141999	-18.9391	5.43e-80	9.89e-78		ENSG00000157873.18_TNFRSF14	4.61	5.14	5.17	4.6	5.22	7	29.64	27.26	28.82
ENSG00000134057.15_CCNB1	CCNB1	1212.33	-2.34488	0.124272	-18.8689	2.06e-79	3.7e-77		ENSG00000079616.13_KIF22	66.45	71.45	67.47	77.84	76.95	80.53	15.16	16.59	14.81
ENSG00000079616.13_KIF22	KIF22	764.47	-2.27246	0.121005	-18.7799	1.1e-78	1.95e-76		ENSG00000175643.10_RMI2	7.22	6.82	7.04	6.06	5.37	7.33	1.53	1.18	1.08
ENSG00000163808.17_KIF15	KIF15	292.727	-3.12734	0.167585	-18.6613	1.02e-77	1.77e-75		ENSG00000121058.5_COIL	8.68	8.43	8.67	12.43	11.57	12.2	12.25	12.53	12.48
ENSG00000248810.2_LINC02432	LINC02432	570.842	-2.43185	0.130455	-18.6414	1.48e-77	2.55e-75		ENSG00000167513.9_CDT1	25.1	24.52	24.48	28.53	28.11	26.12	6.44	5.5	7.34
ENSG00000146918.20_NCAPG2	NCAPG2	523.253	-2.44725	0.131725	-18.5786	4.79e-77	7.92e-75		ENSG00000109805.10_NCAPG	66.76	60.82	63.33	61.33	62.54	61.77	5.72	7.07	5.42
ENSG00000138180.16_CEP55	CEP55	391.022	-2.69524	0.14584	-18.4809	2.94e-76	4.82e-74		ENSG00000154839.10_SKA1	21.15	20.81	22.58	20.97	17.94	21.4	2.27	3.05	2.72
ENSG00000117724.13_CENPF	CENPF	1200.17	-2.27723	0.123609	-18.4229	8.61e-76	1.4e-73		ENSG00000213455.3_PPIAP82	0	0	0	0	0	0	0.36	0.4	0.39
ENSG00000137812.20_KNL1	KNL1	617.811	-2.38585	0.129687	-18.3969	1.39e-75	2.24e-73		ENSG00000135069.14_PSAT1	182.7	185.73	191.63	159.37	163.35	162.88	320.2	321.43	311.37
ENSG00000170540.15_ARL6IP1	ARL6IP1	4086.73	-1.67443	0.0917924	-18.2415	2.42e-74	3.86e-72		ENSG00000144354.14_CDCA7	13.53	13.54	14.26	16.23	17.62	15.48	6.06	6.07	5.99
ENSG00000126787.13_DLGAP5	DLGAP5	429.882	-2.7851	0.154035	-18.0809	4.5e-73	7.12e-71		ENSG00000188486.3_H2AX	212.24	219.82	203.96	167.27	157.79	165.07	36.71	38.33	46
ENSG00000101447.15_FAM83D	FAM83D	608.709	-2.14541	0.11915	-18.006	1.75e-72	2.71e-70		ENSG00000072682.20_P4HA2	23.43	25.06	25.58	24.26	22.27	22.87	45.57	45.87	45.4
ENSG00000164045.12_CDC25A	CDC25A	450.783	-2.34311	0.130694	-17.9282	7.1e-72	1.08e-69		ENSG00000214367.9_HAUS3	19.75	19.77	20.78	15	18.74	14.18	7.43	7.95	7.27
ENSG00000090889.12_KIF4A	KIF4A	474.44	-2.35572	0.131511	-17.9127	9.39e-72	1.42e-69		ENSG00000142945.13_KIF2C	44.58	40.86	42.42	42.97	42.5	44.69	6.11	7.37	6.78
ENSG00000167513.9_CDT1	CDT1	361.588	-2.57699	0.144121	-17.8808	1.66e-71	2.5e-69		ENSG00000228526.7_MIR34AHG	2.22	1.28	2.38	2.14	2.01	2.36	14.22	13.73	13.74
ENSG00000137310.12_TCF19	TCF19	246.319	-3.45222	0.193233	-17.8656	2.19e-71	3.25e-69		ENSG00000130766.5_SESN2	14.14	11.33	13.72	11.37	10.87	11.16	54.18	55.39	52.1
ENSG00000080986.13_NDC80	NDC80	345.47	-3.04915	0.171504	-17.7789	1.03e-70	1.52e-68		ENSG00000173535.15_TNFRSF10C	0.35	0.12	0.09	0.17	0.4	0	44.16	44.13	40.08
ENSG00000112742.10_TTK	TTK	388.797	-2.47875	0.139917	-17.7159	3.16e-70	4.63e-68		ENSG00000286334.1_RP11-419D4.1	0	0	0	0.27	0.21	0	0.26	0.29	0.28
ENSG00000119969.15_HELLS	HELLS	558.179	-2.19639	0.124531	-17.6373	1.27e-69	1.85e-67		ENSG00000160326.14_SLC2A6	23.22	17.74	19.6	22.17	15.73	20.52	70.96	71.98	71.48
ENSG00000087586.18_AURKA	AURKA	846.834	-1.99489	0.11332	-17.604	2.3e-69	3.31e-67		ENSG00000170775.3_GPR37	3.84	4.06	4.09	4.01	3.89	3.88	7.63	7.74	7.45
ENSG00000160949.17_TONSL	TONSL	674.982	-1.98378	0.113392	-17.4949	1.57e-68	2.19e-66		ENSG00000120437.9_ACAT2	279.21	310.22	274.95	305.54	286.08	318.66	808.71	785.29	768.85
ENSG00000093009.11_CDC45	CDC45	241.155	-3.47341	0.198782	-17.4735	2.28e-68	3.16e-66		ENSG00000159147.18_DONSON	21.12	20.12	19.87	20.39	20.58	20.04	8.16	7.77	8.04
ENSG00000171320.15_ESCO2	ESCO2	245.616	-3.46036	0.199382	-17.3555	1.79e-67	2.43e-65		ENSG00000105968.19_H2AZ2	242.45	235.68	247.38	235.03	220.98	243.86	127.58	123.5	128.53
ENSG00000163507.14_CIP2A	CIP2A	407.254	-2.29249	0.132582	-17.2911	5.49e-67	7.32e-65		ENSG00000170540.15_ARL6IP1	278.78	299.75	290.9	228.84	222.81	232.87	92.61	98.45	95.8
ENSG00000121621.7_KIF18A	KIF18A	338.357	-2.65004	0.153366	-17.2792	6.74e-67	8.92e-65		ENSG00000139734.19_DIAPH3	9.36	8.59	8.87	8.78	9.37	8.77	1.64	1.86	1.67
ENSG00000168496.4_FEN1	FEN1	1747.12	-1.96509	0.113728	-17.2789	6.78e-67	8.92e-65		ENSG00000196917.6_HCAR1	0.71	0.81	0.74	1.52	1.19	1.48	2.21	2.16	2.09
ENSG00000100297.16_MCM5	MCM5	464.315	-2.35981	0.136775	-17.2532	1.06e-66	1.37e-64		ENSG00000160957.14_RECQL4	65.09	67.49	61.56	56.11	50.8	54.54	10.04	11.36	9.85
ENSG00000111665.12_CDCA3	CDCA3	442.681	-2.49435	0.144866	-17.2183	1.94e-66	2.47e-64		ENSG00000172667.11_ZMAT3	6.18	3.71	5.56	5.25	4.33	5.49	28.27	28.2	27.81
ENSG00000253898.1_LINC01419	LINC01419	2619.71	-1.58975	0.0923363	-17.217	1.98e-66	2.51e-64		ENSG00000164251.5_F2RL1	8.16	8.58	10.31	10.15	10.37	10.43	39.45	38.87	37.06
ENSG00000068489.13_PRR11	PRR11	497.036	-2.08678	0.121709	-17.1457	6.76e-66	8.52e-64		ENSG00000212123.4_PRR22	6.16	6.21	6.17	10.17	8.78	10.59	11.74	11.29	11.89
ENSG00000180573.10_H2AC6	H2AC6	973.89	-2.10183	0.123208	-17.0592	2.98e-65	3.73e-63		ENSG00000131470.15_PSMC3IP	14.5	13.61	14.11	11.98	12.69	12.02	3.37	4.06	3.35
ENSG00000111602.12_TIMELESS	TIMELESS	2172.32	-1.50186	0.0880755	-17.052	3.38e-65	4.2e-63		ENSG00000159674.12_SPON2	43.63	35.85	42.09	42.21	48.28	43.88	135.67	142.18	142.96
ENSG00000164109.14_MAD2L1	MAD2L1	512.951	-2.55455	0.149889	-17.0429	3.95e-65	4.87e-63		ENSG00000012660.14_ELOVL5	63.09	60.97	64.05	64.78	66.43	65.37	123.03	124.07	118.4
ENSG00000065328.17_MCM10	MCM10	223.832	-3.30061	0.193743	-17.036	4.44e-65	5.44e-63		ENSG00000278095.1_RP11-283G6.6	0	0	0	0.29	0.23	0	0.28	0.31	0.31
ENSG00000168078.10_PBK	PBK	406.029	-2.9975	0.177169	-16.9188	3.27e-64	3.93e-62		ENSG00000111144.10_LTA4H	38.13	39.42	39.45	25.6	26.29	26.51	25.1	25.08	24.52
ENSG00000101224.18_CDC25B	CDC25B	1649.72	-1.56273	0.0924013	-16.9124	3.64e-64	4.35e-62		ENSG00000101057.16_MYBL2	105.28	94.82	101.65	107.33	96.25	103.02	7.62	9.2	8.89
ENSG00000112118.20_MCM3	MCM3	1119.16	-1.60838	0.0952913	-16.8785	6.48e-64	7.68e-62		ENSG00000213711.3_PHBP7	0	0	0	0	0.13	0	0.16	0.18	0.17
ENSG00000171241.9_SHCBP1	SHCBP1	264.817	-3.16353	0.188877	-16.7492	5.74e-63	6.63e-61		ENSG00000185022.12_MAFF	4.79	5.38	4	12.36	11.73	12.09	19.51	19.69	20.58
ENSG00000075702.19_WDR62	WDR62	888.815	-2.07147	0.12386	-16.7243	8.72e-63	1e-60		ENSG00000117984.15_CTSD	703.48	696.34	720.66	488.2	452.7	493.85	923.98	927.11	931.57
ENSG00000174371.17_EXO1	EXO1	205.019	-3.35753	0.202599	-16.5723	1.11e-61	1.23e-59		ENSG00000182372.10_CLN8	5.32	4.83	5.36	6.48	4.78	6.22	11	11.15	11.4
ENSG00000166803.14_PCLAF	PCLAF	226.333	-3.51979	0.212795	-16.5408	1.87e-61	2.06e-59		ENSG00000228037.1_RP3-395M20.9	0	0	0	0	0.19	0	0.24	0.27	0.26
ENSG00000183856.11_IQGAP3	IQGAP3	828.347	-2.62915	0.159838	-16.4489	8.54e-61	9.33e-59		ENSG00000248429.5_FAM198B-AS1	0.43	0.37	0.2	0.57	0.3	0.2	19.34	21.69	21.07
ENSG00000012048.23_BRCA1	BRCA1	312.322	-2.62662	0.161072	-16.3071	8.78e-60	9.48e-58		ENSG00000116717.13_GADD45A	41.75	40.07	39.67	28.95	31.33	29.27	130.47	141.57	134.63
ENSG00000154839.10_SKA1	SKA1	268.204	-2.91285	0.178874	-16.2843	1.28e-59	1.37e-57		ENSG00000134690.11_CDCA8	44.26	40.25	43.29	39.95	39.12	39.63	6.67	5.67	6.79
ENSG00000197903.8_H2BC12	H2BC12	1014.56	-1.78467	0.110136	-16.2042	4.71e-59	4.96e-57		ENSG00000160752.15_FDPS	487.17	506.04	482.55	464.65	428.51	447.39	1107.97	1182.88	1142.27
ENSG00000136492.10_BRIP1	BRIP1	259.271	-2.97007	0.183353	-16.1986	5.16e-59	5.4e-57		ENSG00000168003.18_SLC3A2	304.18	318.87	285.2	237.97	223.98	224.36	622.13	606.65	623.21
ENSG00000085999.13_RAD54L	RAD54L	230.365	-2.94614	0.182869	-16.1107	2.15e-58	2.22e-56		ENSG00000138166.6_DUSP5	13.61	10.67	11.66	25.54	23.49	28.96	36.82	36.56	36.41
ENSG00000136108.15_CKAP2	CKAP2	766.771	-1.75774	0.10921	-16.0951	2.76e-58	2.81e-56		ENSG00000188582.10_PAQR9	7.81	6.44	7.43	14.15	12.9	13.86	20.37	19.87	19.72
ENSG00000119403.15_PHF19	PHF19	367.65	-2.30494	0.143429	-16.0703	4.12e-58	4.17e-56		ENSG00000169689.15_CENPX	83.03	86.39	85.15	77.36	75.32	90.06	31.3	30.51	35.63
ENSG00000117650.13_NEK2	NEK2	359.929	-2.51292	0.156396	-16.0677	4.29e-58	4.32e-56		ENSG00000105398.4_SULT2A1	71.37	70.13	73.04	82.55	81.9	83.45	122.35	117.22	120.78
ENSG00000149503.13_INCENP	INCENP	818.887	-2.06652	0.129856	-15.914	5.07e-57	5.07e-55		ENSG00000150768.17_DLAT	88.06	64.58	80.7	120.95	108.9	114.67	271	271.42	270.37
ENSG00000111247.15_RAD51AP1	RAD51AP1	261.693	-2.98051	0.187655	-15.8829	8.32e-57	8.24e-55		ENSG00000189403.15_HMGB1	284.49	271.19	285.1	318.83	345.16	338.67	138.57	145.37	143.18
ENSG00000122966.17_CIT	CIT	478.229	-2.71087	0.170734	-15.8777	9.04e-57	8.9e-55		ENSG00000237937.6_LINC02702	0	0	0	0.15	0	0	0.15	0.17	0.16
ENSG00000147536.12_GINS4	GINS4	592.809	-1.76809	0.111741	-15.8231	2.15e-56	2.11e-54		ENSG00000148219.18_ASTN2	2.91	3.56	3.31	3.35	2.79	3.88	10.15	9.94	9.64
ENSG00000161888.11_SPC24	SPC24	191.466	-3.80854	0.241398	-15.777	4.48e-56	4.34e-54		ENSG00000105612.9_DNASE2	30.59	31.52	29.26	29.53	30.23	29.08	48.94	48.85	48.61
ENSG00000163535.18_SGO2	SGO2	426.885	-2.16204	0.138704	-15.5874	8.86e-55	8.4e-53		ENSG00000256664.1_RP11-611O2.3	7.05	4.84	6.36	0	3.57	5.71	86.67	86.19	78.25
ENSG00000010292.13_NCAPD2	NCAPD2	2081.23	-1.57662	0.101538	-15.5274	2.27e-54	2.13e-52		ENSG00000076382.17_SPAG5	110.49	100.26	106.06	129.11	127.29	125.53	21.95	23.08	23.58
ENSG00000187837.4_H1-2	H1-2	893.47	-2.19494	0.141675	-15.4928	3.88e-54	3.62e-52		ENSG00000255960.1_RP11-459D22.1	0	0	0	0.41	0.64	0	0.39	0.44	0.43
ENSG00000186193.9_SAPCD2	SAPCD2	938.195	-1.54374	0.0997612	-15.4744	5.17e-54	4.8e-52		ENSG00000133935.7_ERG28	46.9	48.82	45.45	48.83	50.79	52.21	123.94	116.21	117.15
ENSG00000196230.14_TUBB	TUBB	7234.15	-1.06345	0.0692537	-15.3558	3.24e-53	2.95e-51		ENSG00000182902.14_SLC25A18	26.74	26.42	27.16	47.15	42.62	43.17	84.1	91.6	86.56
ENSG00000139734.19_DIAPH3	DIAPH3	240.406	-2.51187	0.16806	-14.9463	1.65e-50	1.46e-48		ENSG00000250508.1_LINC02701	5.7	4.82	5.29	7.02	7.37	8	17.36	16.46	16.29
ENSG00000113368.12_LMNB1	LMNB1	891.445	-1.60356	0.107608	-14.9018	3.21e-50	2.83e-48		ENSG00000112972.15_HMGCS1	503.62	500.76	544.09	642.85	647.91	659.52	1848.57	1962.12	1802
ENSG00000185697.17_MYBL1	MYBL1	237.397	-2.66634	0.181428	-14.6964	6.8e-49	5.89e-47		ENSG00000277561.5_GOLGA8IP	2.12	2.02	2.24	1.75	1.86	2.15	5.15	5.49	5.33
ENSG00000091651.9_ORC6	ORC6	471.164	-1.9911	0.137503	-14.4804	1.61e-47	1.38e-45		ENSG00000182481.10_KPNA2	268.49	280.74	264.72	264.34	258.25	273.12	138.74	136.24	135.84
ENSG00000062822.15_POLD1	POLD1	1078.71	-1.38973	0.09603	-14.4718	1.83e-47	1.56e-45		ENSG00000271781.1_CTD-2589H19.6	4.24	4.27	4.54	2.45	1.34	2.3	1.16	0.95	0.91
ENSG00000138778.13_CENPE	CENPE	326.118	-2.27321	0.157314	-14.4502	2.5e-47	2.13e-45		ENSG00000076003.5_MCM6	25.85	26.81	27.51	35.14	32.38	35.71	10.26	11.36	10.4
ENSG00000014138.9_POLA2	POLA2	355.28	-2.32224	0.160789	-14.4428	2.78e-47	2.34e-45		ENSG00000088325.16_TPX2	107.47	97.64	102.71	106.33	105.63	109.15	21.85	23.71	20.67
ENSG00000132383.12_RPA1	RPA1	1836.35	-1.19372	0.0826725	-14.4391	2.94e-47	2.46e-45		ENSG00000105607.13_GCDH	93.3	90.87	93.69	66.6	63.92	64.09	43.53	45.34	48.63
ENSG00000143476.18_DTL	DTL	187.883	-2.98538	0.206929	-14.4271	3.5e-47	2.92e-45		ENSG00000165244.7_ZNF367	10.1	9.74	9.95	10.1	9.14	10.2	1.77	2.54	1.66
ENSG00000125885.13_MCM8	MCM8	805.203	-1.66337	0.117158	-14.1977	9.47e-46	7.79e-44		ENSG00000225855.7_RUSC1-AS1	19.95	17.83	18.09	21.29	19.31	21.76	44.88	44.41	42.67
ENSG00000136824.19_SMC2	SMC2	761.567	-1.50627	0.107558	-14.0043	1.47e-44	1.19e-42		ENSG00000134291.12_TMEM106C	143.8	147.82	153.09	159.66	171.67	162.11	69.17	67.9	64.36
ENSG00000197299.13_BLM	BLM	296.284	-2.30152	0.164853	-13.961	2.7e-44	2.17e-42		ENSG00000173846.13_PLK3	2.5	2.76	2.24	3.63	3.86	4.6	26.88	24.31	27.01
ENSG00000151503.13_NCAPD3	NCAPD3	665.464	-1.73535	0.124379	-13.9522	3.05e-44	2.44e-42		ENSG00000186480.13_INSIG1	166.58	163.3	169.99	98.34	93.17	96.99	349.74	344.93	328.84
ENSG00000175322.12_ZNF519	ZNF519	568.312	-1.69574	0.121591	-13.9462	3.32e-44	2.64e-42		ENSG00000091651.9_ORC6	49.34	54.02	52.81	42.7	39.45	41.18	14.5	13.12	13.65
ENSG00000101945.17_SUV39H1	SUV39H1	698.017	-1.4555	0.104735	-13.897	6.61e-44	5.25e-42		ENSG00000031698.13_SARS1	58.21	57.03	61.79	54.61	50.57	49.1	98.71	98.73	97.41
ENSG00000117632.23_STMN1	STMN1	1973.21	-1.69061	0.121688	-13.893	6.99e-44	5.52e-42		ENSG00000129354.12_AP1M2	192.65	185.94	151.57	201.17	206.62	233.48	518.78	522	531.38
ENSG00000168743.13_NPNT	NPNT	1153.1	-1.27299	0.0923214	-13.7887	2.98e-43	2.35e-41		ENSG00000065911.13_MTHFD2	26.17	24	23.48	29.96	28.83	29.06	87.65	82.25	80.69
ENSG00000165480.16_SKA3	SKA3	168.962	-2.83212	0.205833	-13.7593	4.48e-43	3.51e-41		ENSG00000152804.11_HHEX	197.75	197.28	187.88	167.21	159.76	159.2	89.91	93.91	97.33
ENSG00000140534.14_TICRR	TICRR	442.602	-2.33153	0.16947	-13.7578	4.57e-43	3.57e-41		ENSG00000134363.12_FST	32.81	35.12	29.08	42.83	42.33	46.19	109.51	102.03	104.61
ENSG00000119326.15_CTNNAL1	CTNNAL1	1422	-1.46493	0.10661	-13.741	5.77e-43	4.46e-41		ENSG00000026103.22_FAS	0.26	0.26	0.2	1.01	0.4	0.47	23.12	26.06	25.9
ENSG00000101003.10_GINS1	GINS1	525.141	-2.17611	0.159202	-13.6689	1.56e-42	1.19e-40		ENSG00000164938.14_TP53INP1	24.87	19.55	24.59	24.2	23.78	24.18	143.67	141.61	130.46
ENSG00000213551.7_DNAJC9	DNAJC9	643.745	-1.74908	0.128177	-13.6459	2.14e-42	1.62e-40		ENSG00000213551.7_DNAJC9	45.34	48.54	44.6	37.44	36.88	40.22	14.37	14.74	13.94
ENSG00000185347.18_TEDC1	TEDC1	227.132	-2.67898	0.196374	-13.6422	2.25e-42	1.7e-40		ENSG00000103018.17_CYB5B	171.21	159.84	174.09	192.65	195.3	207.1	324.66	312.26	323.45
ENSG00000127564.17_PKMYT1	PKMYT1	188.337	-2.92608	0.215054	-13.6063	3.68e-42	2.76e-40		ENSG00000105011.9_ASF1B	70.08	73.99	78.85	72.18	65.05	63.85	7.81	8.73	8.63
ENSG00000124795.17_DEK	DEK	1320.58	-1.29162	0.0952117	-13.5657	6.39e-42	4.78e-40		ENSG00000145386.11_CCNA2	53.94	56.44	50.9	56.3	53.01	55.16	9.46	10.04	11.29
ENSG00000142731.11_PLK4	PLK4	183.256	-2.6298	0.194808	-13.4995	1.58e-41	1.17e-39		ENSG00000111445.14_RFC5	31.79	31.51	29.24	24.53	23.18	25.92	8.77	9.45	9.48
ENSG00000196584.3_XRCC2	XRCC2	210.117	-2.42377	0.179646	-13.4919	1.75e-41	1.3e-39		ENSG00000254670.1_RASSF10-DT	0	0	0	0	0	0	0.21	0.24	0.23
ENSG00000104147.9_OIP5	OIP5	173.333	-2.95454	0.219237	-13.4764	2.15e-41	1.58e-39		ENSG00000112742.10_TTK	23.19	21.89	24.19	23.99	24.36	24.39	3.89	4.96	4.21
ENSG00000167325.15_RRM1	RRM1	781.827	-1.469	0.109098	-13.4649	2.52e-41	1.84e-39		ENSG00000101945.17_SUV39H1	41.26	38.41	38.61	42	37.4	37.6	14.95	15.27	14.18
ENSG00000175063.17_UBE2C	UBE2C	573.071	-2.21547	0.164916	-13.4339	3.83e-41	2.78e-39		ENSG00000287379.1_RP1-296G17.4	0	0	0	0	0.23	0	0.28	0.32	0.31
ENSG00000120802.14_TMPO	TMPO	2107.62	-1.07928	0.0803904	-13.4255	4.29e-41	3.1e-39		ENSG00000184009.13_ACTG1	858.83	840.14	823.34	883.43	827.59	906.79	582.56	579.57	581.45
ENSG00000129173.13_E2F8	E2F8	112.504	-4.83884	0.360571	-13.4199	4.62e-41	3.33e-39		ENSG00000272398.6_CD24	410.56	413.3	409.32	470.36	439.64	461.26	543.68	540.88	527.77
ENSG00000124207.17_CSE1L	CSE1L	2673.47	-1.02112	0.0761165	-13.4152	4.93e-41	3.54e-39		ENSG00000164211.13_STARD4	58.31	48.09	58.71	49.44	43.92	55.49	145.51	148.8	145.28
ENSG00000157456.8_CCNB2	CCNB2	399.134	-2.2914	0.171855	-13.3333	1.48e-40	1.06e-38		ENSG00000234373.1_SNX18P7	0	0	0	0	0	0	0.23	0.26	0.26
ENSG00000164032.12_H2AZ1	H2AZ1	3396.79	-1.42957	0.108161	-13.217	7e-40	4.93e-38		ENSG00000131188.12_PRR7	3.94	3.68	3.62	5.7	4.83	4.88	6.52	6.38	6.53
ENSG00000131153.9_GINS2	GINS2	150.748	-3.33777	0.253589	-13.1621	1.45e-39	1.01e-37		ENSG00000254910.1_RP11-326C3.7	0	0	0	0	0	0	0.61	0.69	0.69
ENSG00000184445.12_KNTC1	KNTC1	456.237	-1.80518	0.137986	-13.0824	4.15e-39	2.8e-37		ENSG00000148175.13_STOM	88.54	80.37	84.9	93.38	88.17	98.9	253.33	235.19	236.16
ENSG00000221829.10_FANCG	FANCG	307.771	-1.93762	0.148497	-13.0483	6.5e-39	4.36e-37		ENSG00000171792.11_RHNO1	34.35	36.45	36.32	33.05	33.5	32.49	14.13	13.84	15.54
ENSG00000085840.13_ORC1	ORC1	181.093	-2.6039	0.200692	-12.9746	1.7e-38	1.13e-36		ENSG00000137807.16_KIF23	33.86	32.01	35.59	38.49	37.52	37.77	4.51	6.2	4.55
ENSG00000125144.14_MT1G	MT1G	2085.34	-1.65288	0.127496	-12.9642	1.95e-38	1.29e-36		ENSG00000158402.21_CDC25C	13.67	13.81	13.55	16.73	16.5	16.7	3.72	2.59	2.28
ENSG00000259316.12_CTD-2116N17.1	CTD-2116N17.1	114.414	-3.68486	0.284731	-12.9416	2.62e-38	1.71e-36		ENSG00000153879.9_CEBPG	44.19	46.71	45.18	41.92	40.32	40.35	65.53	66.36	67.12
ENSG00000129810.15_SGO1	SGO1	254.67	-2.2101	0.171854	-12.8603	7.53e-38	4.86e-36		ENSG00000104147.9_OIP5	30.6	33.2	29.48	27.18	23.1	23.29	4.27	4.24	3.7
ENSG00000123219.13_CENPK	CENPK	180.315	-2.59442	0.202755	-12.7959	1.73e-37	1.11e-35		ENSG00000080546.13_SESN1	11.96	13.34	12.84	10.77	10.64	10.71	69.63	69.89	63.07
ENSG00000214367.9_HAUS3	HAUS3	536.204	-1.43966	0.112761	-12.7673	2.5e-37	1.59e-35		ENSG00000166508.18_MCM7	211.67	194.36	204.99	234.54	218.8	235.18	76.65	69.8	72.49
ENSG00000138346.15_DNA2	DNA2	244.44	-2.06969	0.162117	-12.7666	2.52e-37	1.6e-35		ENSG00000150540.14_HNMT	21.93	21.3	20.14	39.83	37.3	45.85	33.73	33.88	33.81
ENSG00000177084.18_POLE	POLE	1522	-1.7825	0.139637	-12.7652	2.56e-37	1.62e-35		ENSG00000117528.14_ABCD3	89.99	90.2	87.82	91.03	94.9	97.17	63.96	61.67	61.31
ENSG00000186834.4_HEXIM1	HEXIM1	1172.53	-1.17782	0.0923207	-12.7579	2.82e-37	1.77e-35		ENSG00000120438.12_TCP1	292.26	297.65	290.47	268.91	265.51	268.65	194.67	193.84	204.33
ENSG00000165244.7_ZNF367	ZNF367	218.23	-2.40403	0.189496	-12.6865	7.03e-37	4.38e-35		ENSG00000271267.1_RP11-29H23.7	0	0	0	0	0	0	3.33	3.52	3.84
ENSG00000138182.15_KIF20B	KIF20B	424.978	-1.75627	0.139397	-12.5991	2.14e-36	1.31e-34		ENSG00000123838.11_C4BPA	1.24	1.67	1.7	4.76	4.1	4.57	5.07	5.1	5.12
ENSG00000203812.2_H2AC18	H2AC18	465.251	-1.93176	0.153753	-12.564	3.33e-36	2.03e-34		ENSG00000138069.18_RAB1A	208.65	205.76	198.8	210.61	200.13	211.91	288.29	291.59	284.81
ENSG00000139618.17_BRCA2	BRCA2	277.423	-2.19659	0.175035	-12.5495	4e-36	2.43e-34		ENSG00000168743.13_NPNT	49.06	47.71	46.77	37.1	37.15	35.97	22.54	22.87	20.12
ENSG00000149636.16_DSN1	DSN1	341.25	-2.04321	0.162971	-12.5372	4.67e-36	2.82e-34		ENSG00000183763.9_TRAIP	19.66	19.41	21.22	17.45	18.66	20.36	3.83	4.07	4.97
ENSG00000198830.11_HMGN2	HMGN2	2882.55	-1.57931	0.12629	-12.5054	6.97e-36	4.2e-34		ENSG00000164176.13_EDIL3	0.09	0.07	0.09	0.14	0.13	0.09	0.3	0.3	0.32
ENSG00000132436.12_FIGNL1	FIGNL1	358.435	-1.73332	0.138876	-12.4811	9.47e-36	5.67e-34		ENSG00000275759.1_RP11-131L12.3	0	0	0	1.39	1.28	0.26	0.26	0.3	0.29
ENSG00000076003.5_MCM6	MCM6	692.605	-1.41778	0.113842	-12.454	1.33e-35	7.94e-34		ENSG00000051180.17_RAD51	10.97	11.8	11.9	15.07	12.84	10.9	1.56	2.3	2.45
ENSG00000152253.9_SPC25	SPC25	137.388	-3.24853	0.26117	-12.4384	1.62e-35	9.62e-34		ENSG00000075089.10_ACTR6	32.01	33.32	32.06	37.77	36.64	36.75	20.95	21.37	21.67
ENSG00000187741.15_FANCA	FANCA	570.918	-1.79661	0.144881	-12.4006	2.59e-35	1.54e-33		ENSG00000142627.13_EPHA2	12.01	8.8	11.95	25.57	22.87	26.47	52.63	48.02	50.57
ENSG00000105968.19_H2AZ2	H2AZ2	3583.18	-0.905978	0.0732428	-12.3695	3.82e-35	2.25e-33		ENSG00000165480.16_SKA3	12.46	12.34	12.92	11.06	12.85	15.08	3.15	2.5	1.77
ENSG00000182010.11_RTKN2	RTKN2	164.323	-2.57579	0.208612	-12.3473	5.04e-35	2.95e-33		ENSG00000104549.12_SQLE	193.32	185.38	195.8	168.93	159.43	168.47	324.46	323.31	310.28
ENSG00000013573.17_DDX11	DDX11	759.342	-1.38988	0.112615	-12.3418	5.39e-35	3.15e-33		ENSG00000112249.14_ASCC3	15.88	12.93	15.97	17.77	18.23	18.45	56.99	55.64	52.22
ENSG00000185000.12_DGAT1	DGAT1	1946.87	-1.35052	0.110607	-12.21	2.75e-34	1.59e-32		ENSG00000106366.9_SERPINE1	4.54	4.68	4.87	7.84	6.86	7.35	49.51	49.02	43.73
ENSG00000148773.14_MKI67	MKI67	2559.57	-3.13432	0.257884	-12.154	5.46e-34	3.16e-32		ENSG00000271639.1_PPFIA1P1	0	0	0	0	0	0.21	0.07	0.08	0.08
ENSG00000040275.17_SPDL1	SPDL1	487.354	-1.41486	0.116755	-12.1182	8.46e-34	4.83e-32		ENSG00000095203.15_EPB41L4B	34.39	33.35	33.56	36.27	35.13	38.44	25.38	25.27	24.73
ENSG00000109685.19_NSD2	NSD2	3010.27	-1.15412	0.0953744	-12.1009	1.04e-33	5.94e-32		ENSG00000099889.14_ARVCF	24.27	21.34	29.34	25.02	22.74	26.43	81.48	79.5	80.08
ENSG00000166451.14_CENPN	CENPN	886.063	-1.39686	0.1161	-12.0315	2.43e-33	1.36e-31		ENSG00000113368.12_LMNB1	53.93	53.05	49.49	74.18	75.33	76.13	17.39	18.76	19.33
ENSG00000168411.14_RFWD3	RFWD3	799.908	-1.22509	0.101942	-12.0175	2.88e-33	1.6e-31		ENSG00000171552.14_BCL2L1	67.94	54.86	66.99	119.1	104.58	116.29	166.62	163.23	162.2
ENSG00000145604.17_SKP2	SKP2	2493.42	-0.956321	0.0799549	-11.9608	5.7e-33	3.14e-31		ENSG00000170734.12_POLH	4.97	4.89	5.4	4.65	4.33	4.34	19.66	21.9	20.32
ENSG00000149554.14_CHEK1	CHEK1	206.366	-2.3685	0.198212	-11.9493	6.55e-33	3.59e-31		ENSG00000095587.9_TLL2	2.13	1.97	2.15	0.75	0.84	0.7	0.64	0.65	0.72
ENSG00000162607.13_USP1	USP1	791.691	-1.25463	0.105265	-11.9188	9.45e-33	5.13e-31		ENSG00000117724.13_CENPF	26.61	28.6	29.34	27.08	26.35	31.27	5.05	6.87	5.31
ENSG00000101347.11_SAMHD1	SAMHD1	440.925	-1.49346	0.125519	-11.8983	1.21e-32	6.54e-31		ENSG00000176531.10_PHLDB3	23.89	21.61	21.87	29.09	23.42	29.44	50.51	51.69	54.25
ENSG00000106462.12_EZH2	EZH2	648.702	-1.29569	0.108902	-11.8978	1.22e-32	6.56e-31		ENSG00000001630.17_CYP51A1	158.03	153.65	156.39	169.02	166.27	178	460.92	455.69	420.19
ENSG00000109674.4_NEIL3	NEIL3	108.898	-3.1614	0.266241	-11.8742	1.61e-32	8.64e-31		ENSG00000109107.14_ALDOC	47.06	51.55	50.37	41.81	39.71	39.97	89.79	94.02	90.66
ENSG00000111445.14_RFC5	RFC5	343.312	-1.78472	0.151142	-11.8082	3.54e-32	1.87e-30		ENSG00000093009.11_CDC45	29.33	26.03	28.95	32.76	30.23	32.69	2.27	3.7	2.91
ENSG00000123080.12_CDKN2C	CDKN2C	133.217	-2.91515	0.247391	-11.7836	4.74e-32	2.5e-30		ENSG00000197903.8_H2BC12	563.6	619.71	617.51	255.93	261.53	257.42	185.17	181.32	171.65
ENSG00000182481.10_KPNA2	KPNA2	3778.31	-1.06676	0.0908217	-11.7457	7.43e-32	3.91e-30		ENSG00000124207.17_CSE1L	106.93	99.52	105.15	103.98	98.99	110.45	53.93	54.06	53.3
ENSG00000185480.12_PARPBP	PARPBP	216.313	-2.1598	0.183957	-11.7407	7.88e-32	4.12e-30		ENSG00000232994.1_RPL7P14	0	0	0	0	0.15	0	0.18	0.21	0.2
ENSG00000152804.11_HHEX	HHEX	2030.05	-1.15244	0.0982765	-11.7265	9.32e-32	4.84e-30		ENSG00000277287.1_RP4-794I6.4	0.35	0.17	0.07	0.14	0.23	0.3	2.43	2.59	2.66
ENSG00000133119.13_RFC3	RFC3	287.547	-1.8072	0.154211	-11.719	1.02e-31	5.26e-30		ENSG00000101670.12_LIPG	11.25	9.7	11.62	13.67	14.79	14.71	30.45	28.46	29.02
ENSG00000148672.10_GLUD1	GLUD1	7219.21	-0.870494	0.0744079	-11.6989	1.29e-31	6.65e-30		ENSG00000111665.12_CDCA3	64.68	72.94	71.74	79.97	77.67	85.04	12.4	12.88	13.11
ENSG00000070061.16_ELP1	ELP1	7961.48	-0.982759	0.0840145	-11.6975	1.31e-31	6.74e-30		ENSG00000094804.12_CDC6	36.88	32.75	36.2	43.69	44.37	45.8	6.1	5.43	6.66
ENSG00000166845.15_C18orf54	C18orf54	159.253	-2.35628	0.201934	-11.6686	1.84e-31	9.42e-30		ENSG00000126803.10_HSPA2	9.8	9.35	9.17	10.15	8.77	8.99	4.53	4.67	4.9
ENSG00000134291.12_TMEM106C	TMEM106C	1031.43	-1.36329	0.117615	-11.5911	4.57e-31	2.31e-29		ENSG00000102265.12_TIMP1	29.21	33.21	27.54	46.82	44.45	47.28	72.47	75.84	76.06
ENSG00000100526.20_CDKN3	CDKN3	317.839	-2.15205	0.185833	-11.5806	5.17e-31	2.6e-29		ENSG00000119950.21_MXI1	6.05	5.51	6.2	6.88	5.62	7.04	16.62	18.08	16.74
ENSG00000105607.13_GCDH	GCDH	1051.5	-1.14866	0.0995808	-11.535	8.79e-31	4.4e-29		ENSG00000105402.8_NAPA	182.82	186.67	187.29	144.94	146.51	151.14	225.6	227.07	230.12
ENSG00000071539.14_TRIP13	TRIP13	201.663	-2.3491	0.20377	-11.5282	9.52e-31	4.75e-29		ENSG00000120875.9_DUSP4	6.08	4.6	6.27	11.45	10.48	12.13	21.33	19.96	20.1
ENSG00000136982.6_DSCC1	DSCC1	154.387	-2.81475	0.245649	-11.4584	2.13e-30	1.04e-28		ENSG00000173530.6_TNFRSF10D	12.42	10.43	12.98	13.7	12.73	13.24	71.25	65.35	63.2
ENSG00000178295.15_GEN1	GEN1	372.819	-1.52019	0.132673	-11.4582	2.14e-30	1.05e-28		ENSG00000143553.11_SNAPIN	56.8	56.19	55.67	44.44	45.11	45.63	43.86	43.81	42.33
ENSG00000189403.15_HMGB1	HMGB1	2456.67	-1.10971	0.0970444	-11.4351	2.79e-30	1.36e-28		ENSG00000253457.3_SMIM18	0	0	0	0.14	0	0	0.13	0.15	0.15
ENSG00000137135.18_ARHGEF39	ARHGEF39	227.083	-1.90112	0.16654	-11.4154	3.5e-30	1.69e-28		ENSG00000115163.15_CENPA	12.53	13.28	12.88	12.96	12.8	14.48	2.03	3.18	3.35
ENSG00000166881.10_NEMP1	NEMP1	1184.3	-1.22054	0.106996	-11.4074	3.84e-30	1.85e-28		ENSG00000174307.7_PHLDA3	1.26	0.37	0.16	0.08	0.34	0.83	117.47	133.74	136.9
ENSG00000024526.17_DEPDC1	DEPDC1	247.927	-2.09285	0.184085	-11.3689	5.97e-30	2.86e-28		ENSG00000128165.9_ADM2	4.05	3.01	2.99	3.61	3.76	3.56	13.03	13.17	14.05
ENSG00000167553.16_TUBA1C	TUBA1C	5640.6	-1.07454	0.0946187	-11.3565	6.88e-30	3.27e-28		ENSG00000087586.18_AURKA	84.36	82.85	92.02	87.22	79.53	78.43	21.27	23.59	24.35
ENSG00000070950.10_RAD18	RAD18	466.641	-1.35038	0.119146	-11.3337	8.93e-30	4.22e-28		ENSG00000256577.2_SLC6A12-AS1	0	0	0	0	0	0	0.17	0.2	0.19
ENSG00000183763.9_TRAIP	TRAIP	172.036	-2.28978	0.20205	-11.3328	9.03e-30	4.26e-28		ENSG00000135679.26_MDM2	12.16	8.8	13.48	14.75	14.87	15.18	193.42	177.56	166.53
ENSG00000092140.16_G2E3	G2E3	1482.39	-1.03769	0.0917263	-11.3129	1.13e-29	5.32e-28		ENSG00000080618.17_CPB2	15.39	12.92	14.86	42.6	41.9	44.75	39.58	41.49	38.2
ENSG00000131462.9_TUBG1	TUBG1	846.794	-1.1427	0.101026	-11.3109	1.16e-29	5.42e-28		ENSG00000172216.6_CEBPB	44.98	46.73	45.84	47.63	43.95	43.93	73.85	75.98	78.56
ENSG00000132780.17_NASP	NASP	1364.35	-1.14948	0.101893	-11.2812	1.62e-29	7.57e-28		ENSG00000005249.13_PRKAR2B	0.49	0.32	0.18	0.39	0.3	0.13	2.53	2.42	2.37
ENSG00000118193.12_KIF14	KIF14	182.988	-2.10378	0.18672	-11.2671	1.91e-29	8.87e-28		ENSG00000166130.15_IKBIP	18.68	22.09	18.98	22.41	20.53	21.89	70	63.35	65.72
ENSG00000112983.18_BRD8	BRD8	971.275	-1.07498	0.0954215	-11.2656	1.94e-29	8.99e-28		ENSG00000125826.21_RBCK1	106.99	88.47	100.19	93.99	100.26	94.78	213.05	219.05	217.7
ENSG00000143228.13_NUF2	NUF2	145.56	-2.89201	0.258401	-11.1919	4.47e-29	2.06e-27		ENSG00000163586.10_FABP1	406.09	500.3	431.26	910.56	956.08	948.56	1287.22	1318.1	1396.15
ENSG00000162817.7_C1orf115	C1orf115	2706.06	-0.876461	0.0784554	-11.1715	5.63e-29	2.59e-27		ENSG00000035499.13_DEPDC1B	31	32.22	29.28	37.88	36.37	36.98	12.21	11.25	12.3
ENSG00000168476.12_REEP4	REEP4	685.268	-1.25819	0.112633	-11.1707	5.68e-29	2.61e-27		ENSG00000163032.12_VSNL1	45.83	47.31	45.54	63.14	54.49	62.51	32.38	31.1	32.37
ENSG00000148019.14_CEP78	CEP78	1221.44	-0.989638	0.0886807	-11.1596	6.43e-29	2.95e-27		ENSG00000166851.15_PLK1	60.62	55.07	62.69	65.28	65.64	64.01	9.72	11.97	10.25
ENSG00000128944.13_KNSTRN	KNSTRN	286.791	-1.83934	0.165124	-11.1391	8.09e-29	3.7e-27		ENSG00000259316.12_CTD-2116N17.1	141.87	161.79	141.85	150.7	145.01	160.2	12.16	10.24	12.6
ENSG00000143401.15_ANP32E	ANP32E	645.38	-1.30903	0.117614	-11.1299	8.97e-29	4.1e-27		ENSG00000169679.15_BUB1	57.29	50.26	55.57	47.08	46.98	45.68	9.65	9.98	7.96
ENSG00000127528.6_KLF2	KLF2	412.006	-1.51846	0.136512	-11.1233	9.67e-29	4.4e-27		ENSG00000138180.16_CEP55	28.47	24.85	26.21	23.14	23.45	24.37	3.92	4.28	4.77
ENSG00000154920.15_EME1	EME1	180.704	-2.06421	0.185719	-11.1147	1.06e-28	4.82e-27		ENSG00000175166.17_PSMD2	300.53	290.63	294.71	288	269.97	265.82	207.64	217.01	214.86
ENSG00000158402.21_CDC25C	CDC25C	147.617	-2.37195	0.213616	-11.1038	1.2e-28	5.43e-27		ENSG00000170271.11_FAXDC2	15.34	14.4	20.45	25.5	26.37	17.86	78.01	78.2	71.45
ENSG00000164087.8_POC1A	POC1A	193.584	-2.12403	0.191702	-11.0799	1.57e-28	7.08e-27		ENSG00000196743.9_GM2A	19.41	16.45	17.82	14.97	15.8	17.63	43.54	46.03	42.82
ENSG00000158373.8_H2BC5	H2BC5	235.284	-2.03437	0.183973	-11.058	2.01e-28	8.99e-27		ENSG00000079459.13_FDFT1	236.36	261.28	226.03	205.69	196.65	209.11	513.26	541.1	513.64
ENSG00000165490.13_DDIAS	DDIAS	191.749	-1.9413	0.175591	-11.0558	2.06e-28	9.19e-27		ENSG00000068366.21_ACSL4	116.95	109.96	117.03	157.65	152.82	165.14	179.47	178.84	173.1
ENSG00000198055.11_GRK6	GRK6	932.57	-1.17536	0.106631	-11.0228	2.97e-28	1.32e-26		ENSG00000111261.14_MANSC1	8.54	7.95	8.31	13.29	12.5	12.63	15.59	14.63	14.87
ENSG00000161618.10_ALDH16A1	ALDH16A1	1084.69	-1.12831	0.103352	-10.9171	9.55e-28	4.19e-26		ENSG00000119326.15_CTNNAL1	88.48	93.46	85.47	62.64	57.4	63.43	35.01	30.75	35.3
ENSG00000088305.18_DNMT3B	DNMT3B	351.253	-1.6659	0.152664	-10.9122	1.01e-27	4.41e-26		ENSG00000077312.9_SNRPA	90.95	92.88	91.46	93.48	103.61	102.95	55.63	60.04	60.43
ENSG00000068078.20_FGFR3	FGFR3	5007.23	-1.02676	0.09427	-10.8917	1.26e-27	5.5e-26		ENSG00000167900.12_TK1	87.55	90.56	77.87	80.05	77.23	78.57	5.99	8.13	7.9
ENSG00000173848.19_NET1	NET1	840.966	-1.04767	0.0962713	-10.8824	1.4e-27	6.07e-26		ENSG00000239291.1_RP5-867C24.1	0	0	0	0.17	0.13	0	0.16	0.19	0.18
ENSG00000123473.17_STIL	STIL	339.673	-1.5272	0.140671	-10.8565	1.86e-27	8.03e-26		ENSG00000052802.13_MSMO1	324.36	349.18	330.78	313.94	304.83	322.43	730.56	752.74	691.12
ENSG00000168393.13_DTYMK	DTYMK	736.363	-1.5886	0.146523	-10.842	2.18e-27	9.38e-26		ENSG00000168394.12_TAP1	3.16	2.5	2.47	4.11	5.19	4.65	13.37	14.98	13.51
ENSG00000025770.19_NCAPH2	NCAPH2	1108.65	-1.08829	0.100418	-10.8376	2.28e-27	9.83e-26		ENSG00000163710.9_PCOLCE2	30.44	35.9	31.98	49.02	45.01	48.01	71.95	76.38	74.9
ENSG00000198668.13_CALM1	CALM1	3308.43	-0.980641	0.0906153	-10.822	2.71e-27	1.16e-25		ENSG00000178623.12_GPR35	22.77	18.06	19.63	23.43	21.54	22.52	50.74	53.39	53.08
ENSG00000160447.7_PKN3	PKN3	394.92	-1.3894	0.129755	-10.7079	9.35e-27	3.92e-25		ENSG00000132744.8_ACY3	22.09	22.19	19.99	32.67	36.73	32.34	36.21	35.73	36.17
ENSG00000173207.13_CKS1B	CKS1B	1307.86	-1.4618	0.136751	-10.6895	1.14e-26	4.77e-25		ENSG00000260912.1_RP11-363E7.4	0.7	1.29	1.07	0.5	0.47	0.62	9.3	8.15	8.48
ENSG00000188312.14_CENPP	CENPP	247.225	-1.82637	0.171232	-10.666	1.47e-26	6.13e-25		ENSG00000176907.5_TCIM	1.96	2.01	1.87	8.32	8.57	8.73	7.29	7.41	6.59
ENSG00000169738.8_DCXR	DCXR	1498.66	-1.5055	0.141552	-10.6357	2.03e-26	8.43e-25		ENSG00000117899.11_MESD	33.97	35.54	34.68	36.74	35.94	36.87	25.51	25.74	25.55
ENSG00000198554.12_WDHD1	WDHD1	230.362	-1.9989	0.188227	-10.6196	2.42e-26	9.98e-25		ENSG00000134057.15_CCNB1	142.99	161.25	143.84	133.46	130.26	131.84	31.3	30.26	31.62
ENSG00000177666.17_PNPLA2	PNPLA2	727.119	-1.13104	0.106669	-10.6033	2.88e-26	1.19e-24		ENSG00000155287.11_SLC25A28	26.32	26.16	25.63	24.55	22.02	23.73	17.25	16.28	17.64
ENSG00000177602.5_HASPIN	HASPIN	168.277	-2.18055	0.206197	-10.5751	3.89e-26	1.6e-24		ENSG00000107798.18_LIPA	34.77	28.73	31.56	35.76	33.16	36.14	82.65	78.84	76.91
ENSG00000131351.15_HAUS8	HAUS8	205.049	-2.00135	0.190116	-10.527	6.49e-26	2.64e-24		ENSG00000132780.17_NASP	108.52	114.33	118.43	105.82	115.7	117.11	56.28	53.86	53.2
ENSG00000137563.13_GGH	GGH	1598.38	-1.24061	0.118219	-10.4941	9.19e-26	3.73e-24		ENSG00000184371.14_CSF1	10.35	6.42	8.87	9.75	11.55	12.68	33.86	32.94	32.16
ENSG00000162062.15_TEDC2	TEDC2	199.549	-1.86875	0.178143	-10.4902	9.59e-26	3.88e-24		ENSG00000253878.5_RP11-347C18.3	0.43	0.17	0.45	0.41	0.32	0.77	2.35	2.22	2.35
ENSG00000136943.12_CTSV	CTSV	619.075	-1.41704	0.135108	-10.4882	9.79e-26	3.95e-24		ENSG00000090339.9_ICAM1	11.23	7.39	9.66	18.48	20.11	21.47	49.06	43.76	46.49
ENSG00000182628.13_SKA2	SKA2	509.595	-1.26689	0.120867	-10.4816	1.05e-25	4.23e-24		ENSG00000173210.20_ABLIM3	3.5	3.38	4.03	6.73	6.91	6.45	14.37	15.73	13.98
ENSG00000104889.7_RNASEH2A	RNASEH2A	572.185	-1.62939	0.155494	-10.4788	1.08e-25	4.35e-24		ENSG00000188603.22_CLN3	45.98	45.81	45.55	52.44	48.76	55.29	65.69	66.54	69.3
ENSG00000159055.4_MIS18A	MIS18A	314.007	-1.76528	0.168603	-10.4701	1.19e-25	4.76e-24		ENSG00000117335.20_CD46	87.91	85.37	82.09	86.48	84.32	91.02	128.13	125.07	124.04
ENSG00000151725.12_CENPU	CENPU	151.484	-2.53265	0.241929	-10.4685	1.2e-25	4.82e-24		ENSG00000177733.7_HNRNPA0	47.61	46.1	46.31	46.54	46.04	49.24	30.91	31.77	32.97
ENSG00000056736.10_IL17RB	IL17RB	410.737	-1.38731	0.132545	-10.4667	1.23e-25	4.9e-24		ENSG00000266709.1_RP11-214O1.2	13.97	13.23	13.3	12.49	11.78	10.72	7.17	7.6	7.85
ENSG00000112029.10_FBXO5	FBXO5	211.442	-1.75477	0.16791	-10.4507	1.45e-25	5.79e-24		ENSG00000111581.10_NUP107	70.66	66.49	70.02	79.08	77.36	73.22	38.26	39.33	36.03
ENSG00000058804.12_NDC1	NDC1	678.223	-1.18595	0.11365	-10.4351	1.71e-25	6.81e-24		ENSG00000136997.21_MYC	28.01	24.75	25.43	36.79	32.71	41.82	66.49	61.23	66.45
ENSG00000090621.15_PABPC4	PABPC4	3708.88	-0.735013	0.070469	-10.4303	1.8e-25	7.14e-24		ENSG00000147383.11_NSDHL	38.64	40.99	41.44	45.61	40.47	44.09	94.92	87.18	88.14
ENSG00000163950.13_SLBP	SLBP	1517.27	-1.20277	0.11567	-10.3983	2.52e-25	9.91e-24		ENSG00000115884.11_SDC1	62.72	56.95	61.84	80.75	75.14	78.93	97.39	95.76	95.97
ENSG00000187951.11_RP5-1086D14.6	RP5-1086D14.6	135.833	-2.35087	0.226125	-10.3963	2.58e-25	1.01e-23		ENSG00000128944.13_KNSTRN	35.32	36.68	36.04	27.34	30.18	29.76	12.8	10.71	8.42
ENSG00000167747.15_C19orf48	C19orf48	1111.56	-1.07751	0.103651	-10.3956	2.6e-25	1.01e-23		ENSG00000170855.4_TRIAP1	23.82	27.94	23.22	24.99	25.43	25.35	80.22	74.36	72.93
ENSG00000144283.22_PKP4	PKP4	1399.87	-0.860602	0.0830922	-10.3572	3.88e-25	1.51e-23		ENSG00000161618.10_ALDH16A1	54.82	57.4	57.15	51.74	47.52	50.03	26.31	29.12	30.44
ENSG00000051180.17_RAD51	RAD51	99.9472	-2.77408	0.268258	-10.3411	4.59e-25	1.78e-23		ENSG00000170312.16_CDK1	81.64	91.39	79.22	90.62	88.17	96.66	9.58	11.15	12.96
ENSG00000164611.13_PTTG1	PTTG1	478.145	-1.76148	0.170593	-10.3256	5.4e-25	2.08e-23		ENSG00000156509.14_FBXO43	1.44	1.52	1.62	1.81	1.72	1.45	0.29	0.29	0.16
ENSG00000101639.18_CEP192	CEP192	1036.85	-1.15444	0.112181	-10.2909	7.75e-25	2.98e-23		ENSG00000234546.4_LNCTAM34A	0.42	0.12	0	0.18	0.31	0	5.46	4.78	4.8
ENSG00000196660.11_SLC30A10	SLC30A10	2440.01	-0.785413	0.0763976	-10.2806	8.62e-25	3.31e-23		ENSG00000163596.17_ICA1L	4.04	2.64	3.59	5.35	4.01	6.96	17.32	15.47	16.05
ENSG00000164754.15_RAD21	RAD21	3093.42	-0.801598	0.0781323	-10.2595	1.07e-24	4.1e-23		ENSG00000178297.14_TMPRSS9	9.49	8.22	9.63	10.95	9.29	10.29	50.28	47.43	54.94
ENSG00000214595.12_EML6	EML6	437.253	-1.53818	0.150049	-10.2512	1.17e-24	4.45e-23		ENSG00000134107.5_BHLHE40	22.92	19.75	22.86	19.79	24.18	22.3	88.38	86.54	78.06
ENSG00000189159.16_JPT1	JPT1	952.601	-1.30322	0.127182	-10.2469	1.22e-24	4.65e-23		ENSG00000124098.10_FAM210B	18.89	17.37	18.47	18.23	19.58	17.75	37.74	39.99	36.71
ENSG00000166483.12_WEE1	WEE1	1181.84	-0.92311	0.090163	-10.2382	1.34e-24	5.07e-23		ENSG00000123364.5_HOXC13	1.95	2.07	2.22	2.17	2.52	2.74	7.32	8.22	8.25
ENSG00000176974.20_SHMT1	SHMT1	665.508	-1.18634	0.116266	-10.2037	1.91e-24	7.23e-23		ENSG00000118520.15_ARG1	3.52	2.68	3.58	12.34	14.68	15.89	13.64	15.2	15.35
ENSG00000172244.9_C5orf34	C5orf34	117.221	-2.42376	0.238409	-10.1664	2.8e-24	1.06e-22		ENSG00000197565.16_COL4A6	1.81	1.94	1.68	1.68	2.02	2.5	6.18	5.62	6.33
ENSG00000130726.12_TRIM28	TRIM28	9126.77	-0.726324	0.0720755	-10.0773	6.96e-24	2.6e-22		ENSG00000176532.4_PRR15	22.83	25.23	24.9	30.86	23.32	23.07	41.24	43.3	42.93
ENSG00000146263.12_MMS22L	MMS22L	244.706	-1.67153	0.167072	-10.0049	1.45e-23	5.35e-22		ENSG00000142089.17_IFITM3	83.6	91.01	80.19	171.3	168.55	163.91	210.18	232.27	228.18
ENSG00000076770.15_MBNL3	MBNL3	3844.06	-0.994182	0.100286	-9.91345	3.64e-23	1.31e-21		ENSG00000091583.11_APOH	23.3	27.85	27.13	105.93	95.35	101.3	62.01	67.2	66.04
ENSG00000130816.17_DNMT1	DNMT1	2410.12	-1.08642	0.109594	-9.91311	3.65e-23	1.32e-21		ENSG00000162576.17_MXRA8	39.52	37.8	42.81	53.31	50.62	48.8	104.19	115.6	114.04
ENSG00000123374.11_CDK2	CDK2	480.706	-1.24212	0.125499	-9.89747	4.27e-23	1.53e-21		ENSG00000127528.6_KLF2	35.51	37.62	34.73	29.88	31.25	32	8.02	10.63	11.77
ENSG00000172613.8_RAD9A	RAD9A	1569.17	-0.961449	0.0972944	-9.88186	4.99e-23	1.78e-21		ENSG00000198774.5_RASSF9	0.23	0.14	0.17	0.42	0.7	0.66	0.88	0.87	0.8
ENSG00000100749.9_VRK1	VRK1	291.489	-1.51188	0.153275	-9.86378	5.98e-23	2.13e-21		ENSG00000250722.6_SELENOP	326.03	311.59	314.73	294.33	297.32	305.88	506.93	502.06	478.77
ENSG00000164985.15_PSIP1	PSIP1	572.373	-1.19992	0.122188	-9.82025	9.21e-23	3.28e-21		ENSG00000163735.7_CXCL5	4.03	4.17	4.05	7.98	9.48	8.74	10	9.91	10.96
ENSG00000035499.13_DEPDC1B	DEPDC1B	458.559	-1.42803	0.145596	-9.80814	1.04e-22	3.69e-21		ENSG00000138160.7_KIF11	19.19	17.36	20.34	19.29	20.65	20.76	3.13	2.51	2.53
ENSG00000104267.10_CA2	CA2	407.492	-1.37895	0.140783	-9.79488	1.18e-22	4.2e-21		ENSG00000213886.4_UBD	13.83	22.22	21.43	32.51	36.56	34.08	71.86	71.4	68.78
ENSG00000169689.15_CENPX	CENPX	315.615	-1.44825	0.148054	-9.78191	1.35e-22	4.77e-21		ENSG00000116062.17_MSH6	22.77	23.08	23.41	29.97	25.08	27.05	14.07	15.48	14.37
ENSG00000113790.11_EHHADH	EHHADH	796.924	-1.05811	0.108653	-9.73837	2.07e-22	7.3e-21		ENSG00000130204.13_TOMM40	165.59	161.7	162.56	185	167.62	171.29	115.25	122.69	119.09
ENSG00000163918.12_RFC4	RFC4	511.211	-1.44588	0.148923	-9.70889	2.76e-22	9.67e-21		ENSG00000026025.16_VIM	249.97	259.24	251.91	250.15	233.1	246.33	383.58	366.83	364.92
ENSG00000205358.4_MT1H	MT1H	563.205	-1.40467	0.1448	-9.70078	2.99e-22	1.05e-20		ENSG00000109881.17_CCDC34	38.14	38.13	40.72	52.37	58.93	53.48	18.68	20.58	20.53
ENSG00000176208.9_ATAD5	ATAD5	146.391	-2.02434	0.209317	-9.67121	4e-22	1.39e-20		ENSG00000189266.13_PNRC2	65.93	68.11	69.56	55.31	55.6	61.56	44.64	43.54	41.62
ENSG00000084463.8_WBP11	WBP11	1628.82	-0.772627	0.0799356	-9.66561	4.22e-22	1.47e-20		ENSG00000104679.12_R3HCC1	47.41	47.85	46.43	45.2	45.42	48.1	39.22	39.66	39.39
ENSG00000129534.14_MIS18BP1	MIS18BP1	236.268	-1.60304	0.166166	-9.64726	5.05e-22	1.75e-20		ENSG00000167553.16_TUBA1C	688.17	728.66	664.58	602.54	583.99	613.58	357.74	340.4	349.79
ENSG00000125520.14_SLC2A4RG	SLC2A4RG	1815.13	-0.932736	0.0967371	-9.64198	5.32e-22	1.84e-20		ENSG00000014138.9_POLA2	22.29	25.3	25.21	16.35	18.57	16.36	4.04	4.48	5.65
ENSG00000176619.13_LMNB2	LMNB2	2479.52	-0.905688	0.09428	-9.60637	7.52e-22	2.57e-20		ENSG00000164087.8_POC1A	16.22	17.88	18.38	18.04	15.72	18.14	4.64	4.44	3.45
ENSG00000108106.14_UBE2S	UBE2S	1794.6	-1.22581	0.127676	-9.60094	7.92e-22	2.7e-20		ENSG00000087088.20_BAX	192.45	203.42	187.67	184.5	162.87	180.65	590.53	640.07	674.49
ENSG00000281344.1_HELLPAR	HELLPAR	223.415	-1.77766	0.185261	-9.59546	8.35e-22	2.84e-20		ENSG00000120915.14_EPHX2	52.59	49.22	49.49	43.66	48.47	37.73	31.19	31.18	31.38
ENSG00000140451.13_PIF1	PIF1	88.5943	-2.99943	0.312647	-9.59365	8.5e-22	2.88e-20		ENSG00000110921.14_MVK	141.43	143.33	142.18	132.93	111.23	126.13	225.72	230.88	215.31
ENSG00000156876.10_SASS6	SASS6	168.377	-1.73876	0.182642	-9.52004	1.73e-21	5.82e-20		ENSG00000106105.15_GARS1	80.81	79.55	80.56	72.85	72.63	75.98	131.69	125.44	122.98
ENSG00000100162.15_CENPM	CENPM	150.781	-2.30833	0.242509	-9.51853	1.76e-21	5.9e-20		ENSG00000106348.18_IMPDH1	32.61	28.94	30.04	41.7	39.83	41.86	52.68	50.88	51.89
ENSG00000171792.11_RHNO1	RHNO1	343.789	-1.53199	0.161762	-9.47067	2.78e-21	9.25e-20		ENSG00000204264.12_PSMB8	3.37	2.7	2.47	5.6	5.04	7.01	7.58	7.7	7.69
ENSG00000143799.14_PARP1	PARP1	4410.82	-0.676338	0.0715454	-9.45328	3.28e-21	1.09e-19		ENSG00000147872.10_PLIN2	222.58	213.46	212.55	228.1	217.69	221.8	327.73	321.32	310.8
ENSG00000073050.12_XRCC1	XRCC1	510.166	-1.15393	0.122892	-9.38977	6.01e-21	1.97e-19		ENSG00000116096.6_SPR	38.55	38.11	36.94	46.36	43.78	47.79	48.31	49.3	49.73
ENSG00000069275.13_NUCKS1	NUCKS1	3826.04	-0.682662	0.0732921	-9.31427	1.23e-20	3.95e-19		ENSG00000128059.8_PPAT	14.4	13.8	14.17	17.55	16.22	17.54	10.68	10.82	10.51
ENSG00000139209.16_SLC38A4	SLC38A4	469.271	-1.12521	0.120963	-9.30206	1.38e-20	4.43e-19		ENSG00000154258.17_ABCA9	0.1	0.08	0.09	0.11	0.15	0.61	0.21	0.21	0.2
ENSG00000143815.15_LBR	LBR	2056	-0.717755	0.0772038	-9.29689	1.45e-20	4.64e-19		ENSG00000115107.20_STEAP3	8.63	4.79	8.5	10.78	9.8	10.54	31.05	29.69	30.41
ENSG00000165272.16_AQP3	AQP3	1122.51	-0.913221	0.098268	-9.29317	1.5e-20	4.79e-19		ENSG00000102032.13_RENBP	8.28	9.67	8.25	5.41	4.7	6.65	20.54	19.23	19.34
ENSG00000170089.15_RP11-423H2.1	RP11-423H2.1	645.944	-1.12509	0.121071	-9.29279	1.5e-20	4.8e-19		ENSG00000135404.12_CD63	721.26	758.64	687.97	669.3	635.36	660.11	1099.24	1132.5	1123.46
ENSG00000174442.12_ZWILCH	ZWILCH	578.795	-1.15877	0.124715	-9.29141	1.52e-20	4.86e-19		ENSG00000087076.9_HSD17B14	52.49	59.93	53.46	30.9	26.63	27.57	119.11	120.82	111.94
ENSG00000151849.16_CENPJ	CENPJ	229.365	-1.62565	0.175276	-9.2748	1.78e-20	5.65e-19		ENSG00000213614.11_HEXA	94.08	86.05	95.07	94.84	87.04	84.6	167.01	172.8	161.4
ENSG00000126215.14_XRCC3	XRCC3	246.711	-1.4288	0.154327	-9.25827	2.08e-20	6.58e-19		ENSG00000130164.14_LDLR	44.91	29.61	49.29	59.15	56.98	61.4	154.95	163.4	153.32
ENSG00000095002.15_MSH2	MSH2	428.164	-1.24188	0.134259	-9.24991	2.25e-20	7.1e-19		ENSG00000101928.13_MOSPD1	12.65	14.13	13.71	12.64	14.22	15.15	40.29	36.15	36.41
ENSG00000128708.13_HAT1	HAT1	768.669	-1.06544	0.115816	-9.19943	3.6e-20	1.13e-18		ENSG00000143793.13_C1orf35	45.16	44.42	43.68	47.28	45.71	48.5	35.69	34.56	34.77
ENSG00000072571.20_HMMR	HMMR	217.822	-1.61079	0.175752	-9.16516	4.95e-20	1.54e-18		ENSG00000180921.7_FAM83H	6.92	5.27	6.32	11.45	10.16	9.36	17.96	19.94	18.86
ENSG00000111581.10_NUP107	NUP107	975.108	-1.04873	0.11478	-9.13688	6.43e-20	2e-18		ENSG00000113249.13_HAVCR1	35.62	23.35	34.97	53.75	50.07	50.32	169.87	171.54	150.66
ENSG00000213390.11_ARHGAP19	ARHGAP19	396.827	-1.16359	0.127821	-9.10331	8.76e-20	2.7e-18		ENSG00000160200.18_CBS	48.75	44.61	44.99	55.7	55.03	55.77	93.07	100.4	92.37
ENSG00000187790.11_FANCM	FANCM	162.933	-1.85646	0.203934	-9.10322	8.77e-20	2.7e-18		ENSG00000102054.18_RBBP7	109.77	110.88	112.33	118.66	123	126.18	67.29	63.79	72.17
ENSG00000077514.9_POLD3	POLD3	154.46	-1.72467	0.189538	-9.09931	9.09e-20	2.79e-18		ENSG00000164120.14_HPGD	47.73	36.86	40.97	49.16	36.93	36.38	99.17	96.67	96.78
ENSG00000120539.15_MASTL	MASTL	246.449	-1.38558	0.152301	-9.09762	9.23e-20	2.83e-18		ENSG00000173153.17_ESRRA	27.05	24.84	26.41	27.48	30.66	31.02	39.19	39.06	40.45
ENSG00000106351.13_AGFG2	AGFG2	1441.9	-0.847996	0.0932419	-9.09458	9.5e-20	2.9e-18		ENSG00000243284.1_VSIG8	0.06	0.05	0.06	0	0	0	0	0	0
ENSG00000080839.12_RBL1	RBL1	210.276	-1.51451	0.166642	-9.08839	1.01e-19	3.07e-18		ENSG00000279013.1_RP11-254A24.2	0	0	0	0	0	0	0.05	0.06	0.06
ENSG00000162231.14_NXF1	NXF1	1237.49	-0.812247	0.0894138	-9.08413	1.05e-19	3.18e-18		ENSG00000238227.8_TMEM250	14.17	14.36	15.57	18.35	16.02	18.17	23.5	24.39	23.45
ENSG00000102384.14_CENPI	CENPI	352.188	-1.31029	0.144432	-9.07208	1.17e-19	3.55e-18		ENSG00000152661.9_GJA1	14.05	12.63	14.15	29.57	29.45	31.32	49.53	46.1	43.09
ENSG00000148835.11_TAF5	TAF5	228.128	-1.45825	0.160908	-9.06267	1.27e-19	3.86e-18		ENSG00000057757.10_PITHD1	38.19	39.02	37.32	32.43	29.84	31.22	22.91	20.82	23.45
ENSG00000115163.15_CENPA	CENPA	82.3878	-2.65713	0.293689	-9.04744	1.46e-19	4.43e-18		ENSG00000107731.12_UNC5B	4.51	3.91	4.94	3.22	3.44	3.2	13.16	12.63	11.85
ENSG00000163781.14_TOPBP1	TOPBP1	835.674	-0.925301	0.102367	-9.03902	1.58e-19	4.76e-18		ENSG00000162909.18_CAPN2	18.34	19.92	19.13	18.02	18.83	17.47	40.45	41.5	37.64
ENSG00000000460.17_C1orf112	C1orf112	232.763	-1.54652	0.171465	-9.01942	1.89e-19	5.69e-18		ENSG00000106077.19_ABHD11	10.71	11.02	10.97	11.88	10.5	10.65	8.36	8.11	7.89
ENSG00000131470.15_PSMC3IP	PSMC3IP	86.3551	-2.39824	0.266133	-9.01142	2.03e-19	6.1e-18		ENSG00000198715.13_GLMP	179.58	168.73	183.73	166.36	164.72	159.55	286.69	295.37	305.75
ENSG00000161692.18_DBF4B	DBF4B	207.085	-1.6532	0.183584	-9.00515	2.15e-19	6.45e-18		ENSG00000169683.8_LRRC45	20.77	19.09	19.75	19.95	19.52	21.06	6.55	6.87	8.41
ENSG00000107566.14_ERLIN1	ERLIN1	1490.59	-0.808448	0.0898532	-8.99743	2.31e-19	6.91e-18		ENSG00000089693.11_MLF2	234.08	224.58	231.51	251.67	230.4	257.06	314	304.02	317.35
ENSG00000198056.15_PRIM1	PRIM1	185.105	-1.68631	0.187426	-8.9972	2.32e-19	6.91e-18		ENSG00000168476.12_REEP4	71.4	68.08	76.08	69.16	63.06	67.55	31.27	28.45	31.14
ENSG00000128578.10_STRIP2	STRIP2	201.933	-1.55177	0.17255	-8.99317	2.4e-19	7.16e-18		ENSG00000175634.15_RPS6KB2	238.73	229.63	236.4	216.31	205.85	225.45	160.81	164.88	171.59
ENSG00000117748.10_RPA2	RPA2	445.841	-1.27676	0.142042	-8.98858	2.5e-19	7.45e-18		ENSG00000010704.19_HFE	1.31	1.54	1.59	2.36	3.09	2.31	3.51	3.25	3.37
ENSG00000203852.3_H3C15	H3C15	58.7076	-3.99674	0.445043	-8.98058	2.69e-19	8e-18		ENSG00000127586.17_CHTF18	61.86	53.89	54.9	54.37	48.78	53.03	13.28	12.74	15.14
ENSG00000159147.18_DONSON	DONSON	258.929	-1.36304	0.15198	-8.96854	3e-19	8.91e-18		ENSG00000198056.15_PRIM1	23.06	22.34	20.3	22.32	20.68	22.53	6.23	7.51	6.99
ENSG00000111276.12_CDKN1B	CDKN1B	936.934	-1.03871	0.116152	-8.94271	3.8e-19	1.12e-17		ENSG00000115170.16_ACVR1	18.14	16.56	17.02	17.65	16.93	18.06	26.32	26.6	25.68
ENSG00000100629.17_CEP128	CEP128	96.777	-2.37425	0.265797	-8.93256	4.16e-19	1.23e-17		ENSG00000060656.20_PTPRU	3.9	2.42	3.1	3.44	3.21	4.49	10.93	11.72	11.09
ENSG00000170608.3_FOXA3	FOXA3	1372.61	-0.945633	0.105917	-8.92807	4.34e-19	1.27e-17		ENSG00000172270.22_BSG	810.1	816.83	825.45	693.8	659.47	696.34	640.9	656.73	671.18
ENSG00000144395.18_CCDC150	CCDC150	351.43	-1.1909	0.133472	-8.92244	4.56e-19	1.34e-17		ENSG00000197746.14_PSAP	651.68	664.44	654.02	557.97	526.56	562.35	720.55	721.38	721.48
ENSG00000170779.11_CDCA4	CDCA4	188.922	-1.65345	0.185349	-8.92072	4.63e-19	1.35e-17		ENSG00000237649.8_KIFC1	46.64	39.01	42.09	44.85	39.94	44.32	4.07	5.36	6.13
ENSG00000123975.5_CKS2	CKS2	844.253	-1.23793	0.139758	-8.85766	8.17e-19	2.38e-17		ENSG00000137404.15_NRM	7.36	8.31	7.91	8.17	7.93	10.34	3.35	3.08	3.1
ENSG00000172009.15_THOP1	THOP1	1487.14	-0.793964	0.0897737	-8.84406	9.23e-19	2.67e-17		ENSG00000030582.18_GRN	195.33	184.69	199	155.1	137.41	151.22	295.61	282.51	285.41
ENSG00000100401.20_RANGAP1	RANGAP1	1900.27	-0.694523	0.0785492	-8.84189	9.41e-19	2.71e-17		ENSG00000167508.12_MVD	467.73	446.34	443.53	292.41	274.83	292.96	1007.03	1075.94	1136.88
ENSG00000137831.15_UACA	UACA	1028.99	-0.799178	0.0904415	-8.83641	9.88e-19	2.84e-17		ENSG00000181074.5_OR52N4	0	0	0	0	0.07	0.08	1.17	0.96	1
ENSG00000094916.16_CBX5	CBX5	3977.7	-1.02039	0.115579	-8.82859	1.06e-18	3.04e-17		ENSG00000162344.4_FGF19	3.5	2.77	2.98	12.54	8.94	12.34	8.19	7.65	8.38
ENSG00000284946.1_AC068831.18	AC068831.18	184.692	-1.95636	0.221604	-8.8282	1.06e-18	3.05e-17		ENSG00000103034.14_NDRG4	10.08	9.17	8.83	8.7	6.93	10.16	26.81	23.7	24.97
ENSG00000148700.15_ADD3	ADD3	1966.16	-0.69975	0.0793471	-8.81885	1.16e-18	3.3e-17		ENSG00000159259.8_CHAF1B	5.73	5.67	6.21	4.39	5.24	5.93	1.48	2.07	1.49
ENSG00000183814.16_LIN9	LIN9	180.228	-1.53707	0.175289	-8.76873	1.81e-18	5.15e-17		ENSG00000160602.14_NEK8	5.78	4.23	4.72	8.39	6.36	8.27	16.86	19.19	18.16
ENSG00000147874.11_HAUS6	HAUS6	574.132	-0.996438	0.113671	-8.76598	1.85e-18	5.27e-17		ENSG00000119899.13_SLC17A5	33.15	32.1	34.89	32.25	31.35	33.34	53.53	51.34	50.91
ENSG00000169688.11_MT1B	MT1B	315.434	-1.49857	0.171364	-8.74496	2.23e-18	6.33e-17		ENSG00000100297.16_MCM5	27.42	24.97	29.23	42.39	35.14	37.58	5.11	6.57	6.33
ENSG00000115255.12_REEP6	REEP6	2198.99	-0.968845	0.111217	-8.71129	3e-18	8.49e-17		ENSG00000178966.17_RMI1	11.03	11.02	12.06	10.04	9.8	11.45	5.43	5.59	5.12
ENSG00000141560.15_FN3KRP	FN3KRP	482.84	-1.18341	0.13615	-8.69197	3.56e-18	1e-16		ENSG00000175183.10_CSRP2	64.03	64.48	57.95	53.32	51.42	56.4	27.28	28.26	28.07
ENSG00000186638.17_KIF24	KIF24	90.6822	-2.33348	0.268755	-8.68255	3.87e-18	1.09e-16		ENSG00000185088.14_RPS27L	62.46	63.54	46.06	74.63	64.85	72.12	273.02	290.3	248.9
ENSG00000163347.6_CLDN1	CLDN1	8594.63	-0.609107	0.0701786	-8.67939	3.98e-18	1.12e-16		ENSG00000204219.11_TCEA3	47.13	50.79	50.67	53.85	57.35	59.93	79.44	76.32	81.02
ENSG00000075618.18_FSCN1	FSCN1	384.22	-1.1388	0.131413	-8.66581	4.48e-18	1.25e-16		ENSG00000069482.7_GAL	36.43	40.28	32.62	69.96	67.36	67.45	72.23	73.8	72.45
ENSG00000173456.5_RNF26	RNF26	763.727	-0.982303	0.113495	-8.65503	4.93e-18	1.37e-16		ENSG00000131669.10_NINJ1	74.06	78.86	75	84.03	72.49	79.56	111.31	106.35	109.52
ENSG00000169683.8_LRRC45	LRRC45	265.871	-1.50085	0.173574	-8.64675	5.3e-18	1.47e-16		ENSG00000136830.12_NIBAN2	23.22	22.32	21.92	31.55	26.47	28.94	28.68	28.8	28.62
ENSG00000183048.12_SLC25A10	SLC25A10	618.032	-0.995369	0.115523	-8.61621	6.92e-18	1.92e-16		ENSG00000134242.16_PTPN22	0	0	0	0	0	0	0.05	0.06	0.05
ENSG00000203760.9_CENPW	CENPW	183.142	-1.67572	0.194783	-8.60304	7.76e-18	2.15e-16		ENSG00000172071.15_EIF2AK3	15.24	13.72	15.46	19.88	25.28	25.15	24.12	24.89	24.18
ENSG00000270882.2_H4C14	H4C14	220.226	-2.37928	0.277351	-8.57862	9.6e-18	2.65e-16		ENSG00000123983.15_ACSL3	98.75	93.56	89.69	93.22	85.05	98.32	215.61	227.17	202.5
ENSG00000155660.11_PDIA4	PDIA4	3363.41	-0.712971	0.0832352	-8.56574	1.07e-17	2.95e-16		ENSG00000147155.11_EBP	755.67	919.27	757.23	748.49	688.31	736.62	1806.9	1733.14	1828.54
ENSG00000109062.12_SLC9A3R1	SLC9A3R1	5420.53	-0.635994	0.0745104	-8.53564	1.39e-17	3.81e-16		ENSG00000186871.7_ERCC6L	3.75	3.31	3.66	4.27	3.38	3.82	0.95	0.58	0.86
ENSG00000186871.7_ERCC6L	ERCC6L	92.5301	-2.22842	0.261177	-8.53225	1.44e-17	3.91e-16		ENSG00000142856.17_ITGB3BP	18.32	20.24	17.7	18.16	21.52	18.92	5.28	6.12	4.98
ENSG00000167130.18_DOLPP1	DOLPP1	671.978	-0.902735	0.106078	-8.51015	1.74e-17	4.72e-16		ENSG00000185559.16_DLK1	54.3	52.88	56.39	61.43	56.93	56.31	74.82	77.6	77.78
ENSG00000167930.17_FAM234A	FAM234A	1157.6	-0.761104	0.0895548	-8.49876	1.92e-17	5.19e-16		ENSG00000285094.1_LINC01488	1.58	1.6	1.58	5.12	5.31	4.93	4.81	5.6	5.19
ENSG00000204536.14_CCHCR1	CCHCR1	263.936	-1.24837	0.146933	-8.49619	1.96e-17	5.29e-16		ENSG00000258839.4_MC1R	3.07	2.78	2.46	5.03	4.59	5	5.88	5.94	6.22
ENSG00000205364.4_MT1M	MT1M	313.778	-1.35426	0.159579	-8.48643	2.13e-17	5.73e-16		ENSG00000180573.10_H2AC6	231.87	213.85	247.83	56.21	54.92	62.09	62.46	45.96	60.25
ENSG00000146856.14_AGBL3	AGBL3	202.02	-1.41027	0.166864	-8.45159	2.87e-17	7.7e-16		ENSG00000146457.16_WTAP	85.17	87.39	83.06	72.21	67.75	71.96	64.51	62.81	64.21
ENSG00000072778.20_ACADVL	ACADVL	3028.78	-0.684185	0.0813066	-8.41487	3.93e-17	1.05e-15		ENSG00000287263.1_CTD-2201E18.8	0.14	0.07	0.24	0.49	0.55	0.68	1.93	2.32	2.23
ENSG00000065154.12_OAT	OAT	1862.69	-0.917263	0.109047	-8.41164	4.04e-17	1.08e-15		ENSG00000168496.4_FEN1	143.35	162.82	141.28	139.97	139.4	142.51	40.82	39.35	41.87
ENSG00000127483.19_HP1BP3	HP1BP3	2286.28	-0.68447	0.0813982	-8.40891	4.14e-17	1.1e-15		ENSG00000174669.12_SLC29A2	72.07	57.52	68	59.33	56.93	59.85	146.07	141.01	150.21
ENSG00000189057.11_FAM111B	FAM111B	45.0663	-3.65392	0.436701	-8.36709	5.91e-17	1.56e-15		ENSG00000136048.14_DRAM1	18.17	12.65	14.66	23.13	18.36	25.83	81.44	69.57	74.13
ENSG00000120253.14_NUP43	NUP43	1014.22	-0.8698	0.10399	-8.36423	6.05e-17	1.59e-15		ENSG00000149925.22_ALDOA	836.36	857.06	813.56	834.3	767.5	825.02	1169.2	1116.97	1147.31
ENSG00000140326.13_CDAN1	CDAN1	460.119	-1.01883	0.121818	-8.3636	6.08e-17	1.6e-15		ENSG00000183248.12_PRR36	1.12	0.84	1.04	1.72	1.59	1.81	2.67	2.49	2.67
ENSG00000084234.18_APLP2	APLP2	11959	-0.541561	0.064765	-8.36193	6.17e-17	1.62e-15		ENSG00000128829.12_EIF2AK4	12.43	13.64	12.24	13.46	14.13	14.94	57.75	52.17	49.1
ENSG00000020922.13_MRE11	MRE11	425.224	-1.02021	0.122284	-8.34297	7.24e-17	1.89e-15		ENSG00000197008.10_ZNF138	3.07	3.21	3.07	2.81	2.26	3.29	2.13	2.25	2.14
ENSG00000175183.10_CSRP2	CSRP2	324.511	-1.20826	0.145014	-8.33203	7.95e-17	2.07e-15		ENSG00000162496.9_DHRS3	27.23	27.76	27.27	29.74	28.38	28.44	48.37	47.25	44.28
ENSG00000214753.4_HNRNPUL2	HNRNPUL2	1803.9	-0.675533	0.0812813	-8.31105	9.49e-17	2.47e-15		ENSG00000171130.19_ATP6V0E2	68.31	69.63	65.45	50.04	43.59	44.54	38.61	42.3	42.09
ENSG00000138092.11_CENPO	CENPO	565.444	-1.03248	0.124253	-8.30952	9.61e-17	2.5e-15		ENSG00000070669.17_ASNS	63.12	69.4	61.29	34.97	34.28	31.26	122.96	115.71	115.76
ENSG00000160014.17_CALM3	CALM3	9166.88	-0.590666	0.0710976	-8.30781	9.75e-17	2.53e-15		ENSG00000205352.11_PRR13	293.39	284.77	295.11	294.36	316.3	276.52	375.08	370.96	386.15
ENSG00000160867.15_FGFR4	FGFR4	7211.73	-0.66034	0.0794875	-8.30747	9.78e-17	2.53e-15		ENSG00000177239.16_MAN1B1	100.64	99.46	103.37	83.46	79.14	77.13	76.6	78.53	79.72
ENSG00000133318.14_RTN3	RTN3	1840.35	-0.692707	0.0834013	-8.30571	9.92e-17	2.56e-15		ENSG00000259883.2_EHD4-AS1	0.11	0.09	0.11	0.1	0.08	0	0	0	0
ENSG00000176058.13_TPRN	TPRN	1079.82	-0.791946	0.0953663	-8.30426	1e-16	2.59e-15		ENSG00000142230.13_SAE1	150.62	156.21	150.97	147.95	140.92	139.12	120.44	119.2	122.56
ENSG00000116830.12_TTF2	TTF2	382.208	-1.25247	0.151376	-8.2739	1.3e-16	3.3e-15		ENSG00000180596.7_H2BC4	18.41	16.69	16.8	4.85	3.38	6.3	6.33	5.97	7.36
ENSG00000161981.11_SNRNP25	SNRNP25	534.42	-1.28771	0.156129	-8.24771	1.61e-16	4.1e-15		ENSG00000167747.15_C19orf48	130.93	123.63	131.8	137.2	130.62	136.38	72.74	66.11	62.36
ENSG00000140521.17_POLG	POLG	1486.49	-0.799801	0.0971367	-8.23377	1.81e-16	4.59e-15		ENSG00000247596.10_TWF2	27.8	28.86	24.89	30.08	28.5	28.14	61.46	68.71	67.08
ENSG00000101868.13_POLA1	POLA1	420.578	-0.99929	0.121512	-8.22377	1.97e-16	4.99e-15		ENSG00000136003.16_ISCU	104.49	120.26	112.75	107.15	96.27	101.34	186.66	187.7	183.12
ENSG00000213347.10_MXD3	MXD3	304.566	-1.32971	0.161869	-8.21475	2.13e-16	5.35e-15		ENSG00000164104.12_HMGB2	140.63	163.88	138.5	160.85	181.54	156.01	19.74	23.3	21.47
ENSG00000130844.19_ZNF331	ZNF331	240.987	-1.28943	0.157309	-8.1968	2.47e-16	6.21e-15		ENSG00000118271.12_TTR	105.49	129.69	107.13	187.22	176.4	184.84	285.98	277.81	262.2
ENSG00000102054.18_RBBP7	RBBP7	1714.18	-0.801338	0.0978027	-8.19341	2.54e-16	6.37e-15		ENSG00000105173.14_CCNE1	11.67	10.93	10.92	10.02	10.19	11.73	6.34	6.9	6.61
ENSG00000159259.8_CHAF1B	CHAF1B	155.736	-1.75672	0.21582	-8.13977	3.96e-16	9.85e-15		ENSG00000080986.13_NDC80	31.4	33.21	37.89	36.41	32.46	34.11	4.15	4.55	4.58
ENSG00000160352.16_ZNF714	ZNF714	634.304	-1.00243	0.123434	-8.1212	4.62e-16	1.14e-14		ENSG00000154188.10_ANGPT1	4.86	5.1	4.46	7.58	7.72	8.58	11.51	12.77	11.48
ENSG00000139880.20_CDH24	CDH24	313.427	-1.1061	0.136691	-8.09197	5.87e-16	1.44e-14		ENSG00000170608.3_FOXA3	101.64	101.68	97.84	76.77	71.02	71.61	55.8	49.9	59.06
ENSG00000051596.10_THOC3	THOC3	1039.72	-0.967965	0.119691	-8.08718	6.11e-16	1.5e-14		ENSG00000117318.9_ID3	97.12	108.81	102.88	128.84	126.57	131.5	177.77	178.08	168.14
ENSG00000138658.16_ZGRF1	ZGRF1	125.281	-1.76473	0.218328	-8.08294	6.32e-16	1.55e-14		ENSG00000135451.13_TROAP	90.55	77.56	85.27	97.59	95.27	95.67	20.38	16.21	22.81
ENSG00000081320.11_STK17B	STK17B	141.261	-1.62679	0.201463	-8.0749	6.75e-16	1.65e-14		ENSG00000167780.12_SOAT2	57.05	54.87	58.55	97.3	101.23	99.22	101.26	111.01	103.12
ENSG00000117528.14_ABCD3	ABCD3	2536.21	-0.691376	0.0858419	-8.05406	8.01e-16	1.95e-14		ENSG00000184500.16_PROS1	36.82	34.24	35.17	68.77	54.06	61.04	57.42	55.62	59.94
ENSG00000154429.11_CCSAP	CCSAP	375.948	-1.02681	0.127789	-8.0352	9.34e-16	2.27e-14		ENSG00000153885.15_KCTD15	4.76	4.42	4.2	8.15	6.47	5.58	9.99	10.47	9.36
ENSG00000144354.14_CDCA7	CDCA7	237.762	-1.27167	0.15833	-8.03176	9.61e-16	2.33e-14		ENSG00000197324.9_LRP10	30.77	21.96	28.52	36.68	32.84	38.76	68.87	68.88	67.01
ENSG00000140564.13_FURIN	FURIN	12121.8	-0.663401	0.0825977	-8.03171	9.61e-16	2.33e-14		ENSG00000163918.12_RFC4	75.8	80.98	71.76	77.68	79.26	77.28	32.19	32.01	28
ENSG00000156787.17_TBC1D31	TBC1D31	235.988	-1.23886	0.15485	-8.00041	1.24e-15	2.98e-14		ENSG00000067704.10_IARS2	83.66	83.88	82.06	86.13	81.13	87.56	70.77	68.36	69.48
ENSG00000148218.16_ALAD	ALAD	1277.61	-0.694367	0.0868538	-7.99467	1.3e-15	3.12e-14		ENSG00000153487.13_ING1	10.51	10.22	10.35	7.95	9.64	7.56	4.7	5.26	5.83
ENSG00000174243.10_DDX23	DDX23	2141.76	-0.637639	0.0799969	-7.97079	1.58e-15	3.77e-14		ENSG00000177106.16_EPS8L2	150.97	101.01	129.83	125.15	107.32	124.73	387.11	370.11	401.95
ENSG00000137337.15_MDC1	MDC1	971.322	-1.22357	0.153754	-7.958	1.75e-15	4.17e-14		ENSG00000061273.18_HDAC7	11.43	10.43	12.4	15.64	18.95	21.03	22.23	24.07	23.19
ENSG00000080824.19_HSP90AA1	HSP90AA1	16021.7	-0.685745	0.0862245	-7.95301	1.82e-15	4.33e-14		ENSG00000169710.9_FASN	348.9	264.76	346.15	258.43	241.03	249.15	770.69	818.57	821.97
ENSG00000099953.10_MMP11	MMP11	521.99	-1.02635	0.129287	-7.93853	2.05e-15	4.86e-14		ENSG00000073150.14_PANX2	4.48	4.71	4.65	7.2	5.94	6.91	7.58	7.07	7.6
ENSG00000100726.15_TELO2	TELO2	558.022	-0.923801	0.116378	-7.93794	2.06e-15	4.88e-14		ENSG00000176244.7_ACBD7	1.33	1.24	1.21	1.13	1.21	1	0.32	0.2	0.38
ENSG00000178966.17_RMI1	RMI1	274.323	-1.16859	0.147383	-7.92892	2.21e-15	5.23e-14		ENSG00000067064.12_IDI1	197.01	210.41	198.21	129.27	127.79	137.26	323.21	330.45	307.85
ENSG00000077152.11_UBE2T	UBE2T	194.872	-1.56597	0.197988	-7.90942	2.59e-15	6.08e-14		ENSG00000163808.17_KIF15	13.71	12.58	14.99	10.82	11.6	13.32	1.48	1.48	2.63
ENSG00000006634.8_DBF4	DBF4	525.584	-1.0506	0.132948	-7.90235	2.74e-15	6.42e-14		ENSG00000228716.7_DHFR	38.09	34.86	41.99	42.44	41.18	43.09	7.57	7.59	7.25
ENSG00000184009.13_ACTG1	ACTG1	12516.5	-0.604716	0.0766655	-7.88772	3.08e-15	7.2e-14		ENSG00000151948.12_GLT1D1	1.43	0.91	1.33	2.53	2.39	2.51	5.26	4.87	4.61
ENSG00000106268.16_NUDT1	NUDT1	220.018	-1.46677	0.186464	-7.86625	3.65e-15	8.5e-14		ENSG00000186994.11_KANK3	0.29	1.1	0.34	0.31	0.57	0.59	7.51	8.49	7.15
ENSG00000136811.16_ODF2	ODF2	589.758	-0.875469	0.111451	-7.85518	3.99e-15	9.27e-14		ENSG00000170385.10_SLC30A1	18.55	17.28	18.85	19.66	17.13	20.02	31.96	30.63	29.59
ENSG00000186350.12_RXRA	RXRA	5023.56	-0.658487	0.0842848	-7.81265	5.6e-15	1.29e-13		ENSG00000108106.14_UBE2S	275.31	282.83	252.43	225.09	210.23	237.8	133.7	134.45	130.69
ENSG00000188566.15_NDOR1	NDOR1	1537.64	-0.683803	0.0877822	-7.78977	6.71e-15	1.54e-13		ENSG00000146143.19_PRIM2	13.82	13.3	12.72	11.53	11.75	14	6.25	5.45	6.68
ENSG00000180089.6_TMEM86B	TMEM86B	556.259	-1.08637	0.139499	-7.78765	6.83e-15	1.57e-13		ENSG00000228903.7_RASA4CP	0.55	0.97	0.55	0.73	0.66	0.75	2.84	3.04	2.96
ENSG00000135336.16_ORC3	ORC3	489.125	-0.935676	0.120754	-7.74859	9.29e-15	2.12e-13		ENSG00000183688.4_RFLNB	9.14	8.21	8.42	8.37	7.32	8.47	4.2	3.76	3.82
ENSG00000065809.14_FAM107B	FAM107B	689.995	-0.84401	0.108925	-7.74855	9.29e-15	2.12e-13		ENSG00000183814.16_LIN9	9.64	8.72	8.5	8.17	8.88	8.66	3.54	3.52	3.13
ENSG00000185361.9_TNFAIP8L1	TNFAIP8L1	399.103	-1.00904	0.130323	-7.74259	9.74e-15	2.21e-13		ENSG00000104324.16_CPQ	12.75	13.08	12.66	12.82	12.44	12.77	16.52	17.18	16.47
ENSG00000175643.10_RMI2	RMI2	49.4469	-2.77749	0.359637	-7.72305	1.14e-14	2.57e-13		ENSG00000149554.14_CHEK1	21.21	21.71	18.45	22.93	22.51	21.3	4.14	5.05	5.05
ENSG00000204128.6_C2orf72	C2orf72	2350.02	-0.66914	0.0866708	-7.72048	1.16e-14	2.62e-13		ENSG00000149809.17_TM7SF2	105.04	121.52	108.89	101.76	94.4	101.47	265.47	281.8	301.48
ENSG00000075624.17_ACTB	ACTB	35390.4	-0.607459	0.078692	-7.71945	1.17e-14	2.64e-13		ENSG00000253276.4_CCDC71L	2.11	2.21	1.92	2.65	2.36	2.42	4.85	4.37	4.81
ENSG00000169045.17_HNRNPH1	HNRNPH1	8053.19	-0.509657	0.0660256	-7.71908	1.17e-14	2.64e-13		ENSG00000174371.17_EXO1	15.78	13.85	16.51	17.28	15.46	16.77	1.47	2.9	1.9
ENSG00000116237.16_ICMT	ICMT	1444.64	-0.671433	0.0871235	-7.70668	1.29e-14	2.9e-13		ENSG00000167992.13_VWCE	47.62	33.32	39.9	38.49	33.79	39.62	109.25	106.52	103.29
ENSG00000129484.14_PARP2	PARP2	564.798	-0.966781	0.125462	-7.70578	1.3e-14	2.92e-13		ENSG00000049449.10_RCN1	17.07	20.56	20.19	18.56	19.85	19.34	54.44	49.64	48.45
ENSG00000119711.13_ALDH6A1	ALDH6A1	713.435	-0.917854	0.119315	-7.69271	1.44e-14	3.22e-13		ENSG00000180210.15_F2	178.1	174.93	174.91	224.21	215.5	222.03	216.36	221.07	226.34
ENSG00000146410.12_MTFR2	MTFR2	135.877	-1.61097	0.209463	-7.69096	1.46e-14	3.26e-13		ENSG00000167130.18_DOLPP1	45.8	41.55	43.34	38.36	35.67	38.85	23.95	23.49	25.07
ENSG00000175455.16_CCDC14	CCDC14	870.01	-0.813533	0.105793	-7.68986	1.47e-14	3.28e-13		ENSG00000198176.13_TFDP1	46.13	44.38	47.48	53.07	49.13	57.72	32.58	32.59	32.93
ENSG00000137825.11_ITPKA	ITPKA	333.268	-1.26732	0.165167	-7.67299	1.68e-14	3.73e-13		ENSG00000148702.15_HABP2	74.29	64.92	80.45	154.06	149.77	156.72	138.66	140.08	140.63
ENSG00000125450.11_NUP85	NUP85	516.752	-0.985268	0.128535	-7.66537	1.78e-14	3.95e-13		ENSG00000187288.12_CIDEC	2.1	2.33	1.52	3.45	4.75	3.87	6.65	6.72	6.11
ENSG00000177733.7_HNRNPA0	HNRNPA0	3498.76	-0.629284	0.0824374	-7.63348	2.29e-14	5.05e-13		ENSG00000165092.13_ALDH1A1	2079.34	2153.4	2082.93	2315.14	2238.03	2314.89	1749.79	1752.76	1738.04
ENSG00000183688.4_RFLNB	RFLNB	222.931	-1.20487	0.158362	-7.60831	2.78e-14	6.1e-13		ENSG00000077150.20_NFKB2	10.37	10.05	11.15	24.32	15.35	17.92	25.78	23.15	23.21
ENSG00000168268.11_NT5DC2	NT5DC2	905.438	-0.763747	0.100435	-7.60436	2.86e-14	6.29e-13		ENSG00000101474.12_APMAP	116.23	113.82	119.78	88.83	88.37	87.12	81.52	84.08	78.22
ENSG00000007968.7_E2F2	E2F2	36.6245	-3.58986	0.472499	-7.59759	3.02e-14	6.62e-13		ENSG00000135336.16_ORC3	28.86	28.67	29.35	27.37	28.66	27.37	16.19	17.91	15.02
ENSG00000203811.1_H3C14	H3C14	41.1748	-3.44047	0.45753	-7.51965	5.49e-14	1.19e-12		ENSG00000118804.9_STBD1	44.33	44.48	45.81	44.38	43.27	45.5	72.94	68.58	67.61
ENSG00000121957.15_GPSM2	GPSM2	225.262	-1.16704	0.155465	-7.5068	6.06e-14	1.31e-12		ENSG00000113790.11_EHHADH	30.56	28.52	31.1	31.02	27.38	30.94	13.02	15.01	15.36
ENSG00000197275.14_RAD54B	RAD54B	135.406	-1.73884	0.231725	-7.50389	6.2e-14	1.34e-12		ENSG00000170537.13_TMC7	2.21	1.96	2.33	2.57	3.54	3.49	9.42	9.2	7.98
ENSG00000130997.16_POLN	POLN	99.9955	-1.73017	0.230794	-7.4966	6.55e-14	1.41e-12		ENSG00000163507.14_CIP2A	24.66	21.02	24.7	24.09	21.98	24.65	5.53	5.38	4.47
ENSG00000181544.15_FANCB	FANCB	72.3423	-2.43435	0.324744	-7.49622	6.57e-14	1.41e-12		ENSG00000197852.12_INKA2	2.44	2.24	2.42	2.58	2.79	2.01	17.69	14.42	16.39
ENSG00000172922.11_RNASEH2C	RNASEH2C	566.508	-1.15503	0.154254	-7.48784	7e-14	1.5e-12		ENSG00000169908.12_TM4SF1	113.37	117.35	107.31	214.89	197.09	218.01	176.68	166.87	173.95
ENSG00000184207.9_PGP	PGP	1023.3	-0.876206	0.117052	-7.48559	7.12e-14	1.52e-12		ENSG00000137310.12_TCF19	16.25	13.39	16.24	18.62	17.24	15.65	1.53	1.4	1.59
ENSG00000196923.14_PDLIM7	PDLIM7	1743.57	-0.6625	0.0887985	-7.46071	8.61e-14	1.83e-12		ENSG00000185585.20_OLFML2A	0.51	0.38	0.52	0.55	0.45	0.48	2.07	1.93	1.76
ENSG00000214826.5_DDX12P	DDX12P	103.73	-2.13784	0.28758	-7.43389	1.05e-13	2.23e-12		ENSG00000175906.5_ARL4D	9.41	9.2	8.98	8.1	6.52	8.24	6.68	7.01	6.95
ENSG00000111667.14_USP5	USP5	2385.56	-0.575085	0.077848	-7.38727	1.5e-13	3.15e-12		ENSG00000185825.17_BCAP31	132.19	135.48	132.07	131.51	124.91	132.38	158.54	162.52	157.89
ENSG00000115423.19_DNAH6	DNAH6	121.839	-1.7096	0.231604	-7.38157	1.56e-13	3.28e-12		ENSG00000248498.4_ASNSP1	2.82	3.2	3.14	1.98	2.18	3.19	11.04	10.07	9.39
ENSG00000121390.19_PSPC1	PSPC1	1388.17	-0.660075	0.0894506	-7.37922	1.59e-13	3.33e-12		ENSG00000006327.14_TNFRSF12A	169.91	157.28	161.23	136.63	118.86	143.87	228.79	229.13	238.01
ENSG00000259781.1_HMGB1P6	HMGB1P6	270.473	-1.19204	0.161637	-7.37477	1.65e-13	3.44e-12		ENSG00000235823.3_OLMALINC	22.07	21.19	21.14	18.91	18.68	20.9	16.82	17.11	16.9
ENSG00000175216.15_CKAP5	CKAP5	2067.4	-0.748512	0.10172	-7.35859	1.86e-13	3.87e-12		ENSG00000249210.1_GAPDHP38	0.13	0.11	0.14	0	0.1	0	0	0	0
ENSG00000246705.4_H2AJ	H2AJ	433.295	-1.08885	0.148431	-7.33573	2.21e-13	4.57e-12		ENSG00000101868.13_POLA1	11.04	9.92	10.66	11.96	11.06	13.22	5.05	5.59	5.17
ENSG00000082898.19_XPO1	XPO1	3233.69	-0.530567	0.0723581	-7.33251	2.26e-13	4.68e-12		ENSG00000130813.18_SHFL	8.74	7.1	8.58	14.06	13.44	16.2	16.59	17.84	17.32
ENSG00000142856.17_ITGB3BP	ITGB3BP	94.4427	-1.80486	0.246439	-7.32378	2.41e-13	4.99e-12		ENSG00000213347.10_MXD3	40.49	40.93	37.76	39.05	40.73	45.95	12.29	11.83	16.64
ENSG00000153044.10_CENPH	CENPH	138.447	-1.70154	0.232679	-7.31283	2.62e-13	5.39e-12		ENSG00000173334.4_TRIB1	14.96	13.9	15.4	17.35	15.28	17.49	21.51	21.14	21.27
ENSG00000256663.1_RP11-424C20.2	RP11-424C20.2	31.5222	-4.51249	0.617214	-7.31106	2.65e-13	5.45e-12		ENSG00000153214.11_TMEM87B	5.6	5.1	5.17	7.73	7.71	6.31	8.71	8.34	8.95
ENSG00000099901.17_RANBP1	RANBP1	1588.73	-0.91812	0.125653	-7.3068	2.74e-13	5.61e-12		ENSG00000175782.11_SLC35E3	18.57	17.19	19.23	19.74	17.69	18.49	44.26	40.1	39.51
ENSG00000126453.10_BCL2L12	BCL2L12	686.203	-0.973143	0.13362	-7.28294	3.27e-13	6.67e-12		ENSG00000151461.20_UPF2	9.2	9.06	9.11	8.89	9.17	9.18	7.91	7.68	7.93
ENSG00000076248.11_UNG	UNG	490.473	-0.920602	0.126597	-7.27189	3.54e-13	7.23e-12		ENSG00000151012.13_SLC7A11	4.74	3.55	5.16	5.34	5.32	5.55	20.41	19.21	17.33
ENSG00000093000.19_NUP50	NUP50	1143.79	-0.689565	0.0948368	-7.27107	3.57e-13	7.26e-12		ENSG00000176978.14_DPP7	68.36	64.94	64.24	66.29	55.18	66.23	116.4	127.55	128.56
ENSG00000116833.14_NR5A2	NR5A2	1704.2	-0.611713	0.0842607	-7.25976	3.88e-13	7.88e-12		ENSG00000179598.6_PLD6	2.18	2.35	2.58	2.99	3.19	3.21	6.98	6.15	6.24
ENSG00000125871.14_MGME1	MGME1	522.159	-0.913274	0.125831	-7.25796	3.93e-13	7.98e-12		ENSG00000146918.20_NCAPG2	27.01	31.44	32.4	29.73	31.54	29.72	6.92	6.24	6.29
ENSG00000173786.17_CNP	CNP	900.712	-0.714306	0.0984327	-7.2568	3.96e-13	8.04e-12		ENSG00000076604.15_TRAF4	95.18	103.77	109.55	96.42	93.82	109.73	211.2	204.88	227.23
ENSG00000138376.11_BARD1	BARD1	126.122	-1.54947	0.213671	-7.25167	4.12e-13	8.34e-12		ENSG00000044574.9_HSPA5	500.59	506.26	491.6	692.39	686.26	711.41	404.84	412.2	420.11
ENSG00000012963.15_UBR7	UBR7	274.716	-1.04777	0.144863	-7.23279	4.73e-13	9.57e-12		ENSG00000141560.15_FN3KRP	42.12	43.5	42.8	44.13	35.66	38.31	18.29	23.48	20.48
ENSG00000160298.18_C21orf58	C21orf58	55.7111	-2.35872	0.326919	-7.21498	5.39e-13	1.09e-11		ENSG00000135587.9_SMPD2	8.57	8.11	8.71	11.48	9.44	9.8	11.2	11.08	11.31
ENSG00000092036.19_HAUS4	HAUS4	307.623	-1.05614	0.146488	-7.20977	5.6e-13	1.13e-11		ENSG00000105401.9_CDC37	222.07	220.85	218.74	222.21	212.26	213.87	198.14	196.71	193.29
ENSG00000097046.13_CDC7	CDC7	173.766	-1.37254	0.190532	-7.20373	5.86e-13	1.18e-11		ENSG00000127837.10_AAMP	145.71	151.28	150.45	148.39	148.25	149.87	120.97	122.59	123.61
ENSG00000149679.11_CABLES2	CABLES2	443.373	-0.943936	0.131189	-7.19525	6.23e-13	1.25e-11		ENSG00000204713.11_TRIM27	24.73	23.38	24.26	29.56	27.2	28.49	29.74	29.7	29.93
ENSG00000216775.3_RP1-152L7.5	RP1-152L7.5	473.177	-0.885596	0.123139	-7.19181	6.39e-13	1.28e-11		ENSG00000196584.3_XRCC2	7.81	6.51	7.63	6.2	6.23	6.26	1.51	1.24	1.54
ENSG00000127423.11_AUNIP	AUNIP	52.1302	-2.55159	0.354908	-7.18944	6.51e-13	1.31e-11		ENSG00000123219.13_CENPK	27.73	28.53	33.29	27.97	28.74	28.24	4.88	5.42	5.54
ENSG00000109881.17_CCDC34	CCDC34	363.197	-1.01633	0.141493	-7.18289	6.83e-13	1.37e-11		ENSG00000134574.12_DDB2	7.82	10.89	7.18	9.55	9.41	11.93	63.13	70.07	77.81
ENSG00000120647.10_CCDC77	CCDC77	165.236	-1.31702	0.183708	-7.16911	7.55e-13	1.51e-11		ENSG00000108551.5_RASD1	7.74	8.1	7.21	11.5	9.28	14.31	21.05	18.23	19.87
ENSG00000116062.17_MSH6	MSH6	769.052	-0.732718	0.102236	-7.16692	7.67e-13	1.53e-11		ENSG00000035687.10_ADSS2	23.09	25.67	24.29	27.32	24.52	26.59	48.47	49.8	44.82
ENSG00000138780.15_GSTCD	GSTCD	431.068	-0.924398	0.129484	-7.13909	9.39e-13	1.86e-11		ENSG00000135625.8_EGR4	0.05	0.04	0.05	0	0	0	0	0	0
ENSG00000196247.12_ZNF107	ZNF107	202.377	-1.20834	0.169477	-7.1298	1.01e-12	1.99e-11		ENSG00000232401.2_LINC00112	0.1	0.08	0.1	0	0	0.1	0	0	0
ENSG00000171960.12_PPIH	PPIH	314.747	-1.11051	0.155839	-7.12598	1.03e-12	2.04e-11		ENSG00000233719.4_GOT2P3	0.1	0.08	0.1	0	0	0.09	0	0	0
ENSG00000171130.19_ATP6V0E2	ATP6V0E2	829.53	-0.799593	0.112285	-7.12113	1.07e-12	2.11e-11		ENSG00000001036.14_FUCA2	107.45	100.22	100.46	110.27	103.62	111.46	152.76	147.02	145.33
ENSG00000101474.12_APMAP	APMAP	2031.71	-0.596922	0.0838618	-7.11792	1.1e-12	2.16e-11		ENSG00000117748.10_RPA2	44.29	48.23	42.47	43.26	40.54	39.87	20.67	18.47	19.79
ENSG00000136122.18_BORA	BORA	166.268	-1.52003	0.213707	-7.11269	1.14e-12	2.24e-11		ENSG00000065485.20_PDIA5	43.92	44.66	42.68	46.34	45.17	47.96	30.46	28.76	31.43
ENSG00000136574.19_GATA4	GATA4	1906.01	-0.647065	0.0912895	-7.08806	1.36e-12	2.67e-11		ENSG00000148835.11_TAF5	11.1	9.68	10.32	8.52	7.33	8.9	4.16	3.55	4.18
ENSG00000181035.14_SLC25A42	SLC25A42	1081.72	-0.748045	0.105782	-7.0716	1.53e-12	3e-11		ENSG00000111319.13_SCNN1A	6.56	4.95	7.9	15.64	13.47	15.57	21.25	19.47	20.87
ENSG00000176953.12_NFATC2IP	NFATC2IP	606.127	-0.771879	0.109357	-7.05835	1.68e-12	3.28e-11		ENSG00000196517.13_SLC6A9	3.96	2.84	4.17	4.78	4.21	3.97	14.42	14.05	16.31
ENSG00000140092.15_FBLN5	FBLN5	480.553	-0.86837	0.123075	-7.0556	1.72e-12	3.35e-11		ENSG00000112818.11_MEP1A	6.91	6.3	6.35	12.49	12.91	12.71	13.95	15.95	15.03
ENSG00000141448.11_GATA6	GATA6	904.027	-0.707041	0.100225	-7.05455	1.73e-12	3.36e-11		ENSG00000157168.20_NRG1	1.02	0.95	0.57	1.25	1.02	1.7	11.56	9.89	9.35
ENSG00000141577.14_CEP131	CEP131	253.092	-1.20698	0.1711	-7.05423	1.74e-12	3.37e-11		ENSG00000004478.8_FKBP4	19.09	20.38	18.38	25.43	27.75	29.71	28.25	27.53	27.85
ENSG00000102900.13_NUP93	NUP93	715.374	-0.708126	0.100582	-7.04031	1.92e-12	3.71e-11		ENSG00000276968.1_RP11-90M2.5	0.54	0.44	0.56	0	0	0	0	0	0
ENSG00000141499.17_WRAP53	WRAP53	315.189	-0.997588	0.141912	-7.02963	2.07e-12	3.99e-11		ENSG00000244005.13_NFS1	56.47	56.82	58.04	61.86	49.19	53.5	49.56	50.29	49.89
ENSG00000175166.17_PSMD2	PSMD2	6220.42	-0.517021	0.0735924	-7.02548	2.13e-12	4.1e-11		ENSG00000276023.5_DUSP14	19.84	20.49	18.34	13.38	14.17	13.39	30.29	29.09	29.48
ENSG00000141543.12_EIF4A3	EIF4A3	1658.5	-0.678223	0.096697	-7.01391	2.32e-12	4.44e-11		ENSG00000132205.11_EMILIN2	22.02	20.8	21.43	25.56	25.38	22.76	33.75	31.73	34.3
ENSG00000196177.13_ACADSB	ACADSB	2007.36	-0.628836	0.089697	-7.01068	2.37e-12	4.54e-11		ENSG00000112029.10_FBXO5	16.34	14.63	17.31	21.77	20.86	21.81	5.29	4.5	4.74
ENSG00000103187.8_COTL1	COTL1	371.868	-0.980414	0.139884	-7.00874	2.4e-12	4.6e-11		ENSG00000174348.14_PODN	1.47	1.01	1.38	1.78	1.57	1.22	5.59	5.41	4.76
ENSG00000129195.16_PIMREG	PIMREG	126.039	-1.77553	0.253656	-6.99974	2.56e-12	4.9e-11		ENSG00000163950.13_SLBP	134.93	146.27	129	108.42	104.67	108.97	65.86	64.87	60.54
ENSG00000163032.12_VSNL1	VSNL1	725.576	-0.792593	0.113287	-6.99635	2.63e-12	5.01e-11		ENSG00000003436.16_TFPI	14.63	12.26	13.81	26.56	26.68	24.45	41.57	40.01	35.76
ENSG00000134222.16_PSRC1	PSRC1	96.2241	-1.79634	0.256969	-6.99049	2.74e-12	5.22e-11		ENSG00000128272.17_ATF4	377.15	405.65	374.11	356.6	395.23	358.3	651.39	602.95	617.99
ENSG00000149591.17_TAGLN	TAGLN	405.739	-0.991736	0.142047	-6.98176	2.91e-12	5.54e-11		ENSG00000103257.9_SLC7A5	19.91	14.42	19.61	24.92	24.08	23.33	44.04	42.79	42.51
ENSG00000186204.15_CYP4F12	CYP4F12	1295.51	-0.652547	0.0936606	-6.96715	3.23e-12	6.12e-11		ENSG00000184990.13_SIVA1	71.78	71.74	67.68	79.67	72.89	78.02	44.96	39.95	43.61
ENSG00000186205.13_MTARC1	MTARC1	591.628	-0.871898	0.125343	-6.95608	3.5e-12	6.61e-11		ENSG00000114416.18_FXR1	89.04	88.4	85.41	75.13	84.5	73.59	70.82	71.72	72.08
ENSG00000164053.22_ATRIP	ATRIP	297.675	-0.964471	0.13875	-6.95117	3.62e-12	6.84e-11		ENSG00000082781.12_ITGB5	64	56.87	59.45	79.48	81.57	85.68	96.53	103.52	99.27
ENSG00000051825.15_MPHOSPH9	MPHOSPH9	301.492	-1.01949	0.146829	-6.94338	3.83e-12	7.21e-11		ENSG00000121769.8_FABP3	15.64	17.37	12.83	14.12	16.74	17.32	43.78	50.48	47.97
ENSG00000092470.12_WDR76	WDR76	75.6342	-1.84039	0.265273	-6.93774	3.98e-12	7.5e-11		ENSG00000276077.4_CH507-254M2.2	7.21	7.85	8.48	2.41	4.68	9.63	1.1	1.55	2.07
ENSG00000165501.17_LRR1	LRR1	125.374	-1.57009	0.226701	-6.92579	4.34e-12	8.13e-11		ENSG00000164237.9_CMBL	4.83	4.47	4.13	6.81	5.51	9.02	31.21	36.76	30.06
ENSG00000146143.19_PRIM2	PRIM2	199.359	-1.16791	0.168673	-6.92411	4.39e-12	8.22e-11		ENSG00000170681.7_CAVIN4	1.62	1.25	1.25	1.67	1.3	1.56	3.35	3.21	3.48
ENSG00000168397.17_ATG4B	ATG4B	1627.82	-0.602377	0.0875722	-6.87863	6.04e-12	1.12e-10		ENSG00000112118.20_MCM3	63.4	53.76	58.31	63.06	59.52	67.03	20.31	19.31	21.05
ENSG00000264364.3_DYNLL2	DYNLL2	2733.07	-0.542249	0.0788747	-6.87482	6.21e-12	1.15e-10		ENSG00000128965.13_CHAC1	5.54	6.69	4.57	6.95	4.73	4.75	21.42	18.63	19.22
ENSG00000148229.13_POLE3	POLE3	832.45	-0.761444	0.111053	-6.85657	7.05e-12	1.3e-10		ENSG00000188483.8_IER5L	15.37	15.13	16.59	9.8	8.97	9.9	26.81	28.13	29.6
ENSG00000173540.14_GMPPB	GMPPB	731.241	-0.750903	0.109528	-6.85583	7.09e-12	1.3e-10		ENSG00000188290.11_HES4	16.9	17.97	18.34	13.49	16.69	14.1	34.37	32.52	30.87
ENSG00000054654.19_SYNE2	SYNE2	639.253	-1.37681	0.200847	-6.85504	7.13e-12	1.31e-10		ENSG00000163071.11_SPATA18	0.05	0.02	0.06	0.04	0.18	0	1.86	1.72	1.45
ENSG00000118137.10_APOA1	APOA1	17475.2	-0.880676	0.128506	-6.85317	7.22e-12	1.33e-10		ENSG00000145632.15_PLK2	12.36	12.22	16.27	12.59	12.94	12.54	88.71	72.64	78.08
ENSG00000175634.15_RPS6KB2	RPS6KB2	2984.44	-0.583872	0.0852864	-6.84601	7.59e-12	1.39e-10		ENSG00000134538.3_SLCO1B1	0.28	0.12	0.12	0.79	0.63	0.95	0.89	0.9	0.89
ENSG00000133302.13_SLF1	SLF1	86.3983	-1.75654	0.256921	-6.83687	8.09e-12	1.48e-10		ENSG00000232442.1_MHENCR	2.71	2.46	2.23	3.61	2.9	3.71	4.9	4.65	5.03
ENSG00000100504.17_PYGL	PYGL	1685.72	-0.631431	0.0925034	-6.82603	8.73e-12	1.59e-10		ENSG00000259781.1_HMGB1P6	86.97	89.91	89.07	101.88	115.37	97.02	41.25	45.91	33.95
ENSG00000100242.15_SUN2	SUN2	1256.39	-0.624491	0.0914913	-6.82569	8.75e-12	1.59e-10		ENSG00000104823.9_ECH1	286.13	304.67	312.9	405.96	400.34	424.86	445.65	474.81	471.08
ENSG00000181019.13_NQO1	NQO1	1199.23	-0.706873	0.103687	-6.81737	9.27e-12	1.68e-10		ENSG00000227934.1_RP11-423F24.3	0.31	0.25	0.32	0.58	0	0.27	0	0	0
ENSG00000130881.14_LRP3	LRP3	3291.82	-0.560781	0.0822675	-6.81656	9.32e-12	1.69e-10		ENSG00000137135.18_ARHGEF39	15.36	15.77	15.56	18.36	17.89	14.49	4.18	5.89	3.05
ENSG00000136875.13_PRPF4	PRPF4	835.03	-0.6812	0.100111	-6.80448	1.01e-11	1.84e-10		ENSG00000104267.10_CA2	45.85	43.06	40.24	59.39	55.86	62.43	18.84	15.59	18.23
ENSG00000083123.15_BCKDHB	BCKDHB	405.793	-0.837027	0.123264	-6.79052	1.12e-11	2.02e-10		ENSG00000237624.1_OXCT2P1	1.23	1.26	1.2	1.79	1.13	1.48	3.13	3.22	2.78
ENSG00000164976.9_MYORG	MYORG	1246.6	-0.738447	0.109076	-6.77001	1.29e-11	2.32e-10		ENSG00000171848.16_RRM2	92.52	73.03	87.51	78.44	84.94	101.29	5.87	6.29	3.58
ENSG00000161204.11_ABCF3	ABCF3	1124.4	-0.648965	0.0959478	-6.76373	1.34e-11	2.41e-10		ENSG00000249803.6_RP11-114H21.2	2.12	1.54	2.21	2.26	2.37	2.29	7.25	7.67	6.55
ENSG00000282988.2_RP1-34B20.21	RP1-34B20.21	63.1762	-2.44261	0.361393	-6.75888	1.39e-11	2.49e-10		ENSG00000153029.16_MR1	0.73	2.19	1.69	3.31	3.55	2.93	17.74	19.51	22.2
ENSG00000198700.10_IPO9	IPO9	1584.36	-0.718424	0.106325	-6.75689	1.41e-11	2.52e-10		ENSG00000136943.12_CTSV	57.85	65.32	56.86	44.36	42.7	43.47	23.84	24.32	24.5
ENSG00000138030.13_KHK	KHK	405.513	-0.924785	0.136908	-6.75479	1.43e-11	2.56e-10		ENSG00000161888.11_SPC24	17.54	21.53	19.22	19.87	23.12	18.88	1.97	1.62	3.41
ENSG00000106399.11_RPA3	RPA3	273.641	-1.25288	0.185583	-6.75106	1.47e-11	2.62e-10		ENSG00000117308.15_GALE	55.9	57.7	54.72	49.1	48.52	51.31	39.02	40.03	41.79
ENSG00000158406.6_H4C8	H4C8	85.3029	-1.90285	0.282275	-6.74113	1.57e-11	2.8e-10		ENSG00000179023.9_KLHDC7A	0.08	0.08	0.15	0.08	0.12	0.15	0.51	0.56	0.49
ENSG00000136861.18_CDK5RAP2	CDK5RAP2	1969.18	-0.69603	0.103255	-6.74088	1.57e-11	2.8e-10		ENSG00000285043.3_CTD-2515O10.6	8.83	6.31	7.2	13.52	14.66	13.62	17.16	17.59	17.53
ENSG00000178980.15_SELENOW	SELENOW	532.786	-0.940431	0.139945	-6.72002	1.82e-11	3.22e-10		ENSG00000108958.4_AC016292.3	0.62	0.51	0.66	1.17	2.27	1.12	0	0	0
ENSG00000197056.11_ZMYM1	ZMYM1	200.537	-1.24875	0.187022	-6.67702	2.44e-11	4.29e-10		ENSG00000185019.17_UBOX5	9.38	9.06	9.72	9.42	8.05	9.54	6.7	6.47	6.35
ENSG00000180198.17_RCC1	RCC1	1054.55	-0.613221	0.0920729	-6.66017	2.74e-11	4.8e-10		ENSG00000196365.12_LONP1	87.81	85.76	88.69	102.93	94.01	97.25	129.34	139.45	140.68
ENSG00000198917.13_SPOUT1	SPOUT1	810.713	-0.717121	0.107707	-6.65808	2.77e-11	4.86e-10		ENSG00000198513.14_ATL1	0.97	0.83	1.09	1.76	1.07	1.2	3.35	4	3.62
ENSG00000189266.13_PNRC2	PNRC2	1178.19	-0.695263	0.104894	-6.62822	3.4e-11	5.92e-10		ENSG00000136159.4_NUDT15	22.21	22.29	20.82	20.87	20.9	23.08	13.64	12.03	12.34
ENSG00000197472.15_ZNF695	ZNF695	71.6484	-1.8398	0.27759	-6.62777	3.41e-11	5.93e-10		ENSG00000025770.19_NCAPH2	73.51	68.06	73.68	67.2	65.11	72.25	31.74	35.23	38.81
ENSG00000170860.4_LSM3	LSM3	1118.28	-0.798859	0.120639	-6.62189	3.55e-11	6.16e-10		ENSG00000230826.1_RP11-417B4.2	0.19	0.15	0.19	0	0.14	0.17	0	0	0
ENSG00000120915.14_EPHX2	EPHX2	460.27	-0.792569	0.119859	-6.61254	3.78e-11	6.55e-10		ENSG00000154146.13_NRGN	5.64	6.42	5.26	4.24	3.92	4.82	0.56	0.54	1.06
ENSG00000189308.11_LIN54	LIN54	463.023	-0.793679	0.120122	-6.60728	3.91e-11	6.77e-10		ENSG00000172367.16_PDZD3	3.15	2.89	3.07	4.13	4.8	4.51	1.56	1.42	1.7
ENSG00000160113.6_NR2F6	NR2F6	5349.03	-0.571428	0.0864939	-6.60657	3.93e-11	6.79e-10		ENSG00000168209.6_DDIT4	21.64	27.43	26.24	14.38	12.4	14.17	81.48	90.6	97.22
ENSG00000152455.16_SUV39H2	SUV39H2	223.706	-1.04876	0.15911	-6.59141	4.36e-11	7.5e-10		ENSG00000174358.16_SLC6A19	1.95	1.56	1.81	3.54	3.74	3.77	4	3.8	3.64
ENSG00000103995.14_CEP152	CEP152	100.424	-1.64992	0.250376	-6.58979	4.4e-11	7.58e-10		ENSG00000129946.11_SHC2	56.23	55.11	53.23	47.3	44.53	47.43	81.06	79.95	86.11
ENSG00000170791.18_CHCHD7	CHCHD7	474.509	-0.923644	0.140185	-6.58873	4.44e-11	7.62e-10		ENSG00000080824.19_HSP90AA1	608.98	637.42	626.2	596.2	597.73	606.57	436.68	403.42	389.33
ENSG00000162882.15_HAAO	HAAO	373.964	-1.05779	0.16067	-6.58365	4.59e-11	7.88e-10		ENSG00000118193.12_KIF14	4.22	3.66	4.34	5.5	5.47	5.27	1.08	1.14	0.81
ENSG00000163249.13_CCNYL1	CCNYL1	809.26	-0.634986	0.0964893	-6.58089	4.68e-11	8.01e-10		ENSG00000176974.20_SHMT1	50.66	54.18	49.88	45.76	47.54	40.88	25.2	19.05	22.78
ENSG00000167393.18_PPP2R3B	PPP2R3B	152.897	-1.22174	0.186353	-6.55602	5.53e-11	9.43e-10		ENSG00000125871.14_MGME1	34.37	34.29	32.7	32.07	29.06	32.5	16.94	19.85	19.98
ENSG00000167393.18_PAR_Y_PPP2R3B		152.897	-1.22174	0.186353	-6.55602	5.53e-11	9.43e-10		ENSG00000131351.15_HAUS8	24.33	28.64	24.92	23.25	23.3	21.5	7.15	6.09	7.86
ENSG00000188641.14_DPYD	DPYD	780.8	-0.698584	0.10656	-6.55577	5.54e-11	9.44e-10		ENSG00000139209.16_SLC38A4	16.69	15.46	17.44	27.67	26.47	27.22	7.44	8.21	8.42
ENSG00000096060.15_FKBP5	FKBP5	218.848	-1.02682	0.156706	-6.55254	5.66e-11	9.63e-10		ENSG00000227036.8_LINC00511	6.88	6.36	6.21	5.24	6.36	6.17	14.14	14.12	12.61
ENSG00000248333.9_CDK11B	CDK11B	797.22	-0.644959	0.0986997	-6.53455	6.38e-11	1.08e-09		ENSG00000156535.15_CD109	0.46	0.34	0.52	0.73	0.6	1.14	2.46	2.04	2.41
ENSG00000265241.7_RBM8A	RBM8A	1639.76	-0.535961	0.0821753	-6.52217	6.93e-11	1.17e-09		ENSG00000164175.15_SLC45A2	0.88	1.06	0.82	1.22	1.07	1.21	2.06	2.28	2.2
ENSG00000284906.2_RP11-736I24.5	RP11-736I24.5	43.3162	-2.68316	0.41222	-6.50904	7.56e-11	1.27e-09		ENSG00000188153.14_COL4A5	11.27	7.91	9.65	10.58	9.99	10.45	23.05	22.65	22.22
ENSG00000125534.10_PPDPF	PPDPF	546.208	-0.836354	0.128708	-6.49809	8.13e-11	1.36e-09		ENSG00000151136.15_BTBD11	0.05	0.04	0.04	0	0	0	0	0	0
ENSG00000111144.10_LTA4H	LTA4H	679.899	-0.703468	0.108329	-6.49381	8.37e-11	1.4e-09		ENSG00000179399.15_GPC5	5.91	5.36	6.02	4.16	3.19	4.13	1.29	1.43	2.09
ENSG00000182512.5_GLRX5	GLRX5	1227.47	-0.773443	0.119502	-6.47221	9.66e-11	1.61e-09		ENSG00000167670.16_CHAF1A	45.11	43.65	38.85	45.28	48.81	46.43	8.41	8.44	13.36
ENSG00000155561.15_NUP205	NUP205	1771.19	-0.651287	0.100648	-6.47096	9.74e-11	1.62e-09		ENSG00000168148.4_H3-4	0.37	0.3	0.39	0.35	0	1	0	0	0
ENSG00000120438.12_TCP1	TCP1	3656.38	-0.610374	0.0944399	-6.46309	1.03e-10	1.7e-09		ENSG00000198075.10_SULT1C4	11.79	10.44	15.26	19.02	19.57	23.56	38.13	40.62	35.85
ENSG00000106290.15_TAF6	TAF6	951.018	-0.647895	0.10028	-6.46085	1.04e-10	1.72e-09		ENSG00000152137.8_HSPB8	23.11	17.02	18.37	26.47	24.31	28.5	52.74	48.89	47.98
ENSG00000057757.10_PITHD1	PITHD1	423.165	-0.857572	0.132864	-6.45449	1.09e-10	1.8e-09		ENSG00000176485.13_PLAAT3	288.79	317.28	302.03	241.61	234.35	253.8	414.84	412.67	408.18
ENSG00000110047.18_EHD1	EHD1	1906.91	-0.536251	0.0831395	-6.45001	1.12e-10	1.85e-09		ENSG00000266680.1_RP5-1148A21.3	0.95	1.58	1.24	1.07	1.07	1.46	4.08	4.03	3.75
ENSG00000166997.8_CNPY4	CNPY4	202.388	-1.10038	0.170721	-6.44548	1.15e-10	1.9e-09		ENSG00000148541.13_FAM13C	1.71	2.35	2.48	2.35	2.5	2.32	5.75	5.56	5.37
ENSG00000171603.18_CLSTN1	CLSTN1	2444.24	-0.559314	0.0868309	-6.44141	1.18e-10	1.95e-09		ENSG00000156802.13_ATAD2	56.54	47.74	52.45	53.86	51.79	55.19	19.66	19.02	18.05
ENSG00000119397.18_CNTRL	CNTRL	198.377	-1.07369	0.166778	-6.43784	1.21e-10	1.99e-09		ENSG00000107130.10_NCS1	9.41	8.12	7.99	10.86	12.16	10.86	20.44	20.22	18.14
ENSG00000072501.19_SMC1A	SMC1A	5177.37	-0.672181	0.104588	-6.42695	1.3e-10	2.14e-09		ENSG00000042445.14_RETSAT	42.17	35.07	45.34	35.32	31.48	31.93	84.41	88.14	82.65
ENSG00000118412.13_CASP8AP2	CASP8AP2	344.229	-0.917154	0.142718	-6.42634	1.31e-10	2.14e-09		ENSG00000162063.13_CCNF	22.72	18.59	22.7	21.51	19.75	21.36	2.77	3.42	3.75
ENSG00000125148.7_MT2A	MT2A	3627.95	-0.815078	0.126946	-6.42067	1.36e-10	2.22e-09		ENSG00000121390.19_PSPC1	90.07	84.37	86.49	80.58	78.9	81.19	59.38	60.3	55.47
ENSG00000186532.12_SMYD4	SMYD4	414.429	-0.773794	0.120541	-6.41935	1.37e-10	2.24e-09		ENSG00000113739.11_STC2	22.25	16.01	26.76	17.21	22.74	26.11	90.52	83.55	77.67
ENSG00000125319.15_HROB	HROB	93.831	-1.55381	0.242259	-6.41382	1.42e-10	2.32e-09		ENSG00000137285.11_TUBB2B	60.72	57.15	57.45	39.96	37.42	43.83	111.04	100.9	112.8
ENSG00000154146.13_NRGN	NRGN	32.0166	-3.03836	0.475591	-6.38861	1.67e-10	2.72e-09		ENSG00000251321.1_PCAT4	1.14	0.9	0.77	1.14	0.83	0.87	2.36	2.31	2.35
ENSG00000119333.12_DYNC2I2	DYNC2I2	583.615	-0.841417	0.131782	-6.38492	1.71e-10	2.78e-09		ENSG00000111247.15_RAD51AP1	31.92	28.84	25.41	39.28	34.47	34.49	4.17	3.24	4.7
ENSG00000161547.17_SRSF2	SRSF2	2689.91	-0.588742	0.092221	-6.38404	1.72e-10	2.8e-09		ENSG00000064115.11_TM7SF3	80.45	68.48	74.21	97.83	92.71	85.03	152.01	169.04	152.87
ENSG00000130669.17_PAK4	PAK4	1201.69	-0.634665	0.0995064	-6.37814	1.79e-10	2.9e-09		ENSG00000109084.14_TMEM97	126.25	105.89	142.19	147.27	153.2	148.68	395.89	389.87	343.28
ENSG00000205476.9_CCDC85C	CCDC85C	630.73	-0.733133	0.114969	-6.37681	1.81e-10	2.92e-09		ENSG00000136286.16_MYO1G	0.07	0.06	0.11	0.29	0.23	0.17	0.47	0.46	0.55
ENSG00000249115.9_HAUS5	HAUS5	505.783	-0.76618	0.12037	-6.3652	1.95e-10	3.15e-09		ENSG00000085840.13_ORC1	11.36	9.69	9.28	11.65	11.31	12.08	1.91	1.91	1.47
ENSG00000276550.4_HERC2P2	HERC2P2	412.234	-0.872788	0.137347	-6.35462	2.09e-10	3.36e-09		ENSG00000134324.12_LPIN1	31.99	21.17	30.63	28.97	24.48	25.32	90.99	88.55	80.72
ENSG00000183684.8_ALYREF	ALYREF	740.375	-0.794879	0.125257	-6.34601	2.21e-10	3.54e-09		ENSG00000174851.16_YIF1A	437.06	451.48	421.74	497.93	444.72	483.18	576.64	587.6	605.42
ENSG00000130204.13_TOMM40	TOMM40	2214.64	-0.530649	0.0836242	-6.34564	2.22e-10	3.55e-09		ENSG00000095002.15_MSH2	20.42	18.76	19.01	20.46	19.8	19.87	9.35	9.2	7.27
ENSG00000214078.13_CPNE1	CPNE1	4704.21	-0.487883	0.0769023	-6.3442	2.24e-10	3.57e-09		ENSG00000128342.5_LIF	0.06	0.07	0.11	0.28	0.06	0.05	10.47	7.98	9.49
ENSG00000163913.13_IFT122	IFT122	361.006	-0.822665	0.129827	-6.33662	2.35e-10	3.75e-09		ENSG00000124882.4_EREG	0.85	1.3	0.89	2.11	2.35	2.56	4.14	3.8	3.56
ENSG00000099622.14_CIRBP	CIRBP	1670.24	-0.710622	0.112195	-6.33381	2.39e-10	3.8e-09		ENSG00000103187.8_COTL1	30.36	30.19	28.57	22.41	23.3	22.3	13.95	17.18	15.94
ENSG00000220323.4_H2BC19P	H2BC19P	98.359	-1.57265	0.248556	-6.32716	2.5e-10	3.97e-09		ENSG00000162062.15_TEDC2	26.04	22.97	22.23	22.31	18.33	24.18	5.08	7.57	6.28
ENSG00000162073.14_PAQR4	PAQR4	72.3395	-1.81749	0.287703	-6.31725	2.66e-10	4.21e-09		ENSG00000170604.5_IRF2BP1	40.11	39.9	39.62	37.59	33.86	39.37	30.03	28.52	31.18
ENSG00000174799.11_CEP135	CEP135	147.822	-1.19774	0.189652	-6.31543	2.69e-10	4.26e-09		ENSG00000100504.17_PYGL	80.93	78.37	81.64	68.43	68.53	72.86	50.43	54.77	56.57
ENSG00000116221.15_MRPL37	MRPL37	1275.15	-0.68355	0.108532	-6.29813	3.01e-10	4.75e-09		ENSG00000000460.17_C1orf112	15.72	14.9	16.53	14.12	14.57	15.3	6.46	4.15	4.83
ENSG00000111231.9_GPN3	GPN3	373.281	-0.930929	0.148025	-6.28898	3.2e-10	5.03e-09		ENSG00000183283.16_DAZAP2	117.43	115.16	122.07	118.17	113.35	115.78	156.78	157.46	150.95
ENSG00000070756.17_PABPC1	PABPC1	18958	-0.407581	0.064836	-6.28633	3.25e-10	5.11e-09		ENSG00000258655.2_ARHGAP5-AS1	24.45	25.84	22.75	21.38	22.24	23.09	37.31	39.09	37.36
ENSG00000073578.17_SDHA	SDHA	2167.18	-0.536678	0.0855879	-6.27049	3.6e-10	5.63e-09		ENSG00000064787.13_BCAS1	1.58	1.2	1.41	4.41	4.88	5.1	3.44	3.5	3.87
ENSG00000077312.9_SNRPA	SNRPA	755.565	-0.706076	0.112639	-6.26848	3.65e-10	5.69e-09		ENSG00000119669.5_IRF2BPL	5.37	5.39	5.29	6.83	6.46	7.05	7.35	6.88	7.18
ENSG00000285077.2_ARHGAP11B	ARHGAP11B	32.4544	-2.98283	0.476032	-6.26603	3.7e-10	5.78e-09		ENSG00000143862.8_ARL8A	11.01	9.68	11.63	13.15	12.43	10.89	23.51	21.15	21.95
ENSG00000153048.11_CARHSP1	CARHSP1	781.545	-0.664922	0.106161	-6.26331	3.77e-10	5.86e-09		ENSG00000116906.13_GNPAT	67.64	68.46	66.45	75.06	66.37	75.41	51.56	48.49	47.03
ENSG00000004142.12_POLDIP2	POLDIP2	3094.01	-0.496024	0.0792372	-6.25999	3.85e-10	5.98e-09		ENSG00000128708.13_HAT1	71.72	72.58	64.2	62.17	59.05	64.03	35.19	36.1	34.73
ENSG00000073712.15_FERMT2	FERMT2	654.925	-0.639635	0.10264	-6.23183	4.61e-10	7.12e-09		ENSG00000133169.6_BEX1	47.9	50.75	49.56	62.89	61.68	65.19	66.03	69.51	66.15
ENSG00000132522.16_GPS2	GPS2	1674.46	-0.530663	0.0854391	-6.21101	5.26e-10	8.1e-09		ENSG00000251381.8_LINC00958	5.32	3.54	3.72	4.27	4.94	4.13	13.28	14.32	12.74
ENSG00000132017.10_DCAF15	DCAF15	564.034	-0.707967	0.114004	-6.21001	5.3e-10	8.14e-09		ENSG00000092036.19_HAUS4	31.49	32.57	34.27	34.62	32.94	30.69	16.76	19.1	16.06
ENSG00000164904.18_ALDH7A1	ALDH7A1	1086.12	-0.641479	0.103612	-6.19119	5.97e-10	9.15e-09		ENSG00000154767.15_XPC	37.23	28.71	37.51	25.08	28.76	28.26	75.49	74.32	71.57
ENSG00000109911.19_ELP4	ELP4	375.438	-0.806895	0.130527	-6.18184	6.34e-10	9.69e-09		ENSG00000145901.16_TNIP1	27.47	22.62	26.14	27.72	27.88	28.87	47.53	45.61	44.99
ENSG00000168010.11_ATG16L2	ATG16L2	226.347	-0.97165	0.157323	-6.17615	6.57e-10	1e-08		ENSG00000171345.13_KRT19	151.79	179.21	152.85	179.49	175.5	172.68	304.11	332.68	312.43
ENSG00000131773.14_KHDRBS3	KHDRBS3	198.559	-1.13506	0.183813	-6.17506	6.61e-10	1.01e-08		ENSG00000162817.7_C1orf115	127.25	115.96	127.6	126.99	133.14	127.05	67.45	72.98	72.22
ENSG00000075188.9_NUP37	NUP37	336.574	-0.933138	0.151423	-6.16246	7.16e-10	1.09e-08		ENSG00000171564.12_FGB	6419.84	6362.07	6504.64	6854.75	6883.1	7039.7	5621.76	5453.8	5616.3
ENSG00000161203.13_AP2M1	AP2M1	4253.03	-0.46132	0.074951	-6.15496	7.51e-10	1.14e-08		ENSG00000167552.15_TUBA1A	20.95	24.07	20.73	12.25	13.13	13.68	59.24	51.25	53.52
ENSG00000136021.19_SCYL2	SCYL2	1911.37	-0.500182	0.0813984	-6.14486	8e-10	1.21e-08		ENSG00000168917.9_SLC35G2	2.99	3.33	2.77	3.18	4.09	2.93	6.51	6.32	5.85
ENSG00000183077.15_AFMID	AFMID	305.081	-1.00655	0.16386	-6.14273	8.11e-10	1.22e-08		ENSG00000146386.8_ABRACL	45.99	53.35	46.36	33.99	34.13	38.73	110.16	108.6	97.87
ENSG00000116560.11_SFPQ	SFPQ	5332.44	-0.418358	0.0681531	-6.1385	8.33e-10	1.26e-08		ENSG00000170500.13_LONRF2	0.11	0.08	0.14	0.15	0.2	0.47	0.37	0.39	0.42
ENSG00000102901.13_CENPT	CENPT	951.754	-0.635073	0.103554	-6.13276	8.64e-10	1.3e-08		ENSG00000234455.1_AC067960.1	0.18	0.14	0.18	0	0	0	0	0	0
ENSG00000136699.20_SMPD4	SMPD4	1764.32	-0.590909	0.0964968	-6.12361	9.15e-10	1.37e-08		ENSG00000129810.15_SGO1	20.81	17.17	18.55	19.91	20.4	20.5	5.61	4.76	5.3
ENSG00000126803.10_HSPA2	HSPA2	172.614	-1.08694	0.17754	-6.12223	9.23e-10	1.38e-08		ENSG00000156876.10_SASS6	6.91	6	7.22	6.9	6.32	7.43	2.19	2.08	2.07
ENSG00000114126.18_TFDP2	TFDP2	405.174	-0.773608	0.126474	-6.11672	9.55e-10	1.43e-08		ENSG00000149084.13_HSD17B12	50.25	39.87	39.29	46.17	41.19	56.01	111.77	99.57	108.15
ENSG00000115355.17_CCDC88A	CCDC88A	1294.72	-0.688266	0.112562	-6.11454	9.68e-10	1.44e-08		ENSG00000178409.14_BEND3	3.33	2.67	3.1	5.45	5	5.19	5.46	5.43	5.52
ENSG00000108055.10_SMC3	SMC3	1787.98	-0.548886	0.0897797	-6.11369	9.74e-10	1.45e-08		ENSG00000172613.8_RAD9A	158.31	149.66	148.32	147.14	138.07	149.95	83.83	87.36	96.99
ENSG00000196290.16_NIF3L1	NIF3L1	287.332	-0.913678	0.149456	-6.11337	9.75e-10	1.45e-08		ENSG00000101224.18_CDC25B	97.89	82.96	93.42	75.49	77.2	79.57	30.98	31.49	35.99
ENSG00000151498.12_ACAD8	ACAD8	405.278	-0.748056	0.122405	-6.11134	9.88e-10	1.47e-08		ENSG00000176890.16_TYMS	168.44	190.86	159.14	172.41	157.47	176.33	341.67	313.8	326.05
ENSG00000146834.14_MEPCE	MEPCE	941.669	-0.567577	0.0929735	-6.10472	1.03e-09	1.52e-08		ENSG00000185347.18_TEDC1	28.48	29.13	23.63	20.79	21.67	22.41	4.32	4.88	5.66
ENSG00000156735.11_BAG4	BAG4	643.4	-0.677504	0.111018	-6.10263	1.04e-09	1.54e-08		ENSG00000170099.6_SERPINA6	105.02	101.72	108.17	136.11	134.52	132.37	133.73	130.46	134.6
ENSG00000112394.17_SLC16A10	SLC16A10	410.4	-0.75063	0.123001	-6.10261	1.04e-09	1.54e-08		ENSG00000112984.12_KIF20A	33.94	27.54	34.23	36.68	36.27	36.72	4.6	4.69	4.93
ENSG00000166598.16_HSP90B1	HSP90B1	8040.7	-0.53303	0.0873633	-6.1013	1.05e-09	1.55e-08		ENSG00000146166.17_LGSN	5.99	5.45	5.56	7.87	7.7	8.11	16.02	13.65	14.32
ENSG00000160299.17_PCNT	PCNT	846.817	-0.940791	0.15435	-6.0952	1.09e-09	1.61e-08		ENSG00000120053.12_GOT1	72.45	77.1	72.98	82.97	78.9	87.96	104.43	99.08	104.24
ENSG00000121766.16_ZCCHC17	ZCCHC17	359.029	-0.813549	0.133491	-6.09442	1.1e-09	1.62e-08		ENSG00000073111.14_MCM2	83.56	68.38	80.22	93.61	89.76	94.45	19.48	17.66	20.57
ENSG00000102225.16_CDK16	CDK16	2345.05	-0.489826	0.0804823	-6.08612	1.16e-09	1.7e-08		ENSG00000196616.14_ADH1B	4.61	4.27	3.73	16.39	14.85	14.18	0.88	0.61	0.92
ENSG00000156973.14_PDE6D	PDE6D	288.2	-0.970088	0.159861	-6.06831	1.29e-09	1.89e-08		ENSG00000169607.13_CKAP2L	20.86	16.54	19.15	20.24	19.18	20.05	3.13	3.18	2.28
ENSG00000163041.13_H3-3A	H3-3A	3270.48	-0.667094	0.110075	-6.06035	1.36e-09	1.98e-08		ENSG00000148688.14_RPP30	43.63	44.49	40.96	41.7	40.41	36.74	28.52	29.41	27.73
ENSG00000270647.6_TAF15	TAF15	1345.23	-0.554097	0.0914431	-6.05948	1.37e-09	1.99e-08		ENSG00000070061.16_ELP1	383.31	379.3	354.88	414.03	353.3	425.28	203.36	174.55	211.11
ENSG00000231607.13_DLEU2	DLEU2	187.798	-1.19888	0.198039	-6.05376	1.42e-09	2.06e-08		ENSG00000138449.11_SLC40A1	57.84	56.1	53.54	62.98	61.51	59.49	75.6	76.82	73.53
ENSG00000072135.13_PTPN18	PTPN18	392.245	-0.755347	0.125196	-6.03332	1.61e-09	2.33e-08		ENSG00000062822.15_POLD1	57.53	49.88	57.68	53.67	53.5	59.34	22.24	21.33	23.47
ENSG00000072864.16_NDE1	NDE1	184.659	-1.09549	0.181729	-6.02812	1.66e-09	2.4e-08		ENSG00000136982.6_DSCC1	14.42	13.83	11.64	12.58	12.02	11.89	1.58	1.54	2.67
ENSG00000092201.10_SUPT16H	SUPT16H	2715.84	-0.470061	0.0780519	-6.02241	1.72e-09	2.49e-08		ENSG00000113296.14_THBS4	18.95	18.08	18.55	18.57	18.8	18.58	26	27.93	26.18
ENSG00000136636.13_KCTD3	KCTD3	1356.74	-0.536951	0.0891726	-6.02148	1.73e-09	2.5e-08		ENSG00000161544.10_CYGB	4.26	3.91	3.45	2.94	2.94	4.52	16.37	15.55	19
ENSG00000004700.16_RECQL	RECQL	679.458	-0.617525	0.102564	-6.02087	1.73e-09	2.5e-08		ENSG00000175938.7_ORAI3	7.47	7.8	8.45	6.03	5.65	5.14	17.37	19.83	17.55
ENSG00000094880.11_CDC23	CDC23	597.201	-0.646567	0.107754	-6.00041	1.97e-09	2.84e-08		ENSG00000168010.11_ATG16L2	11.58	10.86	10.63	8.87	9.08	8.36	5.69	5.98	6.64
ENSG00000087087.20_SRRT	SRRT	2307.48	-0.485382	0.0809525	-5.99588	2.02e-09	2.91e-08		ENSG00000161011.20_SQSTM1	687.96	698.98	648.44	461.87	436.77	456.55	947.92	947.3	905.45
ENSG00000157379.14_DHRS1	DHRS1	287.912	-0.875712	0.146131	-5.99265	2.06e-09	2.97e-08		ENSG00000164032.12_H2AZ1	712.33	802.95	682.56	572.01	516.65	549.48	288.04	275.97	291.46
ENSG00000104969.11_SGTA	SGTA	1649.38	-0.524039	0.0875026	-5.98884	2.11e-09	3.03e-08		ENSG00000177732.9_SOX12	12.62	10.85	13.22	21.22	17.98	20.66	22.86	22.44	24.23
ENSG00000173894.11_CBX2	CBX2	328.474	-0.814549	0.136042	-5.9875	2.13e-09	3.05e-08		ENSG00000181218.5_H2AW	26.44	29.37	28.52	12.93	11.84	12.67	16.77	15.6	15.08
ENSG00000171766.17_GATM	GATM	1140.16	-0.552287	0.0922489	-5.98692	2.14e-09	3.06e-08		ENSG00000196890.4_H2BU1	1.09	1.01	1.16	0.5	0.34	0.34	0.21	0.25	0.05
ENSG00000100982.12_PCIF1	PCIF1	418.555	-0.73943	0.123596	-5.98266	2.2e-09	3.14e-08		ENSG00000157502.13_PWWP3B	3.32	3.86	3.27	4.08	4.43	4.25	8.14	7.25	7.38
ENSG00000136816.16_TOR1B	TOR1B	614.263	-0.686202	0.114723	-5.98138	2.21e-09	3.16e-08		ENSG00000196081.10_ZNF724	3.93	3.51	3.5	4.02	3.76	3.46	1.25	0.87	1.35
ENSG00000140025.16_EFCAB11	EFCAB11	150.679	-1.1508	0.192865	-5.96687	2.42e-09	3.44e-08		ENSG00000224294.1_PINCR	0	0	0	0	0	0.04	0.28	0.37	0.35
ENSG00000142655.13_PEX14	PEX14	159.858	-1.12895	0.189239	-5.96575	2.44e-09	3.46e-08		ENSG00000148229.13_POLE3	54.93	56.5	59.51	62	63.86	64.07	37.86	34.42	34.6
ENSG00000029153.14_ARNTL2	ARNTL2	360.73	-0.785682	0.131746	-5.9636	2.47e-09	3.5e-08		ENSG00000183153.7_GJD3	1.01	1.07	0.82	0.86	1.02	1.12	2.56	2.62	2.95
ENSG00000249673.7_NOP14-AS1	NOP14-AS1	383.267	-0.781974	0.131178	-5.96118	2.5e-09	3.55e-08		ENSG00000179163.12_FUCA1	31.78	32.78	31.7	23.79	20	21.78	23.51	25.31	23.99
ENSG00000196705.8_ZNF431	ZNF431	462.634	-0.743635	0.124816	-5.95783	2.56e-09	3.62e-08		ENSG00000149742.10_SLC22A9	27.51	19.39	26.19	52.29	53.65	53.72	57.01	60.76	61.91
ENSG00000133226.17_SRRM1	SRRM1	1319.02	-0.66294	0.111312	-5.95568	2.59e-09	3.67e-08		ENSG00000173930.9_SLCO4C1	24.23	17.17	22.69	20.72	19.85	24.24	49.14	48.8	47.24
ENSG00000160446.19_ZDHHC12	ZDHHC12	529.882	-0.76759	0.128908	-5.95455	2.61e-09	3.69e-08		ENSG00000156968.9_MPV17L	5.55	6.58	5.72	10.79	9.5	11.04	13.24	11.84	13.21
ENSG00000219481.10_NBPF1	NBPF1	1362.81	-0.620037	0.104138	-5.95402	2.62e-09	3.7e-08		ENSG00000180089.6_TMEM86B	62.75	67.85	68.31	81.49	81.15	80.7	28.06	32.84	35.51
ENSG00000162174.12_ASRGL1	ASRGL1	289.151	-0.844758	0.141973	-5.95015	2.68e-09	3.78e-08		ENSG00000105372.8_RPS19	1864.48	2328.81	1840.31	2047.42	2058.63	2074.4	3983.16	3919.04	3959.73
ENSG00000215784.6_FAM72D	FAM72D	41.1806	-2.33963	0.393472	-5.94611	2.75e-09	3.88e-08		ENSG00000120647.10_CCDC77	16.6	14.32	14.44	18.76	13.95	13.05	5.63	5.96	6.18
ENSG00000205937.12_RNPS1	RNPS1	1685.99	-0.487931	0.0821225	-5.94149	2.82e-09	3.98e-08		ENSG00000167767.14_KRT80	0	0	0	0	0.06	0.03	0.08	0.07	0.06
ENSG00000197858.11_GPAA1	GPAA1	1897.03	-0.545327	0.0918538	-5.9369	2.9e-09	4.09e-08		ENSG00000131153.9_GINS2	9.59	12.18	10.19	12.38	11.69	11.78	1.03	1.27	1.07
ENSG00000129355.7_CDKN2D	CDKN2D	100.932	-1.40089	0.236255	-5.92958	3.04e-09	4.27e-08		ENSG00000090487.11_SPG21	40.35	37.9	39.67	38.29	40.58	44.25	49.89	52.09	51.08
ENSG00000213930.12_GALT	GALT	1101.77	-0.56843	0.0958646	-5.92951	3.04e-09	4.27e-08		ENSG00000104856.14_RELB	3.13	5.09	3.96	6.63	6.91	8.04	13.68	12.11	12.78
ENSG00000136159.4_NUDT15	NUDT15	306.889	-0.858376	0.145428	-5.90243	3.58e-09	4.99e-08		ENSG00000119403.15_PHF19	36.79	45.27	44.46	54.13	44.51	49.52	8.7	9.65	9.57
ENSG00000112877.8_CEP72	CEP72	85.8824	-1.43559	0.243356	-5.89914	3.65e-09	5.08e-08		ENSG00000114346.14_ECT2	45.63	37.71	42.28	47.64	43.8	50.4	12.07	12.95	9.53
ENSG00000124406.16_ATP8A1	ATP8A1	61.8869	-1.73818	0.294855	-5.89504	3.75e-09	5.21e-08		ENSG00000196998.19_WDR45	74.78	68.2	77.48	90.63	89.8	87.92	113.64	110.12	108.92
ENSG00000101076.18_HNF4A	HNF4A	6676.17	-0.487	0.0826467	-5.89255	3.8e-09	5.28e-08		ENSG00000277443.3_MARCKS	60.91	58.28	60.65	96.94	96.29	95.22	75.91	79.39	75.98
ENSG00000197111.16_PCBP2	PCBP2	7779.44	-0.386452	0.0656203	-5.88922	3.88e-09	5.38e-08		ENSG00000163121.10_NEURL3	1.57	1.97	1.3	3.89	4.47	4.75	8.22	8.59	10.11
ENSG00000165195.16_PIGA	PIGA	358.329	-0.813723	0.138308	-5.88343	4.02e-09	5.56e-08		ENSG00000138356.14_AOX1	3.28	3.3	4.37	10.69	11.04	11.32	12.6	11.38	13.6
ENSG00000152518.8_ZFP36L2	ZFP36L2	2363.62	-0.506154	0.0860441	-5.88249	4.04e-09	5.59e-08		ENSG00000134684.12_YARS1	64.94	59.56	66.06	55.71	57.28	57.64	93.28	96.68	91.52
ENSG00000087338.5_GMCL1	GMCL1	595.609	-0.623421	0.105982	-5.88233	4.05e-09	5.59e-08		ENSG00000065154.12_OAT	128.66	142.97	131.56	115.01	100	113.59	72.72	73.8	79.8
ENSG00000278828.1_H3C10	H3C10	47.943	-2.20428	0.374899	-5.87967	4.11e-09	5.68e-08		ENSG00000236104.3_ZBTB22	6.93	6.42	7.15	8.26	7.52	8.84	10.37	9.92	10.55
ENSG00000140332.17_TLE3	TLE3	130.424	-1.21189	0.206168	-5.87817	4.15e-09	5.72e-08		ENSG00000231744.1_RP11-164H5.1	0.28	0.22	0.29	0	0.2	0.25	0	0	0
ENSG00000165688.12_PMPCA	PMPCA	2072.55	-0.555664	0.0945494	-5.87697	4.18e-09	5.76e-08		ENSG00000222028.5_PSMB11	0.13	0.1	0.13	0	0	0	0	0	0
ENSG00000143434.16_SEMA6C	SEMA6C	226.686	-1.01658	0.1732	-5.86941	4.37e-09	6.02e-08		ENSG00000111276.12_CDKN1B	48.21	55.11	51.72	47.56	45.88	54.46	25.45	27.39	27.2
ENSG00000008323.16_PLEKHG6	PLEKHG6	959.053	-0.609255	0.103997	-5.85837	4.67e-09	6.42e-08		ENSG00000185818.8_NAT8L	2.84	2.64	3.03	3.71	3.42	3.4	5.82	6.7	6.12
ENSG00000049541.11_RFC2	RFC2	322.581	-0.931595	0.159075	-5.85633	4.73e-09	6.5e-08		ENSG00000119969.15_HELLS	57.68	48.15	54.51	39.94	46.56	48.75	12.05	7.2	14.46
ENSG00000238105.7_GOLGA2P5	GOLGA2P5	787.145	-0.82418	0.140741	-5.85602	4.74e-09	6.5e-08		ENSG00000275713.2_H2BC9	2.76	2.63	3.21	3.21	3.01	2.95	0.75	0.57	0.54
ENSG00000205208.5_C4orf46	C4orf46	190.856	-1.00718	0.172077	-5.85311	4.82e-09	6.61e-08		ENSG00000024526.17_DEPDC1	7.39	8.76	8.73	8.48	8.69	7.57	2.61	2.15	1.79
ENSG00000273749.5_CYFIP1	CYFIP1	1371.79	-0.485411	0.0831488	-5.83786	5.29e-09	7.23e-08		ENSG00000177380.14_PPFIA3	7.94	7.29	8.91	16.12	12.82	19.18	18.5	16.47	18.44
ENSG00000075856.12_SART3	SART3	1512.49	-0.506536	0.0867731	-5.83748	5.3e-09	7.24e-08		ENSG00000166415.15_WDR72	38.6	37.15	38.29	44.19	42.59	43.3	48.59	48.61	51.15
ENSG00000159335.18_PTMS	PTMS	5042.02	-0.517686	0.0887187	-5.83514	5.37e-09	7.34e-08		ENSG00000215277.8_RNF212B	0.15	0.12	0.16	0	0.11	0.14	0	0	0
ENSG00000177917.11_ARL6IP6	ARL6IP6	247.068	-0.991084	0.170253	-5.82124	5.84e-09	7.96e-08		ENSG00000120708.17_TGFBI	128.84	135.58	134.35	132.26	125.64	132.79	96.68	102.86	100.77
ENSG00000070413.20_DGCR2	DGCR2	3156.44	-0.528588	0.0908393	-5.81893	5.92e-09	8.06e-08		ENSG00000110092.4_CCND1	23.13	18.45	26.84	65.24	50.41	62.98	70.65	77.63	66.3
ENSG00000042088.14_TDP1	TDP1	146.709	-1.16511	0.200545	-5.80973	6.26e-09	8.5e-08		ENSG00000172955.17_ADH6	21.06	22.34	21.45	39.89	42.34	38.44	30.01	32.3	32.14
ENSG00000137770.14_CTDSPL2	CTDSPL2	446.401	-0.686464	0.118367	-5.79944	6.65e-09	9.03e-08		ENSG00000142892.15_PIGK	16.47	16.32	17.37	13.01	16.34	14.27	11.86	10.76	11.24
ENSG00000185324.22_CDK10	CDK10	908.321	-0.585828	0.101137	-5.79241	6.94e-09	9.39e-08		ENSG00000164695.5_CHMP4C	8.98	9.65	10.49	10.58	10.67	12.32	16.29	15.38	15.7
ENSG00000118655.7_DCLRE1B	DCLRE1B	134.077	-1.15092	0.198891	-5.7867	7.18e-09	9.7e-08		ENSG00000109180.15_OCIAD1	35.35	37.38	37.64	37.61	35.22	34.15	45.53	45.41	46
ENSG00000144827.9_ABHD10	ABHD10	570.184	-0.751992	0.130146	-5.77806	7.56e-09	1.02e-07		ENSG00000122378.14_PRXL2A	91.67	96.18	91.47	79	77.37	81.36	168.53	156.03	150.7
ENSG00000120708.17_TGFBI	TGFBI	2909.48	-0.449168	0.0778085	-5.77274	7.8e-09	1.05e-07		ENSG00000274471.2_HERC2P7	2.46	2.54	2.49	1.9	1.4	1.72	1.35	1.61	1.35
ENSG00000171720.10_HDAC3	HDAC3	802.58	-0.575399	0.0998756	-5.76116	8.35e-09	1.12e-07		ENSG00000109674.4_NEIL3	8.77	7.69	9.95	9.19	8.96	9.37	0.95	1.18	1.05
ENSG00000149657.20_LSM14B	LSM14B	809.167	-0.548866	0.0953768	-5.75472	8.68e-09	1.16e-07		ENSG00000072571.20_HMMR	12.84	14.05	11.96	13.23	12.51	9.85	4.24	3.51	4.98
ENSG00000143621.17_ILF2	ILF2	2728.29	-0.56981	0.0991797	-5.74523	9.18e-09	1.23e-07		ENSG00000006652.15_IFRD1	41.75	38.93	38.55	38.68	37.82	42.19	53.84	54.19	52.3
ENSG00000158715.6_SLC45A3	SLC45A3	88.1588	-1.39908	0.243577	-5.7439	9.25e-09	1.24e-07		ENSG00000136378.15_ADAMTS7	1.2	0.94	1.05	1	0.66	1.52	6.35	5.52	7.04
ENSG00000101391.21_CDK5RAP1	CDK5RAP1	632.393	-0.657674	0.114662	-5.73577	9.71e-09	1.3e-07		ENSG00000076248.11_UNG	34.51	32.4	31.8	48.54	38.98	45.11	15.97	19.33	18.17
ENSG00000172336.5_POP7	POP7	542.698	-0.779539	0.136184	-5.72417	1.04e-08	1.38e-07		ENSG00000136689.19_IL1RN	1.1	1.42	1.68	4.74	3.78	4.52	3.78	3.84	4.22
ENSG00000171824.14_EXOSC10	EXOSC10	1032.91	-0.543601	0.0951461	-5.71332	1.11e-08	1.47e-07		ENSG00000205403.14_CFI	48.94	43.08	47.99	79.74	75.18	82.12	77.73	74.27	80.92
ENSG00000122483.17_CCDC18	CCDC18	87.0593	-1.40309	0.245803	-5.7082	1.14e-08	1.52e-07		ENSG00000119927.14_GPAM	53.45	32.59	48.78	64.59	74.78	67.97	157.74	165.49	141.86
ENSG00000095485.18_CWF19L1	CWF19L1	423.091	-0.817189	0.143214	-5.70606	1.16e-08	1.53e-07		ENSG00000123080.12_CDKN2C	13.09	12.19	10.54	12.31	12.16	11.97	1.29	2.23	2.62
ENSG00000275410.6_HNF1B	HNF1B	338.16	-0.849979	0.149106	-5.70048	1.19e-08	1.58e-07		ENSG00000170421.12_KRT8	1644.87	1739.29	1636.66	1808.27	1767.08	1783.05	1207.24	1261.76	1252.59
ENSG00000167461.12_RAB8A	RAB8A	849.998	-0.554707	0.0973142	-5.70017	1.2e-08	1.58e-07		ENSG00000158373.8_H2BC5	68.86	84.44	81.94	19.78	22.04	26.99	18.37	22.41	19.83
ENSG00000122566.22_HNRNPA2B1	HNRNPA2B1	10057.2	-0.383812	0.0673887	-5.69549	1.23e-08	1.63e-07		ENSG00000125520.14_SLC2A4RG	202.53	196.24	185.83	211.4	207.46	195.12	95.06	104.73	115.58
ENSG00000196081.10_ZNF724	ZNF724	63.6557	-1.70013	0.298588	-5.69388	1.24e-08	1.64e-07		ENSG00000094975.14_SUCO	15.82	14.58	16.94	19.67	18.21	17.98	36.51	34.45	31.61
ENSG00000103121.9_CMC2	CMC2	449.277	-0.827521	0.145612	-5.68305	1.32e-08	1.74e-07		ENSG00000136824.19_SMC2	22.88	19.45	22.3	24.57	25.36	25.07	8.9	7.32	7.74
ENSG00000143493.13_INTS7	INTS7	514.248	-0.716558	0.126122	-5.68148	1.34e-08	1.75e-07		ENSG00000125046.15_SSUH2	3.96	1.93	2.11	2.65	2.38	2.33	15.38	16.6	13.65
ENSG00000148153.14_INIP	INIP	360.9	-0.721764	0.127139	-5.67699	1.37e-08	1.8e-07		ENSG00000173786.17_CNP	44.44	40.57	44.07	43.37	36.7	37.09	27.31	28.17	28.55
ENSG00000156509.14_FBXO43	FBXO43	26.5453	-2.81961	0.497347	-5.66931	1.43e-08	1.88e-07		ENSG00000169894.18_MUC3A	2.86	3.04	3.22	7.14	4.69	7.76	5.34	5.92	6
ENSG00000276672.1_RP11-142E9.1	RP11-142E9.1	41.3331	-2.06799	0.364843	-5.66816	1.44e-08	1.89e-07		ENSG00000136492.10_BRIP1	9.19	7.45	9.47	7.89	10.05	6.92	0.91	1.35	1.25
ENSG00000170421.12_KRT8	KRT8	23949.9	-0.502018	0.0886766	-5.66122	1.5e-08	1.96e-07		ENSG00000261652.3_C15orf65	0	0.13	0	0.82	0.47	0.58	0.58	0.58	0.64
ENSG00000177156.11_TALDO1	TALDO1	1753.37	-0.613891	0.108623	-5.65157	1.59e-08	2.07e-07		ENSG00000157399.17_ARSL	119.13	117.22	116.36	134.33	150.64	150.3	164.55	179.12	178.63
ENSG00000175130.7_MARCKSL1	MARCKSL1	3728.29	-0.504747	0.0893803	-5.64719	1.63e-08	2.12e-07		ENSG00000089006.17_SNX5	168.85	162.24	172.58	169.16	178.13	176.18	131.25	128.74	126.12
ENSG00000005189.20_REXO5	REXO5	91.8527	-1.35051	0.239403	-5.64117	1.69e-08	2.19e-07		ENSG00000226535.1_RP11-417L14.1	0	0	0	0	0	0.07	1.84	1.4	1.48
ENSG00000004777.18_ARHGAP33	ARHGAP33	98.5391	-1.57768	0.279989	-5.63479	1.75e-08	2.27e-07		ENSG00000196954.14_CASP4	14.11	15.49	17.35	20.61	23.81	25.57	29.2	28.67	27.29
ENSG00000259974.3_LINC00261	LINC00261	4880.93	-0.393451	0.0698717	-5.63105	1.79e-08	2.31e-07		ENSG00000159055.4_MIS18A	30.84	37.32	35.94	33.91	37.57	34.58	11.88	11.17	10.07
ENSG00000005206.17_SPPL2B	SPPL2B	1331.26	-0.512019	0.0909496	-5.6297	1.81e-08	2.33e-07		ENSG00000160446.19_ZDHHC12	68.07	70.94	65.97	63.95	57.73	57.11	39.99	42.1	45.76
ENSG00000164362.21_TERT	TERT	60.7714	-1.64476	0.292296	-5.62703	1.83e-08	2.36e-07		ENSG00000104969.11_SGTA	94.02	91.05	97.51	96.11	82.55	90.86	71.05	67.34	67.92
ENSG00000145050.19_MANF	MANF	571.911	-0.761935	0.135506	-5.62287	1.88e-08	2.42e-07		ENSG00000120253.14_NUP43	38.19	35.54	39.98	39.57	37.54	37.02	22.29	23.17	22.47
ENSG00000125503.13_PPP1R12C	PPP1R12C	1728.36	-0.493834	0.0878962	-5.61837	1.93e-08	2.48e-07		ENSG00000111674.9_ENO2	9.77	9.84	11.49	6.98	5.43	6.65	25.58	25.52	22.31
ENSG00000035928.16_RFC1	RFC1	1043.82	-0.503524	0.0896575	-5.61609	1.95e-08	2.51e-07		ENSG00000021355.13_SERPINB1	54.65	53.93	52.5	45.83	41.15	50.02	39.81	42.63	41.93
ENSG00000167081.18_PBX3	PBX3	190.099	-0.971886	0.173068	-5.61563	1.96e-08	2.51e-07		ENSG00000196290.16_NIF3L1	27.63	27.68	29.99	25.77	29.7	29.84	18.13	16.88	16.04
ENSG00000144802.11_NFKBIZ	NFKBIZ	3857.25	-0.459665	0.0818714	-5.61447	1.97e-08	2.53e-07		ENSG00000112096.19_SOD2	169.06	167.6	177.09	188.89	188.06	192.44	233.54	234.4	221.62
ENSG00000156136.10_DCK	DCK	356.619	-0.828244	0.147582	-5.6121	2e-08	2.56e-07		ENSG00000182871.16_COL18A1	132.88	129.96	137.59	138.54	122.75	134.69	104.86	105.08	107.61
ENSG00000258366.10_RTEL1	RTEL1	406.58	-0.924855	0.165033	-5.60405	2.09e-08	2.67e-07		ENSG00000253485.3_PCDHGA5	0.25	0.29	0.15	0.48	0.62	0.66	0.75	0.8	0.84
ENSG00000173137.12_ADCK5	ADCK5	304.067	-0.823547	0.147049	-5.6005	2.14e-08	2.73e-07		ENSG00000151689.13_INPP1	12.01	10.41	9.87	13.07	12.68	12.64	30.58	25.82	28.56
ENSG00000157851.17_DPYSL5	DPYSL5	90.7175	-1.44732	0.258429	-5.60044	2.14e-08	2.73e-07		ENSG00000166598.16_HSP90B1	333.18	354.8	343.83	460.16	479.21	475.52	242.74	260.25	250.86
ENSG00000132437.18_DDC	DDC	1009.86	-0.598072	0.106896	-5.59492	2.21e-08	2.81e-07		ENSG00000178498.16_DTX3	8.44	7.01	7.6	13.97	13.46	14.98	20.54	18.41	21.88
ENSG00000089053.13_ANAPC5	ANAPC5	1390.18	-0.51196	0.0916079	-5.5886	2.29e-08	2.91e-07		ENSG00000155660.11_PDIA4	159.65	148.26	157.07	217.96	215.81	210.24	93.34	102.3	104.02
ENSG00000064607.17_SUGP2	SUGP2	3095.84	-0.525733	0.0940971	-5.58713	2.31e-08	2.93e-07		ENSG00000113810.16_SMC4	88.37	75.79	92.1	84.45	84.95	87.4	25.27	22.74	28.42
ENSG00000196550.11_FAM72A	FAM72A	35.4726	-2.45725	0.440004	-5.58462	2.34e-08	2.97e-07		ENSG00000139146.14_SINHCAF	16.46	13.65	16.83	24.19	22.06	27.02	42.25	38.84	36.14
ENSG00000126246.10_IGFLR1	IGFLR1	90.1561	-1.53772	0.275899	-5.57348	2.5e-08	3.15e-07		ENSG00000105552.15_BCAT2	47.18	48.06	45.84	42.41	41.6	49.11	33.52	35.42	32.09
ENSG00000183765.23_CHEK2	CHEK2	239.109	-0.934495	0.167741	-5.57107	2.53e-08	3.2e-07		ENSG00000114738.11_MAPKAPK3	12.63	9.76	12.1	16.58	14.32	12.83	21.64	21.72	22.24
ENSG00000178691.11_SUZ12	SUZ12	794.371	-0.560929	0.100777	-5.56606	2.61e-08	3.28e-07		ENSG00000169032.10_MAP2K1	48.03	49.01	50.13	44.71	39.68	43.63	40.13	41.32	41.16
ENSG00000156471.13_PTDSS1	PTDSS1	1260.04	-0.483581	0.0869578	-5.56109	2.68e-08	3.38e-07		ENSG00000221869.5_CEBPD	67.07	74	68.01	102.72	89.75	99.01	118.12	122.03	132.24
ENSG00000100600.15_LGMN	LGMN	847.444	-0.626868	0.112991	-5.54796	2.89e-08	3.63e-07		ENSG00000187848.15_P2RX2	0.2	0.19	0.25	0	0.24	0	0	0	0
ENSG00000136720.7_HS6ST1	HS6ST1	915.085	-0.566689	0.102182	-5.5459	2.92e-08	3.67e-07		ENSG00000130222.11_GADD45G	9.12	9.26	10.86	9.75	12.52	11.56	33.84	41.71	36.24
ENSG00000143321.19_HDGF	HDGF	3508.57	-0.413267	0.0745777	-5.54143	3e-08	3.76e-07		ENSG00000139514.13_SLC7A1	6.05	3.47	5.65	9.05	7.02	8.79	17.23	17.08	15.36
ENSG00000128951.14_DUT	DUT	244.466	-0.97793	0.176653	-5.53588	3.1e-08	3.87e-07		ENSG00000180061.10_TMEM150B	6.58	7.21	6.66	5.99	4.55	3.78	16.28	14.51	14.05
ENSG00000134575.13_ACP2	ACP2	532.61	-0.683	0.123456	-5.53232	3.16e-08	3.95e-07		ENSG00000186198.4_SLC51B	2.37	3.54	2.88	9.15	10.47	8.57	8.56	7.93	7.58
ENSG00000013375.16_PGM3	PGM3	1955.57	-0.44636	0.0807452	-5.528	3.24e-08	4.04e-07		ENSG00000075188.9_NUP37	41.14	43.57	39.24	34.11	40.14	39.79	21.05	24.32	20.93
ENSG00000059145.19_UNKL	UNKL	386.175	-0.687939	0.124469	-5.52701	3.26e-08	4.06e-07		ENSG00000136108.15_CKAP2	34.13	32.92	36.18	30	29.05	33.53	15.67	11.19	10.27
ENSG00000266028.8_SRGAP2	SRGAP2	402.84	-0.899637	0.16278	-5.52669	3.26e-08	4.07e-07		ENSG00000051128.19_HOMER3	25.75	26.2	27.45	29.18	26.53	30.21	46.15	45.87	51.37
ENSG00000127445.14_PIN1	PIN1	1099.62	-0.628264	0.113683	-5.52645	3.27e-08	4.07e-07		ENSG00000115255.12_REEP6	236.93	249.1	247.96	236.11	222.65	231.55	118.87	126.8	149.17
ENSG00000275713.2_H2BC9	H2BC9	33.5502	-2.26979	0.410772	-5.52567	3.28e-08	4.08e-07		ENSG00000074317.11_SNCB	0.49	0.55	0.62	0.25	0.19	0.08	0.08	0	0
ENSG00000108424.11_KPNB1	KPNB1	3599.52	-0.433856	0.0785969	-5.52002	3.39e-08	4.21e-07		ENSG00000138175.9_ARL3	9.35	9.65	9.82	8.73	8.91	9.31	7.88	7.57	7.62
ENSG00000167711.14_SERPINF2	SERPINF2	11323.5	-0.510645	0.0926619	-5.51084	3.57e-08	4.43e-07		ENSG00000185112.6_FAM43A	2.38	2.4	2.38	2.66	2.4	2.76	5.06	4.68	4.36
ENSG00000105323.17_HNRNPUL1	HNRNPUL1	4177.01	-0.484875	0.0881531	-5.50037	3.79e-08	4.69e-07		ENSG00000100239.16_PPP6R2	92.82	89.14	94.51	98.04	95.65	98.34	133.92	139.99	147.5
ENSG00000116906.13_GNPAT	GNPAT	1370.08	-0.554005	0.100898	-5.49074	4e-08	4.95e-07		ENSG00000176912.5_TYMSOS	2.64	1.05	2.39	2.05	1.69	1.91	18.04	22.32	23.28
ENSG00000089902.10_RCOR1	RCOR1	542.222	-0.65404	0.119127	-5.49027	4.01e-08	4.96e-07		ENSG00000079385.23_CEACAM1	12.74	8.21	12.12	17.68	15.67	20.23	83.86	66.58	69.87
ENSG00000103051.20_COG4	COG4	1238.74	-0.507779	0.0924931	-5.48992	4.02e-08	4.96e-07		ENSG00000186193.9_SAPCD2	39.54	32.74	37.48	40.63	39.73	39.56	12.44	13.28	13.9
ENSG00000006756.16_ARSD	ARSD	366.41	-0.806671	0.146978	-5.48837	4.06e-08	5e-07		ENSG00000170412.18_GPRC5C	46.37	42.02	45.57	49.72	49.97	44.5	87.29	76.89	84.12
ENSG00000138823.14_MTTP	MTTP	1873.39	-0.472029	0.0860753	-5.48391	4.16e-08	5.13e-07		ENSG00000143476.18_DTL	11.89	10.84	12.82	18.19	18.3	13.14	1.47	1.15	3.26
ENSG00000100395.15_L3MBTL2	L3MBTL2	582.59	-0.631121	0.115115	-5.48251	4.19e-08	5.16e-07		ENSG00000172738.12_TMEM217	0.77	0.68	0.74	1.36	1	1.8	2.06	2.53	2.35
ENSG00000141562.18_NARF	NARF	976.565	-0.574168	0.104732	-5.48226	4.2e-08	5.16e-07		ENSG00000157514.17_TSC22D3	11.57	12.06	10.07	14.78	12.28	14.94	21.29	21.39	19.58
ENSG00000196510.14_ANAPC7	ANAPC7	1224.02	-0.567235	0.103497	-5.48067	4.24e-08	5.2e-07		ENSG00000071282.12_LMCD1	11.15	10.82	9.67	11.29	11.99	11.12	18.28	17.02	17.07
ENSG00000076924.12_XAB2	XAB2	1113.41	-0.503503	0.0919688	-5.47471	4.38e-08	5.38e-07		ENSG00000117632.23_STMN1	283.26	336.19	282.26	286.69	282.23	279.22	96.86	93.42	101.18
ENSG00000168255.20_POLR2J3	POLR2J3	499.539	-0.678056	0.123996	-5.46836	4.54e-08	5.56e-07		ENSG00000089280.19_FUS	420.16	412.88	412.1	424.68	460.81	407.07	326.24	341.97	347.03
ENSG00000138604.10_GLCE	GLCE	280.397	-0.794271	0.145278	-5.46724	4.57e-08	5.59e-07		ENSG00000112852.7_PCDHB2	4	3.56	3.83	6.04	5.63	5.66	8.22	9.74	9.24
ENSG00000171914.16_TLN2	TLN2	544.46	-0.748687	0.136954	-5.46671	4.58e-08	5.6e-07		ENSG00000170448.12_NFXL1	8.33	8.47	8.13	8.15	9.74	10.14	6.14	6.28	6.62
ENSG00000006744.19_ELAC2	ELAC2	1616.56	-0.456604	0.0835983	-5.46188	4.71e-08	5.75e-07		ENSG00000116221.15_MRPL37	113.6	125.51	117.17	113.47	110.34	119.5	77.18	78.03	79.34
ENSG00000198176.13_TFDP1	TFDP1	816.146	-0.546406	0.100066	-5.46045	4.75e-08	5.79e-07		ENSG00000251562.8_MALAT1	239.6	254.87	247.46	166.81	181.47	202.1	191.99	181.39	184.21
ENSG00000105696.9_TMEM59L	TMEM59L	27.5278	-2.81523	0.515746	-5.45855	4.8e-08	5.85e-07		ENSG00000160753.16_RUSC1	34.15	33.12	33.07	40.75	35.06	40.15	27.62	28.05	26.71
ENSG00000135929.9_CYP27A1	CYP27A1	1069.33	-0.610438	0.111851	-5.45762	4.83e-08	5.87e-07		ENSG00000131747.15_TOP2A	91.22	72.89	91.07	116.34	111.94	117.79	16.39	16.57	14.4
ENSG00000117593.12_DARS2	DARS2	497.537	-0.62552	0.114676	-5.45469	4.91e-08	5.96e-07		ENSG00000168078.10_PBK	40.92	49.28	38.38	39.66	39.17	41.16	5.55	5.92	5.76
ENSG00000095203.15_EPB41L4B	EPB41L4B	1168.74	-0.500726	0.0918147	-5.45366	4.93e-08	5.99e-07		ENSG00000164488.12_DACT2	6.76	6.85	6.26	7.08	7.25	5.82	3.57	3.93	4.12
ENSG00000089280.19_FUS	FUS	5319.05	-0.383661	0.0703974	-5.44993	5.04e-08	6.11e-07		ENSG00000164754.15_RAD21	121.36	107.91	117.28	114.22	115.38	122.19	68.63	68.26	71.36
ENSG00000108468.15_CBX1	CBX1	956.457	-0.506714	0.0930288	-5.44685	5.13e-08	6.21e-07		ENSG00000148154.10_UGCG	12.96	11.82	13.48	12.64	12.98	12.28	19.04	18.79	18.34
ENSG00000122591.13_FAM126A	FAM126A	1468.86	-0.480109	0.0881796	-5.44467	5.19e-08	6.29e-07		ENSG00000160310.18_PRMT2	65.33	62.95	64.9	53.91	45.86	47.09	51.63	53.1	50.08
ENSG00000118495.20_PLAGL1	PLAGL1	1037.37	-0.614891	0.112942	-5.44429	5.2e-08	6.3e-07		ENSG00000156976.17_EIF4A2	428.71	442.35	428.56	387.9	375.05	413.91	355.36	363.85	345.59
ENSG00000168101.14_NUDT16L1	NUDT16L1	709.974	-0.734091	0.134867	-5.44306	5.24e-08	6.34e-07		ENSG00000168528.12_SERINC2	16.92	14.95	14.27	18.17	15.83	18.97	28.98	29.1	32.17
ENSG00000177239.16_MAN1B1	MAN1B1	2586.05	-0.416153	0.0764731	-5.44183	5.27e-08	6.38e-07		ENSG00000132669.14_RIN2	5.3	3.79	4.54	7.09	6.86	5.66	11.43	12.25	13.3
ENSG00000170846.17_AC093323.3	AC093323.3	292.856	-0.81754	0.15026	-5.44082	5.3e-08	6.41e-07		ENSG00000168282.6_MGAT2	47.39	46.33	45.86	43.12	38.55	43.8	32.15	33.56	35.73
ENSG00000149782.13_PLCB3	PLCB3	333.487	-0.741294	0.136252	-5.4406	5.31e-08	6.41e-07		ENSG00000082068.9_WDR70	39.56	37.12	36.38	32.27	28.71	33.03	25.62	23.71	23.23
ENSG00000188613.7_NANOS1	NANOS1	135.183	-1.17631	0.216465	-5.43418	5.5e-08	6.63e-07		ENSG00000203760.9_CENPW	46.91	54.68	45.32	51.27	46.71	51.54	15.21	17.12	15.31
ENSG00000110400.11_NECTIN1	NECTIN1	445.603	-0.712998	0.131286	-5.43087	5.61e-08	6.75e-07		ENSG00000103485.19_QPRT	148.95	146.98	142.01	143.46	132.87	141.58	206.09	218.69	226.8
ENSG00000151466.12_SCLT1	SCLT1	137.016	-1.12051	0.206511	-5.42591	5.77e-08	6.93e-07		ENSG00000102575.13_ACP5	7.24	6.95	7.25	7.64	8.91	5.73	15.48	16.41	18.38
ENSG00000167996.16_FTH1	FTH1	69061.5	-0.594945	0.109718	-5.42252	5.88e-08	7.06e-07		ENSG00000267343.2_ZNF833P	1.08	1.04	1.1	0.64	0.18	0.22	0.26	0	0
ENSG00000170989.10_S1PR1	S1PR1	34.9724	-2.18346	0.403214	-5.41514	6.12e-08	7.34e-07		ENSG00000161642.18_ZNF385A	7.55	4.01	6.03	4.62	6.06	6.1	18.27	19.97	18.34
ENSG00000242265.6_PEG10	PEG10	41920	-0.538953	0.0996029	-5.41102	6.27e-08	7.49e-07		ENSG00000253958.2_CLDN23	7.85	8.58	7.84	9.28	9.41	10.38	11.96	11.29	11.52
ENSG00000106780.9_MEGF9	MEGF9	1926.18	-0.488382	0.09026	-5.41084	6.27e-08	7.49e-07		ENSG00000188986.9_NELFB	106.51	105.17	102.47	103.15	96.68	102.47	79.03	79.45	84.53
ENSG00000107672.15_NSMCE4A	NSMCE4A	342.165	-0.765196	0.141783	-5.39695	6.78e-08	8.06e-07		ENSG00000196230.14_TUBB	421.56	366.46	417.08	432.35	415.72	452.63	202.8	195.07	206.51
ENSG00000130713.16_EXOSC2	EXOSC2	443.46	-0.654887	0.12136	-5.39622	6.81e-08	8.09e-07		ENSG00000135549.15_PKIB	7.8	9.48	6.42	6.47	6.58	7.69	18.61	17.97	19.3
ENSG00000110315.7_RNF141	RNF141	722.345	-0.555235	0.102922	-5.39473	6.86e-08	8.15e-07		ENSG00000184661.14_CDCA2	25	21.45	28.18	19.76	20.62	21.16	3.17	3.22	3.37
ENSG00000136717.15_BIN1	BIN1	2001.96	-0.4443	0.0824123	-5.39119	7e-08	8.31e-07		ENSG00000226137.5_BAIAP2-DT	1.69	1.76	1.73	2.97	3.91	3.78	3.56	4.22	4.06
ENSG00000197785.14_ATAD3A	ATAD3A	1110.24	-0.497898	0.09241	-5.38792	7.13e-08	8.45e-07		ENSG00000105835.13_NAMPT	65.59	58.41	75	56.46	56.3	58.71	177.75	154.62	157.43
ENSG00000181222.19_POLR2A	POLR2A	5662.64	-0.818697	0.152087	-5.38309	7.32e-08	8.68e-07		ENSG00000266456.1_RP11-806L2.2	0.16	0.13	0.27	0.26	0.2	0.1	1.37	1.73	1.43
ENSG00000105953.15_OGDH	OGDH	2084.53	-0.449485	0.0835728	-5.37837	7.52e-08	8.89e-07		ENSG00000132471.12_WBP2	81.06	68.66	79.98	63.41	63.97	64.62	129.77	137.65	142.38
ENSG00000106853.20_PTGR1	PTGR1	2645.26	-0.519362	0.0966588	-5.37315	7.74e-08	9.14e-07		ENSG00000100749.9_VRK1	20.73	24.85	23.25	22.57	19.87	21.49	9.37	9.09	7.95
ENSG00000102226.10_USP11	USP11	1407.26	-0.451935	0.0841291	-5.37193	7.79e-08	9.19e-07		ENSG00000154359.13_LONRF1	7.27	7.21	8.08	6.48	6.02	7.45	11.77	12.79	12.83
ENSG00000128245.15_YWHAH	YWHAH	1372.41	-0.477854	0.0890401	-5.36673	8.02e-08	9.44e-07		ENSG00000237988.5_OR2I1P	1.85	1.13	1.53	2.15	2.8	2.66	5.85	5.79	4.93
ENSG00000267391.5_MIR122HG	MIR122HG	175.79	-1.10576	0.206153	-5.36381	8.15e-08	9.59e-07		ENSG00000233276.8_GPX1	318.71	366.11	299.91	339.94	312.82	319.47	587.02	632.45	645.49
ENSG00000101407.13_TTI1	TTI1	544.444	-0.62329	0.116291	-5.35976	8.33e-08	9.79e-07		ENSG00000101546.13_RBFA	15.16	15.03	14.1	13.32	11.9	14.41	10.46	9.94	10.67
ENSG00000066557.6_LRRC40	LRRC40	549.95	-0.641236	0.11968	-5.35791	8.42e-08	9.89e-07		ENSG00000135334.9_AKIRIN2	41.17	41.4	42.17	41.74	43.12	39.83	33.29	33.82	31.41
ENSG00000162692.12_VCAM1	VCAM1	240.845	-0.974951	0.182151	-5.35243	8.68e-08	1.02e-06		ENSG00000166997.8_CNPY4	24.93	24.57	21.77	19.09	23.14	20.02	12.43	11.14	10.8
ENSG00000077782.22_FGFR1	FGFR1	926.807	-0.582006	0.108747	-5.35192	8.7e-08	1.02e-06		ENSG00000144395.18_CCDC150	36.77	31.86	38.33	34.03	30.84	31.65	12.78	13.31	14.45
ENSG00000101361.17_NOP56	NOP56	4601.05	-0.410404	0.0767035	-5.35052	8.77e-08	1.03e-06		ENSG00000121766.16_ZCCHC17	33.58	30.76	31.56	26.96	28.34	31.61	19.13	20.81	18.14
ENSG00000101624.11_CEP76	CEP76	368.524	-0.691349	0.129237	-5.34948	8.82e-08	1.03e-06		ENSG00000120278.16_PLEKHG1	4.03	2.4	2.57	4.33	4.08	3.98	9.13	9.88	9.08
ENSG00000179218.15_CALR	CALR	12772.1	-0.366852	0.068608	-5.34707	8.94e-08	1.05e-06		ENSG00000169075.7_BRD7P3	0.08	0.06	0.08	0.08	0	0	0	0	0
ENSG00000183207.14_RUVBL2	RUVBL2	1521.79	-0.544818	0.101936	-5.34469	9.06e-08	1.06e-06		ENSG00000233221.7_AC133785.1	0.04	0.03	0.04	0	0	0.03	0	0	0
ENSG00000063978.16_RNF4	RNF4	1531.6	-0.448737	0.0840068	-5.34168	9.21e-08	1.08e-06		ENSG00000259954.1_IL21R-AS1	0.04	0.03	0.04	0.12	0	0	0	0	0
ENSG00000181896.12_ZNF101	ZNF101	264.986	-0.766943	0.143681	-5.33783	9.41e-08	1.1e-06		ENSG00000267731.1_RP11-147L13.8	0.04	0.03	0.04	0	0	0.07	0	0	0
ENSG00000135617.4_PRADC1	PRADC1	371.018	-0.875056	0.164027	-5.33482	9.56e-08	1.11e-06		ENSG00000166483.12_WEE1	61.13	55.16	53.95	57.79	52.03	54.76	30.61	32.61	30.73
ENSG00000100994.12_PYGB	PYGB	2437.46	-0.426596	0.0800545	-5.32882	9.89e-08	1.15e-06		ENSG00000169062.15_UPF3A	42.15	41.93	41.87	33.43	33.63	39.48	32.04	34.68	32.6
ENSG00000140632.17_GLYR1	GLYR1	1755.26	-0.493427	0.0926838	-5.32377	1.02e-07	1.18e-06		ENSG00000164465.19_DCBLD1	21.42	20.87	22.37	25.17	22.24	26.37	26.4	26.93	26.62
ENSG00000179399.15_GPC5	GPC5	63.9633	-1.52166	0.285882	-5.32268	1.02e-07	1.19e-06		ENSG00000214063.11_TSPAN4	24.1	24.78	22.67	37.97	37.36	35.65	45.38	46.9	52.4
ENSG00000145147.20_SLIT2	SLIT2	690.86	-0.731252	0.137573	-5.31538	1.06e-07	1.23e-06		ENSG00000196363.10_WDR5	55.88	57.3	54.17	50.22	47.74	51.57	43.31	40.64	42.92
ENSG00000177425.11_PAWR	PAWR	1257.88	-0.460086	0.0866815	-5.30778	1.11e-07	1.28e-06		ENSG00000204568.12_MRPS18B	54.96	58.23	54.64	47.3	50.15	56.54	42.32	42.56	40.73
ENSG00000183258.12_DDX41	DDX41	1163.76	-0.480477	0.0905867	-5.30406	1.13e-07	1.31e-06		ENSG00000072042.13_RDH11	80.82	68.32	70.76	83.25	77.72	84.05	129.33	125.05	119.93
ENSG00000110719.10_TCIRG1	TCIRG1	4190.29	-0.409307	0.0772305	-5.29981	1.16e-07	1.34e-06		ENSG00000091136.15_LAMB1	52.98	48.12	54.43	86.95	112.41	85.27	79.76	76.81	75.26
ENSG00000161847.14_RAVER1	RAVER1	1394.63	-0.618894	0.11685	-5.29649	1.18e-07	1.36e-06		ENSG00000185808.14_PIGP	10.22	9.9	10.09	11.09	9.99	9.89	15.49	14.69	14.05
ENSG00000136715.19_SAP130	SAP130	715.929	-0.64867	0.122509	-5.29486	1.19e-07	1.37e-06		ENSG00000115009.13_CCL20	4.14	4.55	7.49	23.82	21.64	27.27	29	24.79	30.89
ENSG00000143367.16_TUFT1	TUFT1	337.144	-0.696675	0.13166	-5.29145	1.21e-07	1.4e-06		ENSG00000214114.9_MYCBP	9.5	10.24	10.2	10.04	15.96	14.46	5.09	5.42	6.19
ENSG00000168282.6_MGAT2	MGAT2	1028.36	-0.537882	0.101674	-5.29029	1.22e-07	1.4e-06		ENSG00000198355.5_PIM3	28.15	25.29	25.73	28.27	26.73	30.6	40.21	38.4	41.43
ENSG00000280670.3_CCDC163	CCDC163	62.3132	-1.57582	0.297955	-5.28879	1.23e-07	1.42e-06		ENSG00000141543.12_EIF4A3	256.14	246.92	233.48	190.02	201.98	206.99	162.66	171.68	160.55
ENSG00000187514.17_PTMA	PTMA	5022.8	-0.552823	0.104709	-5.2796	1.29e-07	1.49e-06		ENSG00000139433.11_GLTP	12.33	11.67	12.71	13.29	15.11	12.88	16.47	16.27	15.8
ENSG00000170037.14_CNTROB	CNTROB	665.341	-0.612592	0.116497	-5.25843	1.45e-07	1.66e-06		ENSG00000149547.15_EI24	76.78	63.93	77.54	78.04	79.59	80.56	132.74	123.84	127.99
ENSG00000186298.12_PPP1CC	PPP1CC	2725.12	-0.459417	0.0873749	-5.258	1.46e-07	1.66e-06		ENSG00000163131.12_CTSS	0.67	1.08	0.71	1.69	1.67	1.83	2.7	2.49	2.88
ENSG00000153904.21_DDAH1	DDAH1	632.078	-0.594597	0.113197	-5.25274	1.5e-07	1.71e-06		ENSG00000183048.12_SLC25A10	48.89	49.73	49.91	50.6	48.92	52.9	30.07	22.74	25.55
ENSG00000088808.18_PPP1R13B	PPP1R13B	536.642	-0.705949	0.134442	-5.25095	1.51e-07	1.72e-06		ENSG00000106462.12_EZH2	37.09	32.53	37.54	33.04	36.4	35.63	14.96	17.33	14.1
ENSG00000235173.7_HGH1	HGH1	730.493	-0.532645	0.101732	-5.23579	1.64e-07	1.87e-06		ENSG00000092200.13_RPGRIP1	0.05	0.08	0.19	0.97	0.51	0.38	1.28	1.69	1.59
ENSG00000083642.19_PDS5B	PDS5B	512.271	-0.664793	0.127044	-5.23276	1.67e-07	1.9e-06		ENSG00000270504.1_RP11-420L9.5	1.87	1.96	2.42	3.45	3.19	2.6	5.07	4.62	5.34
ENSG00000105298.14_CACTIN	CACTIN	902.325	-0.494886	0.0947148	-5.22501	1.74e-07	1.97e-06		ENSG00000067182.8_TNFRSF1A	82	77.75	82.16	94.61	97.09	108.79	118.72	109.31	113.62
ENSG00000112640.16_PPP2R5D	PPP2R5D	560.778	-0.626316	0.119924	-5.2226	1.76e-07	2e-06		ENSG00000203812.2_H2AC18	216.27	259.87	211.82	87.12	77.37	64.97	66.21	59.46	61.76
ENSG00000084090.14_STARD7	STARD7	4246.76	-0.391143	0.074928	-5.22025	1.79e-07	2.02e-06		ENSG00000147041.12_SYTL5	1.42	1.24	1.27	3.07	2.83	2.46	2.5	2.52	2.25
ENSG00000100722.20_ZC3H14	ZC3H14	1103.8	-0.462878	0.0887153	-5.21756	1.81e-07	2.05e-06		ENSG00000143401.15_ANP32E	29.45	31.18	28.74	38.85	43.85	41.22	16.39	12.83	16.16
ENSG00000169379.17_ARL13B	ARL13B	199.821	-0.884054	0.169486	-5.21609	1.83e-07	2.06e-06		ENSG00000005001.10_PRSS22	0.96	0.86	0.23	0.16	0.4	1.05	3.13	3.14	3.2
ENSG00000134243.12_SORT1	SORT1	1202.07	-0.526042	0.100861	-5.21549	1.83e-07	2.07e-06		ENSG00000149136.9_SSRP1	70.91	68.32	71.54	85.3	87.67	87.22	53.93	56.39	56.91
ENSG00000089006.17_SNX5	SNX5	2431.84	-0.467438	0.0897036	-5.21092	1.88e-07	2.12e-06		ENSG00000168772.11_CXXC4	0.45	0.31	0.42	0.75	1.89	1.83	1.09	1.09	0.96
ENSG00000054118.15_THRAP3	THRAP3	2705.51	-0.454837	0.0873397	-5.20768	1.91e-07	2.15e-06		ENSG00000141499.17_WRAP53	23.27	26.49	24.83	21.56	18.82	19.95	10.6	11.08	13.22
ENSG00000154473.18_BUB3	BUB3	965.501	-0.629865	0.120997	-5.20562	1.93e-07	2.18e-06		ENSG00000030110.13_BAK1	24.06	21.83	25.78	25.88	22.67	24.09	37.37	37.57	36.17
ENSG00000087365.16_SF3B2	SF3B2	2870.02	-0.384723	0.0739135	-5.20505	1.94e-07	2.18e-06		ENSG00000159399.10_HK2	12.06	9.91	12.87	17.25	16.08	17.67	24.47	24.37	22.32
ENSG00000130520.11_LSM4	LSM4	2061.42	-0.649509	0.124849	-5.20236	1.97e-07	2.21e-06		ENSG00000150551.11_LYPD1	2.47	2.04	2.5	7.53	7.47	7.84	6.47	6.18	5.43
ENSG00000183134.5_PTGDR2	PTGDR2	311.435	-0.842183	0.161891	-5.20215	1.97e-07	2.21e-06		ENSG00000168890.14_TMEM150A	45.04	47.22	42.37	43.87	42.08	44.18	74.49	69.8	67.9
ENSG00000117616.18_RSRP1	RSRP1	282.974	-0.803723	0.154511	-5.20174	1.97e-07	2.22e-06		ENSG00000148965.10_SAA4	8.9	6.32	5.96	23.83	19.97	21.25	24.04	20.33	22.49
ENSG00000110075.15_PPP6R3	PPP6R3	4475.29	-0.370935	0.0713726	-5.19716	2.02e-07	2.27e-06		ENSG00000183576.13_SETD3	19.27	18.23	18.78	18.05	17.2	16.18	15.42	14.94	15.25
ENSG00000115657.14_ABCB6	ABCB6	1119.02	-0.499328	0.0960974	-5.19607	2.04e-07	2.28e-06		ENSG00000136280.17_CCM2	51.38	53.71	50.08	45.68	44.38	52.77	35.84	35.09	38.26
ENSG00000134308.14_YWHAQ	YWHAQ	3060.91	-0.491647	0.0946266	-5.19565	2.04e-07	2.28e-06		ENSG00000182472.9_CAPN12	3.74	3.2	3.61	7	6.27	5.2	9.87	9.12	11.13
ENSG00000162869.16_PPP1R21	PPP1R21	227.083	-0.829169	0.159635	-5.19416	2.06e-07	2.3e-06		ENSG00000135823.14_STX6	6.14	5.64	6.27	6.04	6.57	5.86	9.47	8.73	9.08
ENSG00000141456.16_PELP1	PELP1	1916.89	-0.423662	0.0816486	-5.18884	2.12e-07	2.36e-06		ENSG00000076864.20_RAP1GAP	12.84	7.35	10.21	16.65	15.29	15.23	31.29	29.5	28.17
ENSG00000117308.15_GALE	GALE	542.288	-0.601575	0.116022	-5.18503	2.16e-07	2.41e-06		ENSG00000181019.13_NQO1	146.46	151.63	139.14	139.31	139.75	139.18	92.8	95.04	82.94
ENSG00000184635.16_ZNF93	ZNF93	182.657	-0.888598	0.171559	-5.17956	2.22e-07	2.47e-06		ENSG00000171236.10_LRG1	7.4	8.24	9.29	16.1	14.58	17.15	14.6	15.55	14.72
ENSG00000196616.14_ADH1B	ADH1B	45.0232	-2.0405	0.394287	-5.17515	2.28e-07	2.52e-06		ENSG00000152782.17_PANK1	7.28	8.92	7.41	9.79	11.95	10.9	15.43	16.46	14.77
ENSG00000119698.12_PPP4R4	PPP4R4	145.417	-1.03102	0.199299	-5.17322	2.3e-07	2.54e-06		ENSG00000165272.16_AQP3	91.98	85.05	90.96	94.82	84.38	92.07	44.61	49.01	55.1
ENSG00000188807.13_TMEM201	TMEM201	323.184	-0.735856	0.142261	-5.17256	2.31e-07	2.55e-06		ENSG00000090382.7_LYZ	114.44	111.51	111.67	125.01	124.31	129.46	145.27	152.7	142.38
ENSG00000175305.18_CCNE2	CCNE2	42.7417	-2.2106	0.428346	-5.16078	2.46e-07	2.71e-06		ENSG00000168994.14_PXDC1	12.3	11.45	12.18	15.81	15.97	17.25	29.54	25.28	25.61
ENSG00000179409.11_GEMIN4	GEMIN4	450.914	-0.610964	0.118388	-5.1607	2.46e-07	2.71e-06		ENSG00000175832.13_ETV4	11.32	9.82	12.81	26.47	22.15	28.66	31.98	28.63	27.07
ENSG00000182511.12_FES	FES	494.582	-0.631716	0.122469	-5.15819	2.49e-07	2.74e-06		ENSG00000123485.12_HJURP	39.53	31.21	31.31	37.15	40.54	39.21	5.26	3.25	3.68
ENSG00000186625.14_KATNA1	KATNA1	228.381	-0.86266	0.167277	-5.15707	2.51e-07	2.76e-06		ENSG00000287735.1_RP11-203M5.10	2.07	2.47	2.25	3.57	2.55	2.19	3.86	3.6	3.82
ENSG00000165916.9_PSMC3	PSMC3	1631.86	-0.542938	0.105323	-5.15498	2.54e-07	2.78e-06		ENSG00000164125.16_GASK1B	0.96	0.76	0.71	0.88	1.26	1.66	21.17	24.56	17.9
ENSG00000155827.12_RNF20	RNF20	1026.19	-0.478231	0.0929098	-5.14726	2.64e-07	2.9e-06		ENSG00000257815.7_PRANCR	1.65	1.36	1.63	4.08	2.63	2.45	2.7	2.56	2.7
ENSG00000060971.19_ACAA1	ACAA1	3314.3	-0.497182	0.0966152	-5.14601	2.66e-07	2.92e-06		ENSG00000155366.17_RHOC	273.63	279.72	267.73	243.14	230.11	245.19	335.85	348.93	356.42
ENSG00000079277.22_MKNK1	MKNK1	509.784	-0.590562	0.114779	-5.14521	2.67e-07	2.93e-06		ENSG00000138346.15_DNA2	11.5	9.55	12.05	13.02	11	13.02	3.1	2.86	2.98
ENSG00000155380.13_SLC16A1	SLC16A1	1550.91	-0.430787	0.0837633	-5.1429	2.71e-07	2.96e-06		ENSG00000170835.17_CEL	1.13	1.34	1.82	1.21	1.98	1.86	11.88	15.15	11.96
ENSG00000136280.17_CCM2	CCM2	717.249	-0.600005	0.116783	-5.13778	2.78e-07	3.03e-06		ENSG00000136888.8_ATP6V1G1	122.34	130.58	125.54	115.43	107.28	122.34	189.86	177.7	174.88
ENSG00000173715.18_C11orf80	C11orf80	724.864	-0.547396	0.106547	-5.13759	2.78e-07	3.04e-06		ENSG00000093134.15_VNN3	2.07	3.26	2.95	8.34	8.49	6.32	12.69	10.18	11.14
ENSG00000164649.20_CDCA7L	CDCA7L	225.449	-0.845636	0.164688	-5.13479	2.82e-07	3.08e-06		ENSG00000101003.10_GINS1	24.08	29.98	24.9	29.52	29.68	27.66	6.68	6.05	7.1
ENSG00000169684.13_CHRNA5	CHRNA5	83.3176	-1.32547	0.258235	-5.13282	2.85e-07	3.1e-06		ENSG00000108830.10_RND2	2.84	2.63	2.76	3.53	4.02	4.46	5.92	6.43	7.13
ENSG00000130699.19_TAF4	TAF4	740.736	-0.521997	0.102142	-5.11051	3.21e-07	3.48e-06		ENSG00000165030.4_NFIL3	40.54	41.78	41.25	29.65	29.79	30.9	31.49	33.81	33.3
ENSG00000117899.11_MESD	MESD	1180.28	-0.528283	0.103549	-5.10178	3.36e-07	3.64e-06		ENSG00000160113.6_NR2F6	282.08	276.02	278.52	243.39	219.77	232.2	183.27	202.1	208.17
ENSG00000168140.5_VASN	VASN	306.58	-0.841743	0.165197	-5.09539	3.48e-07	3.75e-06		ENSG00000187837.4_H1-2	261.08	323.99	263.15	107.76	117.07	110.95	67.24	66.69	60.46
ENSG00000137404.15_NRM	NRM	65.8383	-1.41091	0.276912	-5.09514	3.48e-07	3.75e-06		ENSG00000188211.9_NCR3LG1	2.8	1.23	2.53	3.53	3.58	3.8	16.3	15.46	12.66
ENSG00000164877.19_MICALL2	MICALL2	283.274	-0.747601	0.146818	-5.09203	3.54e-07	3.81e-06		ENSG00000114993.17_RTKN	36.09	35.67	40.15	59.2	56.13	67.55	54.41	55.98	58.19
ENSG00000181523.13_SGSH	SGSH	495.422	-0.579284	0.113836	-5.08877	3.6e-07	3.88e-06		ENSG00000113328.19_CCNG1	62.73	62.1	57.41	49.05	47.29	55.88	115.08	100.81	111.67
ENSG00000152620.13_NADK2	NADK2	3492.18	-0.42708	0.0841475	-5.07538	3.87e-07	4.14e-06		ENSG00000163931.16_TKT	215.49	199.17	217.58	212.05	193.19	211.42	301.98	284.17	291.18
ENSG00000168439.17_STIP1	STIP1	2254.05	-0.385936	0.0760865	-5.07232	3.93e-07	4.21e-06		ENSG00000196867.8_ZFP28	0.55	0.74	0.67	0.71	0.7	1.6	1.23	1.29	1.28
ENSG00000197332.9_CTC-499B15.5	CTC-499B15.5	28.0923	-2.81345	0.554877	-5.07041	3.97e-07	4.24e-06		ENSG00000159899.15_NPR2	15.64	14.07	16.7	23.66	21.38	22.4	23.68	24.28	23.53
ENSG00000142864.15_SERBP1	SERBP1	4303.55	-0.36299	0.0717063	-5.06218	4.14e-07	4.43e-06		ENSG00000130717.13_UCK1	46.58	44.95	47.5	46.06	35.26	42.75	35.61	32.46	33.99
ENSG00000111647.13_UHRF1BP1L	UHRF1BP1L	1084.2	-0.527363	0.104553	-5.04397	4.56e-07	4.86e-06		ENSG00000066557.6_LRRC40	24.61	24.54	22.85	25.51	23.23	24.19	16.38	17.01	15.42
ENSG00000158062.20_UBXN11	UBXN11	263.153	-0.794571	0.157532	-5.04389	4.56e-07	4.86e-06		ENSG00000117479.15_SLC19A2	15.6	14.47	15.08	16.53	15.14	16.38	19.83	19.79	18.98
ENSG00000182446.14_NPLOC4	NPLOC4	3334.8	-0.392588	0.0781067	-5.0263	5e-07	5.3e-06		ENSG00000091513.16_TF	3159.07	3136.43	3183.65	3710.93	3612.77	3698.53	4163.23	4553.81	4336.69
ENSG00000178074.6_C2orf69	C2orf69	242.735	-0.762542	0.151789	-5.02371	5.07e-07	5.36e-06		ENSG00000100600.15_LGMN	56.09	60.03	57.58	37.99	39.93	37.23	42.3	40.41	38.03
ENSG00000266709.1_RP11-214O1.2	RP11-214O1.2	155.648	-0.914873	0.182191	-5.02152	5.13e-07	5.42e-06		ENSG00000132437.18_DDC	64.4	69.33	67.5	114.58	117.01	119.38	46.67	44.8	49.23
ENSG00000100258.18_LMF2	LMF2	1978.89	-0.461128	0.0918713	-5.01928	5.19e-07	5.47e-06		ENSG00000134954.14_ETS1	1.58	0.97	1.78	1.51	1.4	1.47	4.83	4.65	4.24
ENSG00000176783.15_RUFY1	RUFY1	632.864	-0.560006	0.111631	-5.01656	5.26e-07	5.54e-06		ENSG00000106948.17_AKNA	3.81	3.48	3.66	3.54	3.16	3.11	6.17	7.08	6.52
ENSG00000185624.16_P4HB	P4HB	11960.2	-0.34088	0.0679854	-5.01402	5.33e-07	5.61e-06		ENSG00000074527.13_NTN4	4.79	3.9	4.2	7.08	7.63	7.14	7.32	7.84	7.96
ENSG00000198824.7_CHAMP1	CHAMP1	554.559	-0.560607	0.111866	-5.01139	5.4e-07	5.68e-06		ENSG00000139719.11_VPS33A	23.74	23.99	25.37	29.4	30.57	30.52	29.64	29.66	29.95
ENSG00000126216.15_TUBGCP3	TUBGCP3	386.714	-0.648156	0.129427	-5.0079	5.5e-07	5.77e-06		ENSG00000172009.15_THOP1	163.55	146.2	155.32	142.31	123.76	140.02	83.07	92.47	95.23
ENSG00000100030.15_MAPK1	MAPK1	5066.48	-0.360703	0.0720554	-5.00591	5.56e-07	5.83e-06		ENSG00000146410.12_MTFR2	15.28	13.74	12.57	18.01	18.09	14.28	3.8	5.12	4.95
ENSG00000143819.13_EPHX1	EPHX1	2211.47	-0.449375	0.0897902	-5.00472	5.59e-07	5.86e-06		ENSG00000131473.17_ACLY	220.71	158.3	216.14	175.46	166.68	180.82	407.67	405.85	410.04
ENSG00000164830.19_OXR1	OXR1	260.674	-0.810306	0.162042	-5.0006	5.72e-07	5.98e-06		ENSG00000196419.13_XRCC6	248.62	255.15	244.53	285.36	285.31	289.44	215.85	214.65	210.98
ENSG00000204138.13_PHACTR4	PHACTR4	1085.11	-0.457725	0.0916306	-4.99533	5.87e-07	6.14e-06		ENSG00000056736.10_IL17RB	33.89	28.04	30.17	33.35	27.5	34.12	11.95	11.21	13.06
ENSG00000130717.13_UCK1	UCK1	705.389	-0.567009	0.113871	-4.97941	6.38e-07	6.64e-06		ENSG00000075218.19_GTSE1	38.99	29.8	37.7	36.37	31.94	37.44	4.43	5.94	5.48
ENSG00000104756.16_KCTD9	KCTD9	429.115	-0.590143	0.118555	-4.97779	6.43e-07	6.69e-06		ENSG00000180900.20_SCRIB	58.24	59.93	62.32	51.13	54.09	50.15	89.46	99.52	92.18
ENSG00000180767.10_CHST13	CHST13	1194.53	-0.503004	0.101055	-4.97753	6.44e-07	6.69e-06		ENSG00000007968.7_E2F2	1.29	1.51	1.65	2.64	2.83	2.68	0.11	0.32	0.12
ENSG00000165424.7_ZCCHC24	ZCCHC24	317.726	-0.688991	0.138441	-4.97677	6.47e-07	6.71e-06		ENSG00000107862.6_GBF1	84.17	84.73	85.96	77.25	81.18	88.53	71.9	67.08	69.49
ENSG00000234857.2_HNRNPUL2-BSCL2	HNRNPUL2-BSCL2	1466.31	-0.509624	0.10244	-4.97487	6.53e-07	6.78e-06		ENSG00000132185.18_FCRLA	0.6	1.23	0.21	0.4	0.41	0.61	5.9	5.07	4.82
ENSG00000276077.4_CH507-254M2.2	CH507-254M2.2	68.3604	-2.04817	0.411881	-4.97273	6.6e-07	6.84e-06		ENSG00000106211.10_HSPB1	164.5	192.94	158.54	270.74	286.52	281.49	327.11	372.88	364.4
ENSG00000130254.12_SAFB2	SAFB2	1753.98	-0.458602	0.0922774	-4.96981	6.7e-07	6.93e-06		ENSG00000163739.5_CXCL1	1.84	1.63	2.1	6.79	7.48	7.41	4.79	5.47	5.85
ENSG00000105552.15_BCAT2	BCAT2	510.619	-0.612781	0.123347	-4.96793	6.77e-07	6.99e-06		ENSG00000169105.8_CHST14	6.86	7.98	7.78	7.27	8.47	8.83	11.3	11.47	11.89
ENSG00000188986.9_NELFB	NELFB	2236.19	-0.447584	0.0901495	-4.9649	6.87e-07	7.09e-06		ENSG00000168918.14_INPP5D	1.03	1.17	0.36	1.32	0.79	0.58	6.95	9.12	8.75
ENSG00000161999.13_JMJD8	JMJD8	784.799	-0.488363	0.0983915	-4.96347	6.92e-07	7.14e-06		ENSG00000186395.9_KRT10	11.13	12.21	12.36	15.58	15.86	14.27	21.01	19.9	18.71
ENSG00000164105.4_SAP30	SAP30	246.307	-0.805417	0.162351	-4.96097	7.01e-07	7.23e-06		ENSG00000180113.16_TDRD6	0.32	0.28	0.26	0.6	0.54	0.54	0.72	0.78	0.65
ENSG00000153487.13_ING1	ING1	134.474	-0.972096	0.195965	-4.96057	7.03e-07	7.24e-06		ENSG00000074657.14_ZNF532	2.32	2.77	2.18	6.07	2.92	5.07	5.24	5.08	4.66
ENSG00000175970.11_UNC119B	UNC119B	999.708	-0.457803	0.0923075	-4.95954	7.07e-07	7.27e-06		ENSG00000153976.3_HS3ST3A1	1.1	1.06	0.92	1.77	2.19	1.75	1.9	1.83	2.06
ENSG00000182551.14_ADI1	ADI1	1906.85	-0.525797	0.106062	-4.95745	7.14e-07	7.34e-06		ENSG00000186834.4_HEXIM1	49	41.12	44.74	31.07	29.6	31.24	20.63	20.25	21.8
ENSG00000108344.15_PSMD3	PSMD3	2984.19	-0.3719	0.0750579	-4.95484	7.24e-07	7.44e-06		ENSG00000074219.14_TEAD2	12.06	9.22	11.56	18.2	12.41	13.87	23	25.22	26.53
ENSG00000173327.8_MAP3K11	MAP3K11	2135.11	-0.419313	0.0846336	-4.95446	7.25e-07	7.45e-06		ENSG00000143632.15_ACTA1	6.42	6.48	7.15	6.06	5.83	6.09	3.59	2.83	3.43
ENSG00000115738.10_ID2	ID2	1775.35	-0.462151	0.0932864	-4.95411	7.27e-07	7.46e-06		ENSG00000165066.13_NKX6-3	3.78	3.95	3.32	4.71	3.76	5.1	6.6	6.04	6.59
ENSG00000167244.21_IGF2	IGF2	25702.4	-0.415062	0.0838299	-4.95124	7.37e-07	7.56e-06		ENSG00000226479.4_TMEM185B	8.12	6.9	7.91	9.74	9.57	9.15	12.49	12.82	11.91
ENSG00000125835.19_SNRPB	SNRPB	4946.45	-0.529925	0.107035	-4.95097	7.38e-07	7.57e-06		ENSG00000234264.1_DEPDC1-AS1	0.6	0.72	0.72	0.57	0.51	0	0.18	0.1	0.2
ENSG00000071794.16_HLTF	HLTF	531.552	-0.596065	0.120462	-4.94818	7.49e-07	7.67e-06		ENSG00000051596.10_THOC3	107.87	118.15	103.28	89.67	98.25	102.2	64.5	59.88	59.06
ENSG00000087274.18_ADD1	ADD1	5281.76	-0.360439	0.0728484	-4.9478	7.51e-07	7.68e-06		ENSG00000164904.18_ALDH7A1	82.78	86.18	78.55	88.12	81.67	90.6	58.38	54	56.55
ENSG00000196363.10_WDR5	WDR5	1477.11	-0.492974	0.0996975	-4.9447	7.63e-07	7.8e-06		ENSG00000091483.8_FH	78.78	80.89	76.75	80.35	81.85	77.84	61.88	63.64	59.65
ENSG00000063244.13_U2AF2	U2AF2	3773.82	-0.35506	0.0718243	-4.94345	7.68e-07	7.84e-06		ENSG00000158435.8_CNOT11	60.46	57.53	58.37	62.43	62.7	63.7	68.22	68.97	67.85
ENSG00000152465.18_NMT2	NMT2	176.857	-0.905687	0.183552	-4.93424	8.05e-07	8.21e-06		ENSG00000184588.18_PDE4B	0.05	0	0	0.05	0.57	0.14	0.29	0.33	0.38
ENSG00000163536.13_SERPINI1	SERPINI1	284.316	-0.783537	0.158827	-4.93327	8.09e-07	8.24e-06		ENSG00000169213.7_RAB3B	6.81	3.99	6.4	10.15	9.54	9.93	19.61	19.21	16.77
ENSG00000138796.18_HADH	HADH	747.361	-0.549116	0.111378	-4.93019	8.22e-07	8.37e-06		ENSG00000119333.12_DYNC2I2	49.44	49.4	48.71	61.92	57.6	61.84	26.71	28.64	33.15
ENSG00000125398.8_SOX9	SOX9	1006.08	-0.591518	0.120026	-4.92827	8.3e-07	8.45e-06		ENSG00000144560.15_VGLL4	19.11	20.59	22.66	21.94	18.76	21.8	33.49	33.43	31.72
ENSG00000176248.9_ANAPC2	ANAPC2	1671.09	-0.395185	0.0802778	-4.92272	8.53e-07	8.68e-06		ENSG00000166900.17_STX3	119.5	90.34	106.29	85.35	76.08	86.09	238.74	215.41	215
ENSG00000142168.15_SOD1	SOD1	1832.47	-0.610535	0.124039	-4.92213	8.56e-07	8.7e-06		ENSG00000275029.1_HMGB1P24	0	0	0.24	2.7	0.5	1.3	1.47	1.17	1.45
ENSG00000049239.13_H6PD	H6PD	1787.43	-0.475651	0.0967193	-4.91786	8.75e-07	8.87e-06		ENSG00000166803.14_PCLAF	41.8	56.13	46.67	47.7	48.04	49.2	4.46	4.8	5.81
ENSG00000127990.19_SGCE	SGCE	1396	-0.45645	0.0928382	-4.91662	8.8e-07	8.91e-06		ENSG00000138138.14_ATAD1	14.26	14.87	15.07	17.22	17.54	15.04	20.03	21.4	19.8
ENSG00000189306.11_RRP7A	RRP7A	567.222	-0.597141	0.121501	-4.9147	8.89e-07	8.99e-06		ENSG00000273032.3_DGCR5	2.22	1.77	2.04	3.22	3.25	2.49	3.55	3.71	3.44
ENSG00000164638.11_SLC29A4	SLC29A4	1120.59	-0.479525	0.0976401	-4.91115	9.05e-07	9.14e-06		ENSG00000160789.24_LMNA	198.99	207.85	200.06	210.18	196.82	222.28	280.36	303.19	309.85
ENSG00000031691.7_CENPQ	CENPQ	69.3105	-1.38736	0.282622	-4.90888	9.16e-07	9.22e-06		ENSG00000197019.5_SERTAD1	9.92	10.71	10	7.27	6.27	6.21	13.99	13.62	13.23
ENSG00000179604.10_CDC42EP4	CDC42EP4	461.499	-0.611444	0.124631	-4.90604	9.29e-07	9.33e-06		ENSG00000160949.17_TONSL	25.25	19.62	22.51	19.75	17.85	20.09	5.82	6.06	5.51
ENSG00000119203.14_CPSF3	CPSF3	456.72	-0.642653	0.130992	-4.90603	9.29e-07	9.33e-06		ENSG00000272168.8_CASC15	0.37	0.55	0.57	1.11	0.75	0.58	2.86	2.22	2.45
ENSG00000108559.12_NUP88	NUP88	640.649	-0.520948	0.10621	-4.90488	9.35e-07	9.38e-06		ENSG00000174928.16_C3orf33	1.87	1.73	1.64	2.39	2.94	3.24	4.72	4.93	4.04
ENSG00000078668.14_VDAC3	VDAC3	1958.67	-0.494518	0.100833	-4.90434	9.37e-07	9.4e-06		ENSG00000225431.1_LINC01671	0.13	0.05	0.07	0.19	0.38	0.41	0.95	0.88	0.71
ENSG00000164305.19_CASP3	CASP3	717.492	-0.593772	0.12111	-4.90273	9.45e-07	9.47e-06		ENSG00000276842.1_RP11-713N11.6	0.2	0	0	0.38	0.73	0.18	0.91	0.82	0.99
ENSG00000172270.22_BSG	BSG	10349.5	-0.384625	0.0784745	-4.90128	9.52e-07	9.53e-06		ENSG00000101639.18_CEP192	22.31	22.59	26.09	19.8	20.23	23.76	10.41	10.61	8.72
ENSG00000126261.13_UBA2	UBA2	1749.22	-0.444114	0.0906244	-4.9006	9.55e-07	9.56e-06		ENSG00000287709.1_RP11-772C9.2	0.28	0.3	0.19	0.18	0.28	0.34	0.94	0.78	0.93
ENSG00000115392.12_FANCL	FANCL	158.099	-1.00254	0.205077	-4.88861	1.02e-06	1.01e-05		ENSG00000183840.7_GPR39	3.86	3.8	3.2	5.49	4.78	4.96	6.72	6.94	6.23
ENSG00000113569.16_NUP155	NUP155	1265.93	-0.505902	0.103498	-4.88803	1.02e-06	1.01e-05		ENSG00000155629.15_PIK3AP1	18.28	13.73	17.51	34.33	33.38	33.63	38.11	41.13	35.5
ENSG00000104886.12_PLEKHJ1	PLEKHJ1	912.613	-0.568203	0.116308	-4.88534	1.03e-06	1.03e-05		ENSG00000170846.17_AC093323.3	20.47	23.08	21.14	16.97	20.43	17.13	12.66	12.1	13.44
ENSG00000139445.18_FOXN4	FOXN4	17.3079	-3.40621	0.697746	-4.88173	1.05e-06	1.05e-05		ENSG00000075618.18_FSCN1	21.4	18.31	18.97	11.4	10.73	10.62	10.1	9.19	8.92
ENSG00000132002.9_DNAJB1	DNAJB1	1915.73	-0.395198	0.081023	-4.87761	1.07e-06	1.07e-05		ENSG00000198517.10_MAFK	17.2	14.68	16.3	22.66	19.05	20.67	24.36	23.81	25.11
ENSG00000197256.11_KANK2	KANK2	353.068	-0.716231	0.146872	-4.87656	1.08e-06	1.07e-05		ENSG00000175063.17_UBE2C	150.81	194.26	167.39	233.3	238.2	243.04	40.49	31.83	42.97
ENSG00000173805.16_HAP1	HAP1	52.2153	-1.59511	0.327106	-4.87642	1.08e-06	1.07e-05		ENSG00000107672.15_NSMCE4A	37.62	39.93	36.39	39.01	34.26	38.68	24.34	26.17	23.37
ENSG00000011243.19_AKAP8L	AKAP8L	1472.56	-0.436535	0.0895209	-4.87635	1.08e-06	1.07e-05		ENSG00000116574.6_RHOU	37.22	33.22	35.99	34.57	33.41	38.1	56.71	52.16	52.98
ENSG00000132031.13_MATN3	MATN3	645.175	-0.622824	0.127761	-4.87491	1.09e-06	1.08e-05		ENSG00000156110.15_ADK	27.46	30.21	27.57	20.37	22.02	20.81	19.19	17.76	17.97
ENSG00000159461.15_AMFR	AMFR	1118.99	-0.474837	0.0974085	-4.8747	1.09e-06	1.08e-05		ENSG00000248810.2_LINC02432	69.82	54.63	69.66	12.45	12.62	13.06	12.52	12.77	14.95
ENSG00000114999.8_TTL	TTL	1081.69	-0.455365	0.0934249	-4.87413	1.09e-06	1.08e-05		ENSG00000159200.18_RCAN1	30.22	29.16	28.14	38.17	34.03	40.78	19.71	21.76	20.47
ENSG00000102977.17_ACD	ACD	537.177	-0.542803	0.11141	-4.87212	1.1e-06	1.09e-05		ENSG00000157456.8_CCNB2	48.43	57.38	44.36	40.24	41.06	44.71	9.12	12.02	10.45
ENSG00000112312.10_GMNN	GMNN	710.915	-0.664233	0.136394	-4.86995	1.12e-06	1.1e-05		ENSG00000161800.13_RACGAP1	72.89	56.52	66.36	78.6	65.42	72.21	18.27	16.66	16.62
ENSG00000106049.9_HIBADH	HIBADH	495.331	-0.590711	0.12134	-4.86822	1.13e-06	1.11e-05		ENSG00000078237.7_TIGAR	6.98	5.42	4.46	5.88	7.34	7.82	21.08	24.62	19.81
ENSG00000101596.16_SMCHD1	SMCHD1	1939.87	-0.483591	0.0993605	-4.86704	1.13e-06	1.12e-05		ENSG00000006453.14_BAIAP2L1	37.82	32.98	36.07	43.21	39.63	46.39	55.58	52.88	51.98
ENSG00000149136.9_SSRP1	SSRP1	1735.92	-0.418798	0.086118	-4.86306	1.16e-06	1.14e-05		ENSG00000135776.5_ABCB10	27.31	26.53	26.93	22.29	20.26	24.28	21.36	20.18	21.98
ENSG00000057294.16_PKP2	PKP2	1003.81	-0.479363	0.0986151	-4.86095	1.17e-06	1.15e-05		ENSG00000140451.13_PIF1	9.46	7.93	9.57	17.03	15.92	15.49	0.75	2.48	0.99
ENSG00000145692.15_BHMT	BHMT	53.0879	-1.63605	0.336809	-4.85749	1.19e-06	1.17e-05		ENSG00000213719.8_CLIC1	265.63	289.34	258.1	366.79	332.31	353.19	382.15	367.9	383.81
ENSG00000174010.9_KLHL15	KLHL15	362.78	-0.616456	0.126931	-4.85661	1.19e-06	1.17e-05		ENSG00000256663.1_RP11-424C20.2	5.58	3.99	4.92	5.68	4.71	5.48	0.21	0.26	0.13
ENSG00000164828.18_SUN1	SUN1	1761.21	-0.409891	0.0844378	-4.85436	1.21e-06	1.18e-05		ENSG00000152229.18_PSTPIP2	0.95	0.6	1.11	1.14	1.06	1.23	2.44	2.71	2.61
ENSG00000163029.16_SMC6	SMC6	454.697	-0.579229	0.119344	-4.85345	1.21e-06	1.19e-05		ENSG00000148672.10_GLUD1	312.19	276.49	307.65	407.05	370.29	410.22	163.99	178.01	181.46
ENSG00000100479.13_POLE2	POLE2	68.0363	-1.33775	0.276029	-4.84641	1.26e-06	1.23e-05		ENSG00000105281.12_SLC1A5	24.28	33.06	30.3	30.63	34.67	40.28	60.53	55.96	58.44
ENSG00000069248.12_NUP133	NUP133	1191.09	-0.427451	0.0882376	-4.84431	1.27e-06	1.24e-05		ENSG00000175746.6_C15orf54	0	0	0	0.03	0	0	0.03	0.04	0.03
ENSG00000184897.6_H1-10	H1-10	1129.85	-0.547362	0.113129	-4.83841	1.31e-06	1.28e-05		ENSG00000220256.4_AC093802.1	0.04	0.03	0.03	0	0	0	0	0	0
ENSG00000117697.15_NSL1	NSL1	344.861	-0.63322	0.130927	-4.83645	1.32e-06	1.29e-05		ENSG00000232084.5_LINC01104	0	0	0	0	0.22	0	0.03	0.04	0.03
ENSG00000006607.14_FARP2	FARP2	753.993	-0.667388	0.138056	-4.83417	1.34e-06	1.3e-05		ENSG00000153294.12_ADGRF4	0.11	0.03	0.04	0.1	0.08	0.13	0.67	0.58	0.51
ENSG00000181938.14_GINS3	GINS3	97.8781	-1.17492	0.243078	-4.8335	1.34e-06	1.31e-05		ENSG00000181392.17_SYNE4	3.11	3.84	2.68	5.32	4.68	8.29	17.03	14.75	19.41
ENSG00000235903.9_CPB2-AS1	CPB2-AS1	55.007	-1.51545	0.313601	-4.83241	1.35e-06	1.31e-05		ENSG00000236753.7_MKLN1-AS	1.49	1.54	1.87	1.56	2.39	1.62	3.58	4.24	3.84
ENSG00000188488.14_SERPINA5	SERPINA5	3038.57	-0.383488	0.0794363	-4.82761	1.38e-06	1.34e-05		ENSG00000079689.14_SCGN	44.9	56.33	51.43	104.17	95.91	101.23	85.41	84.51	83.29
ENSG00000108848.16_LUC7L3	LUC7L3	1442.56	-0.413608	0.0857719	-4.82218	1.42e-06	1.38e-05		ENSG00000141854.9_MISP3	1.84	1.71	1.76	1.79	1.58	1.5	1.2	1.01	1.11
ENSG00000100908.14_EMC9	EMC9	121.264	-1.12904	0.234181	-4.82124	1.43e-06	1.38e-05		ENSG00000146733.14_PSPH	153.19	138.31	140.12	159.42	148.14	160.93	198.36	198.96	209.2
ENSG00000139354.11_GAS2L3	GAS2L3	916.421	-0.49129	0.101912	-4.82071	1.43e-06	1.39e-05		ENSG00000115129.14_TP53I3	37.77	47.75	42.47	32.95	31.6	31.31	87.66	78.86	80.16
ENSG00000109689.19_STIM2	STIM2	649.638	-0.527762	0.10952	-4.81885	1.44e-06	1.4e-05		ENSG00000174327.7_SLC16A13	39.38	29.9	35.55	36.5	31.09	34.61	68.95	64.04	69.77
ENSG00000141556.22_TBCD	TBCD	678.807	-0.499243	0.103617	-4.81814	1.45e-06	1.4e-05		ENSG00000129355.7_CDKN2D	13.82	12.55	14.89	8.06	8.41	6.98	5.84	4.45	6.01
ENSG00000079134.12_THOC1	THOC1	592	-0.576029	0.11969	-4.81268	1.49e-06	1.44e-05		ENSG00000100439.10_ABHD4	42.87	34.35	40.21	37.1	38.63	42.02	68.02	64.84	65.24
ENSG00000170545.17_SMAGP	SMAGP	184.297	-0.894272	0.186169	-4.80355	1.56e-06	1.5e-05		ENSG00000121774.18_KHDRBS1	117.16	117.91	115.79	131.18	123.3	134.83	109.41	107.76	109.31
ENSG00000008128.23_CDK11A	CDK11A	591.709	-0.550954	0.114728	-4.80228	1.57e-06	1.51e-05		ENSG00000123843.13_C4BPB	16.06	14.54	15.34	31.64	32.35	28.7	21.83	21.57	20.48
ENSG00000025772.8_TOMM34	TOMM34	924.771	-0.564742	0.117602	-4.80214	1.57e-06	1.51e-05		ENSG00000135596.18_MICAL1	10.96	7.61	10.43	10.71	8.47	8.88	19.98	20.04	19.9
ENSG00000157216.16_SSBP3	SSBP3	732.32	-0.514785	0.10724	-4.8003	1.58e-06	1.53e-05		ENSG00000109971.14_HSPA8	930.85	923.59	923.87	770.54	748.13	787.63	794.17	767.14	739.07
ENSG00000136478.8_TEX2	TEX2	789.13	-0.590147	0.122981	-4.79868	1.6e-06	1.54e-05		ENSG00000187010.21_RHD	0.04	0.03	0.04	0	0.15	0.14	0.08	0.09	0.08
ENSG00000168883.20_USP39	USP39	1040.3	-0.474997	0.099007	-4.79761	1.61e-06	1.54e-05		ENSG00000113407.14_TARS1	60.51	59.68	60.79	57.97	53.96	57.72	99.43	89.59	89.62
ENSG00000145241.11_CENPC	CENPC	165.173	-0.846604	0.176537	-4.79563	1.62e-06	1.56e-05		ENSG00000136383.7_ALPK3	1.05	0.74	0.93	2.76	1.44	1.17	5.21	5.59	4.23
ENSG00000179051.14_RCC2	RCC2	1179.84	-0.432295	0.0902573	-4.78959	1.67e-06	1.6e-05		ENSG00000108828.16_VAT1	148.23	132.08	153.89	99.07	89.23	102.01	250.34	227.51	234.55
ENSG00000108465.15_CDK5RAP3	CDK5RAP3	961.345	-0.532869	0.111256	-4.78956	1.67e-06	1.6e-05		ENSG00000096060.15_FKBP5	8.37	7.09	7.72	5.6	5.98	5.55	3.99	3.82	4.13
ENSG00000148308.18_GTF3C5	GTF3C5	1469.15	-0.416706	0.0870916	-4.78469	1.71e-06	1.64e-05		ENSG00000178074.6_C2orf69	8.69	7.91	8.19	7.26	7.91	7.49	5.4	4.8	5.45
ENSG00000185262.9_UBALD2	UBALD2	161.936	-0.905625	0.189542	-4.77798	1.77e-06	1.69e-05		ENSG00000196923.14_PDLIM7	174.54	161.09	173.45	144.24	138.85	142.54	109.48	119.79	119.07
ENSG00000172795.17_DCP2	DCP2	493.132	-0.556684	0.116514	-4.77782	1.77e-06	1.69e-05		ENSG00000071539.14_TRIP13	16.47	20.59	15.94	17.49	16.12	18.47	2.98	3.22	3.33
ENSG00000269243.1_CTD-2231E14.8	CTD-2231E14.8	204.963	-0.828885	0.1735	-4.77745	1.78e-06	1.69e-05		ENSG00000146834.14_MEPCE	43.14	40.9	44.08	47.69	42.03	44.32	29.37	31.73	31.5
ENSG00000117298.16_ECE1	ECE1	3351.26	-0.464481	0.0973586	-4.77082	1.83e-06	1.75e-05		ENSG00000075407.18_ZNF37A	4.29	2.94	3.96	5.79	6.01	7.42	10.11	8.71	9.29
ENSG00000128050.9_PAICS	PAICS	1756.62	-0.437589	0.0917445	-4.76964	1.85e-06	1.75e-05		ENSG00000157131.11_C8A	3.59	3.52	3.08	13.37	11.62	12.98	7.24	8.72	7.79
ENSG00000180596.7_H2BC4	H2BC4	50.4499	-1.49144	0.312822	-4.76771	1.86e-06	1.77e-05		ENSG00000177406.5_NINJ2-AS1	1.52	1.96	1.88	1.98	1.93	1.98	3.14	3.26	3.13
ENSG00000132670.21_PTPRA	PTPRA	1263.09	-0.434928	0.0912524	-4.76621	1.88e-06	1.78e-05		ENSG00000149636.16_DSN1	24	28.93	27.2	25.4	27.28	28.05	7.51	6.94	10.74
ENSG00000121068.14_TBX2	TBX2	495.84	-0.61776	0.129689	-4.76339	1.9e-06	1.8e-05		ENSG00000066027.12_PPP2R5A	11.02	10.74	10.3	13.24	11.39	13.48	13.06	13.52	13.67
ENSG00000106144.20_CASP2	CASP2	638.663	-0.573674	0.120509	-4.76044	1.93e-06	1.83e-05		ENSG00000132017.10_DCAF15	37.67	35.32	39.44	44.55	42.27	40.97	25.55	25.2	25.98
ENSG00000188827.11_SLX4	SLX4	365.905	-0.804097	0.169035	-4.75699	1.96e-06	1.86e-05		ENSG00000140406.4_TLNRD1	10.32	8.57	9.39	10.19	10.47	11.43	14.29	14.73	14.72
ENSG00000008311.16_AASS	AASS	716.034	-0.533495	0.112182	-4.75564	1.98e-06	1.87e-05		ENSG00000090861.17_AARS1	253.3	239.18	259.33	209.52	213.42	206.94	322.41	341.51	328.53
ENSG00000204316.13_MRPL38	MRPL38	795.095	-0.517692	0.108932	-4.75243	2.01e-06	1.9e-05		ENSG00000171867.18_PRNP	10.64	9.28	8.32	6.86	6.16	6.98	20.63	19.28	18.01
ENSG00000079156.17_OSBPL6	OSBPL6	464.812	-0.595511	0.125333	-4.75142	2.02e-06	1.9e-05		ENSG00000146070.17_PLA2G7	1.47	1.81	1.96	3.77	4.54	4.27	5.72	6.66	5.31
ENSG00000105875.15_WDR91	WDR91	547.391	-0.600078	0.126308	-4.75092	2.02e-06	1.91e-05		ENSG00000166145.15_SPINT1	7.05	7.37	7.14	9.51	10.59	11.6	21.31	20.13	25.22
ENSG00000175575.13_PAAF1	PAAF1	272.51	-0.78148	0.164492	-4.75089	2.03e-06	1.91e-05		ENSG00000078804.13_TP53INP2	73	53.6	70.68	62.39	57.84	58.94	126.04	124.62	126.13
ENSG00000149532.16_CPSF7	CPSF7	4251.13	-0.448536	0.0944333	-4.74976	2.04e-06	1.92e-05		ENSG00000165716.11_DIPK1B	45.19	41.76	42.9	49.95	45.41	47.65	56.17	57.15	59.8
ENSG00000178381.12_ZFAND2A	ZFAND2A	873.785	-0.567064	0.119599	-4.74136	2.12e-06	1.99e-05		ENSG00000181938.14_GINS3	6.73	6.9	7.38	8.1	8.16	8.8	3.79	3.12	2.61
ENSG00000082212.13_ME2	ME2	560.968	-0.5498	0.116103	-4.73545	2.19e-06	2.05e-05		ENSG00000170836.12_PPM1D	8.09	5.46	7.62	8.84	7.04	6.92	19.86	17.05	19.62
ENSG00000181192.12_DHTKD1	DHTKD1	433.05	-0.596041	0.125919	-4.73354	2.21e-06	2.07e-05		ENSG00000176208.9_ATAD5	3.61	3.03	3.78	4.07	3.42	4.26	1.15	0.72	0.98
ENSG00000178537.10_SLC25A20	SLC25A20	803.088	-0.547511	0.115818	-4.72733	2.27e-06	2.13e-05		ENSG00000139344.8_AMDHD1	1.82	1.4	1.66	3.51	3.12	5.21	5.07	6.48	5.74
ENSG00000159200.18_RCAN1	RCAN1	560.674	-0.528687	0.111837	-4.72732	2.28e-06	2.13e-05		ENSG00000110619.18_CARS1	29.71	28.68	30.57	26.95	24	26.64	45.13	40.79	43.85
ENSG00000128185.10_DGCR6L	DGCR6L	477.348	-0.706421	0.149681	-4.7195	2.36e-06	2.21e-05		ENSG00000060982.15_BCAT1	10.65	8.18	11.86	17.8	14.3	17.02	23.82	23.28	21.45
ENSG00000099821.14_POLRMT	POLRMT	2114.88	-0.401164	0.0850085	-4.71911	2.37e-06	2.21e-05		ENSG00000123989.14_CHPF	30.15	34.08	33.05	41.65	43.93	42.67	49.09	54.77	52.64
ENSG00000117450.15_PRDX1	PRDX1	6735.7	-0.54549	0.115604	-4.7186	2.37e-06	2.22e-05		ENSG00000197785.14_ATAD3A	58.41	54.92	53.89	63.02	57.07	55.16	40.37	42.33	41.39
ENSG00000178035.13_IMPDH2	IMPDH2	2592.73	-0.505851	0.107205	-4.71855	2.38e-06	2.22e-05		ENSG00000168421.13_RHOH	0.18	0.13	0.19	1.42	0.56	0.66	0.51	0.54	0.63
ENSG00000197977.4_ELOVL2	ELOVL2	1226.68	-0.503753	0.106829	-4.71551	2.41e-06	2.25e-05		ENSG00000256443.1_RP11-794G24.1	0.44	0.25	0.13	0.84	0.55	0.9	1.32	1.57	1.37
ENSG00000164687.11_FABP5	FABP5	346.751	-0.76387	0.162055	-4.71365	2.43e-06	2.27e-05		ENSG00000131100.13_ATP6V1E1	270.59	283.47	257.33	221.02	220.52	224.31	369.33	350.62	361.77
ENSG00000151287.17_TEX30	TEX30	108.512	-1.14654	0.243816	-4.70248	2.57e-06	2.38e-05		ENSG00000087266.17_SH3BP2	13.76	8.37	12.65	13.54	10.66	11.41	29.12	28.39	27.33
ENSG00000183864.5_TOB2	TOB2	650.159	-0.572838	0.12185	-4.70119	2.59e-06	2.4e-05		ENSG00000147044.23_CASK	42.9	34.49	42.46	40.5	39.42	41.94	68.44	66.75	66.26
ENSG00000120656.13_TAF12	TAF12	201.039	-0.82269	0.175071	-4.69918	2.61e-06	2.42e-05		ENSG00000155561.15_NUP205	37.85	42.76	39.94	42.49	40.05	43.17	26.16	24.25	23.77
ENSG00000261716.2_H2BC20P	H2BC20P	79.9927	-1.17215	0.249465	-4.69864	2.62e-06	2.42e-05		ENSG00000146072.6_TNFRSF21	29.94	24.81	29.84	38.76	36.02	37.85	48.91	46.79	51.41
ENSG00000065485.20_PDIA5	PDIA5	579.418	-0.568866	0.121346	-4.68797	2.76e-06	2.55e-05		ENSG00000165997.5_ARL5B	13.45	10.92	12.99	17.19	16.18	17.9	25.2	24.22	22.18
ENSG00000181218.5_H2AW	H2AW	149.795	-0.899307	0.191923	-4.68576	2.79e-06	2.58e-05		ENSG00000092607.15_TBX15	0.08	0.02	0.04	0.43	0.36	0.44	0.75	0.94	0.69
ENSG00000079246.16_XRCC5	XRCC5	3707.44	-0.347226	0.0741253	-4.68431	2.81e-06	2.59e-05		ENSG00000185915.5_KLHL34	0.5	0.28	0.24	0.45	0.41	0.31	2.12	1.93	2.52
ENSG00000161048.12_NAPEPLD	NAPEPLD	345.099	-0.656639	0.140368	-4.67799	2.9e-06	2.67e-05		ENSG00000157191.20_NECAP2	34.06	34.15	33.66	27.05	25.81	28.75	28.29	26.34	25.97
ENSG00000084710.14_EFR3B	EFR3B	68.7111	-1.33665	0.285873	-4.67566	2.93e-06	2.7e-05		ENSG00000131462.9_TUBG1	80.8	70.06	83.41	81.02	73.73	85.55	36.35	37.74	39.37
ENSG00000147853.17_AK3	AK3	1264.4	-0.439971	0.0941177	-4.67468	2.94e-06	2.71e-05		ENSG00000146674.16_IGFBP3	1.43	1.37	1.34	6.19	6.07	5.35	6.08	6.5	4.95
ENSG00000188878.19_FBF1	FBF1	136.572	-0.979219	0.209502	-4.67403	2.95e-06	2.72e-05		ENSG00000272994.1_C2orf49-DT	1.44	1.31	1.5	1.88	2.05	1.97	2.1	2.27	2.3
ENSG00000170604.5_IRF2BP1	IRF2BP1	838.357	-0.492135	0.105326	-4.67248	2.98e-06	2.74e-05		ENSG00000184575.12_XPOT	47.89	35.06	45.07	51.03	50.66	49.13	80.03	83.06	80.49
ENSG00000148343.19_MIGA2	MIGA2	668.738	-0.501879	0.107419	-4.67216	2.98e-06	2.74e-05		ENSG00000185361.9_TNFAIP8L1	14.47	12.98	14.56	17.62	15.74	16.56	6.81	8.28	6.98
ENSG00000050748.18_MAPK9	MAPK9	978.505	-0.443324	0.0949359	-4.66972	3.02e-06	2.77e-05		ENSG00000115241.11_PPM1G	64.76	65.57	61.46	62.82	56.68	61.18	48.45	49.97	51.06
ENSG00000164896.20_FASTK	FASTK	1549.13	-0.416358	0.089189	-4.66826	3.04e-06	2.79e-05		ENSG00000181104.7_F2R	8.63	7.12	9.19	7.95	7.28	7.04	15.43	14.49	14.66
ENSG00000183647.11_ZNF530	ZNF530	112.793	-1.09189	0.234096	-4.66429	3.1e-06	2.84e-05		ENSG00000259867.6_RP11-525K10.3	1.47	1.49	2.09	3.27	3.32	3.35	4.55	4.06	4.75
ENSG00000186063.13_AIDA	AIDA	1066.41	-0.413389	0.0886307	-4.66418	3.1e-06	2.84e-05		ENSG00000137804.14_NUSAP1	97.36	75.79	100.61	104.91	89.11	97.43	8.71	10.38	17.51
ENSG00000182871.16_COL18A1	COL18A1	5814.12	-0.369029	0.0791827	-4.66048	3.15e-06	2.88e-05		ENSG00000171813.14_PWWP2B	4.55	4.66	4.56	6.25	5.51	5.36	8.16	8.96	9.73
ENSG00000277991.4_CH507-338C24.1	CH507-338C24.1	178.714	-0.889195	0.191381	-4.64619	3.38e-06	3.08e-05		ENSG00000084463.8_WBP11	48.45	43.04	48.36	44.1	49.38	46.32	28.56	29.57	27.52
ENSG00000163904.13_SENP2	SENP2	1150.21	-0.411582	0.0886552	-4.6425	3.44e-06	3.13e-05		ENSG00000089351.15_GRAMD1A	54.8	48.21	52.79	55.7	51.03	52.15	80.49	74.21	77.81
ENSG00000114113.6_RBP2	RBP2	93.2981	-1.12272	0.241881	-4.64161	3.46e-06	3.14e-05		ENSG00000118855.21_MFSD1	24.5	21.93	23.53	22.12	21.18	20.98	36.05	33.44	36.8
ENSG00000120256.11_LRP11	LRP11	1803.02	-0.380872	0.082176	-4.63483	3.57e-06	3.24e-05		ENSG00000270882.2_H4C14	58.25	76.66	67.23	13.68	8.95	14.64	14.19	8.37	15.27
ENSG00000141552.18_ANAPC11	ANAPC11	1146.07	-0.651518	0.140731	-4.62952	3.67e-06	3.32e-05		ENSG00000111885.7_MAN1A1	144.47	124.72	148.38	162.13	151.02	168.41	215.89	208.71	211.33
ENSG00000215883.11_CYB5RL	CYB5RL	352.105	-0.746435	0.161294	-4.62778	3.7e-06	3.35e-05		ENSG00000213390.11_ARHGAP19	10.02	9.21	10.85	11.33	11.17	11.98	5.2	4.9	4.26
ENSG00000167674.15_HDGFL2	HDGFL2	1421.9	-0.483375	0.104552	-4.62329	3.78e-06	3.42e-05		ENSG00000169429.11_CXCL8	5.68	6.32	6.11	20.28	17.2	22.25	32.36	25.61	25.47
ENSG00000213672.8_NCKIPSD	NCKIPSD	517.95	-0.546711	0.118395	-4.6177	3.88e-06	3.5e-05		ENSG00000160870.15_CYP3A7	35.63	30.15	38.12	28.35	20.28	26.89	59.97	56.95	59.53
ENSG00000198919.13_DZIP3	DZIP3	608.826	-0.522296	0.113121	-4.61713	3.89e-06	3.51e-05		ENSG00000147536.12_GINS4	54.5	45.83	49.13	44.47	47.39	37.82	19.14	13.17	20.47
ENSG00000134802.18_SLC43A3	SLC43A3	167	-0.871613	0.18894	-4.61318	3.97e-06	3.57e-05		ENSG00000140545.15_MFGE8	46.71	36.29	44.82	38.78	36.96	38.93	73.31	75.07	72.97
ENSG00000205581.11_HMGN1	HMGN1	2736.98	-0.487693	0.105744	-4.61203	3.99e-06	3.59e-05		ENSG00000205730.7_ITPRIPL2	5.82	4.21	4.92	6.29	6.53	8.31	10.4	10.26	11.46
ENSG00000109971.14_HSPA8	HSPA8	17561.6	-0.34568	0.0749648	-4.61122	4e-06	3.6e-05		ENSG00000072778.20_ACADVL	350.05	311.9	340.02	331.05	318.94	326.19	196.22	216.42	214.55
ENSG00000170558.10_CDH2	CDH2	2070.32	-0.377381	0.0818406	-4.61117	4e-06	3.6e-05		ENSG00000278828.1_H3C10	7.08	8.28	6.82	1.93	1.84	1.89	1.83	0.94	2.29
ENSG00000164488.12_DACT2	DACT2	138.035	-0.909098	0.197229	-4.60934	4.04e-06	3.63e-05		ENSG00000148925.11_BTBD10	11.12	10.98	10.35	10.94	8.49	10.56	16.17	14.76	15.2
ENSG00000197958.13_RPL12	RPL12	7186.37	-0.458148	0.0994362	-4.60745	4.08e-06	3.66e-05		ENSG00000143013.13_LMO4	39.85	37.82	37.83	48.15	42.09	48.67	56.52	63.85	59.21
ENSG00000143753.13_DEGS1	DEGS1	539.595	-0.505547	0.109743	-4.60663	4.09e-06	3.67e-05		ENSG00000163346.17_PBXIP1	39.45	35.82	38.18	36.25	34.77	35.26	54.09	58.46	53.75
ENSG00000142546.14_NOSIP	NOSIP	1052.26	-0.602257	0.13075	-4.60617	4.1e-06	3.68e-05		ENSG00000118308.15_IRAG2	6.49	7.36	7.57	14.52	15.49	16.24	34.03	28.04	26.37
ENSG00000126351.13_THRA	THRA	288.154	-0.678213	0.147242	-4.60612	4.1e-06	3.68e-05		ENSG00000158122.12_PRXL2C	6.25	6.38	5.63	6.68	5.22	5.78	8.87	9.57	8.95
ENSG00000102241.12_HTATSF1	HTATSF1	535.165	-0.519473	0.112862	-4.60274	4.17e-06	3.73e-05		ENSG00000176046.9_NUPR1	0.18	0.46	0.23	0.7	0.34	2.71	2.14	2.8	2.25
ENSG00000166165.13_CKB	CKB	5816.1	-0.490579	0.106612	-4.60151	4.19e-06	3.75e-05		ENSG00000106268.16_NUDT1	64.53	80.48	69.76	66.53	62.14	67.1	27.33	25.69	27.13
ENSG00000116670.15_MAD2L2	MAD2L2	341.261	-0.701623	0.152512	-4.60045	4.22e-06	3.76e-05		ENSG00000081154.12_PCNP	102.92	93.31	98.02	105.27	117.43	114.24	151.35	146.18	137.36
ENSG00000135049.16_AGTPBP1	AGTPBP1	346.957	-0.61722	0.134234	-4.59807	4.26e-06	3.8e-05		ENSG00000222009.8_BTBD19	1.28	2.14	1.83	2.65	1.84	2.54	8.35	10.26	7.98
ENSG00000138698.15_RAP1GDS1	RAP1GDS1	320.272	-0.615527	0.134014	-4.59302	4.37e-06	3.89e-05		ENSG00000132591.12_ERAL1	91.24	88.09	89.02	96.17	84.4	90.45	76.14	71.77	71.97
ENSG00000204389.10_HSPA1A	HSPA1A	1285.63	-0.39285	0.0855696	-4.591	4.41e-06	3.92e-05		ENSG00000162769.13_FLVCR1	15.63	11.8	18.66	14.78	15.38	17.91	35.58	38.43	35.3
ENSG00000070814.22_TCOF1	TCOF1	1409.58	-0.52748	0.114964	-4.58821	4.47e-06	3.98e-05		ENSG00000111816.8_FRK	8.04	5.6	8.44	9.71	8.89	9.64	17.15	16.39	15.88
ENSG00000087008.16_ACOX3	ACOX3	330.533	-0.639875	0.139569	-4.58464	4.55e-06	4.04e-05		ENSG00000254290.1_RP11-150O12.3	1.32	1	1.53	5.15	5.88	5.47	4.77	5.41	4.24
ENSG00000259623.1_RP11-156E6.1	RP11-156E6.1	10.1483	-6.80092	1.48378	-4.58352	4.57e-06	4.06e-05		ENSG00000143753.13_DEGS1	34.39	33.74	36.79	33.35	29.33	29.04	25.18	25.5	23.75
ENSG00000245848.3_CEBPA	CEBPA	9140.88	-0.392958	0.085741	-4.58308	4.58e-06	4.07e-05		ENSG00000137161.17_CNPY3	31.17	29.79	31.26	28.59	24.76	26.3	20.35	22.78	19.81
ENSG00000188338.15_SLC38A3	SLC38A3	3063.34	-0.409884	0.0894656	-4.58148	4.62e-06	4.1e-05		ENSG00000178764.8_ZHX2	8.32	6.2	7.58	15.33	15.84	15.78	14.91	15.07	13.69
ENSG00000100897.18_DCAF11	DCAF11	1824.89	-0.353851	0.0773891	-4.57236	4.82e-06	4.27e-05		ENSG00000096654.16_ZNF184	2.19	2.37	2.2	2.12	2.28	2.67	1.69	1.69	1.71
ENSG00000139438.6_FAM222A	FAM222A	647.036	-0.678739	0.148493	-4.57085	4.86e-06	4.3e-05		ENSG00000280670.3_CCDC163	5.37	5.08	4.58	7.51	6.32	6.27	1.31	2.2	1.7
ENSG00000122783.17_CYREN	CYREN	754.175	-0.472811	0.103506	-4.56794	4.93e-06	4.35e-05		ENSG00000064692.20_SNCAIP	8.17	6.27	6.92	12.78	15.44	15.71	17.54	16.43	14.82
ENSG00000251562.8_MALAT1	MALAT1	7712.51	-0.367533	0.0804672	-4.56749	4.94e-06	4.36e-05		ENSG00000130669.17_PAK4	63.64	66.77	63.36	61.1	68.7	63.52	36.41	39.48	44.46
ENSG00000136518.17_ACTL6A	ACTL6A	861.535	-0.511572	0.112033	-4.56625	4.97e-06	4.38e-05		ENSG00000248333.9_CDK11B	36.56	32.91	35.73	31.62	30.76	33.24	23.01	24.4	24.17
ENSG00000160194.18_NDUFV3	NDUFV3	511.946	-0.521304	0.114188	-4.56532	4.99e-06	4.4e-05		ENSG00000168615.13_ADAM9	69.23	61.38	67.86	75.23	73.01	73.24	95.89	93.94	90.51
ENSG00000255717.7_SNHG1	SNHG1	1585.68	-0.480111	0.105168	-4.56519	4.99e-06	4.4e-05		ENSG00000178814.17_OPLAH	21.59	20.6	22.74	21.06	20.46	20.22	36.87	42.63	38.1
ENSG00000072062.15_PRKACA	PRKACA	1448.77	-0.465834	0.10206	-4.56433	5.01e-06	4.41e-05		ENSG00000120802.14_TMPO	82.54	72.45	84.25	104.43	92.28	111.13	41.12	43.82	37.39
ENSG00000093167.18_LRRFIP2	LRRFIP2	901.003	-0.465884	0.102131	-4.56163	5.08e-06	4.46e-05		ENSG00000135766.9_EGLN1	38.65	35.76	36.68	46	39.21	47.46	45.95	45.04	45.39
ENSG00000197451.12_HNRNPAB	HNRNPAB	3048.96	-0.383564	0.0841151	-4.55999	5.12e-06	4.49e-05		ENSG00000255135.4_RP11-111M22.3	6.79	6.28	6.25	6.47	4.79	5.54	4.41	4.17	4.61
ENSG00000132475.10_H3-3B	H3-3B	5083.59	-0.459671	0.100853	-4.55781	5.17e-06	4.54e-05		ENSG00000104490.18_NCALD	9.26	6.82	9.87	14.41	12.08	12.73	20.75	21.2	18.63
ENSG00000105397.14_TYK2	TYK2	1815.48	-0.449698	0.0987855	-4.55227	5.31e-06	4.65e-05		ENSG00000109321.11_AREG	3.86	6.29	4.39	5.89	6.58	6.7	19.77	15.94	17.11
ENSG00000185019.17_UBOX5	UBOX5	342.078	-0.59605	0.130968	-4.55112	5.34e-06	4.67e-05		ENSG00000205364.4_MT1M	266.05	322.65	273.12	230.58	230.49	265.04	117.39	107.61	120.66
ENSG00000143748.18_NVL	NVL	433.451	-0.536964	0.118033	-4.54929	5.38e-06	4.71e-05		ENSG00000187720.14_THSD4	1.4	1.49	1.52	1.69	2.23	1.41	6.37	5.65	4.85
ENSG00000175279.22_CENPS	CENPS	161.923	-0.943754	0.207482	-4.5486	5.4e-06	4.72e-05		ENSG00000118733.17_OLFM3	0.62	1.11	1.06	0.64	0.73	1	5.4	5.42	4.2
ENSG00000165650.12_PDZD8	PDZD8	1318.21	-0.475579	0.104566	-4.54811	5.41e-06	4.73e-05		ENSG00000176928.7_GCNT4	2.04	2.04	1.88	2.42	2.7	2.37	5.71	4.85	4.66
ENSG00000004897.12_CDC27	CDC27	887.713	-0.453291	0.0996684	-4.548	5.42e-06	4.73e-05		ENSG00000198055.11_GRK6	61.48	52.73	56.28	52.75	47.74	51.11	25.07	22.7	29.8
ENSG00000112062.11_MAPK14	MAPK14	1173.24	-0.392488	0.0864053	-4.54241	5.56e-06	4.85e-05		ENSG00000137331.12_IER3	3.45	4.67	3.49	6	4.53	5.97	14.13	13.22	11.2
ENSG00000115365.12_LANCL1	LANCL1	697.577	-0.464985	0.102399	-4.54093	5.6e-06	4.88e-05		ENSG00000151655.19_ITIH2	315.18	255.2	317.2	501.99	492.06	517.13	490.06	487.63	485.43
ENSG00000159069.14_FBXW5	FBXW5	3084.85	-0.356553	0.0785682	-4.53814	5.68e-06	4.94e-05		ENSG00000107518.18_ATRNL1	2.99	3.15	2.94	3.64	2.73	3.19	2.05	1.68	1.81
ENSG00000026036.22_RTEL1-TNFRSF6B	RTEL1-TNFRSF6B	316.745	-0.685035	0.151016	-4.53617	5.73e-06	4.99e-05		ENSG00000250337.7_PURPL	0	0.17	0.12	0	0	0.08	6.41	6.4	4.59
ENSG00000101246.20_ARFRP1	ARFRP1	479.043	-0.554522	0.122309	-4.53376	5.79e-06	5.04e-05		ENSG00000187678.10_SPRY4	1.38	0.56	1.07	4.55	3.22	3.99	3.27	3.65	3.57
ENSG00000169093.16_ASMTL	ASMTL	146.367	-0.844816	0.186465	-4.53069	5.88e-06	5.11e-05		ENSG00000149591.17_TAGLN	39.31	44.81	40.18	47.54	45.33	48.56	21.22	19.29	23.71
ENSG00000169093.16_PAR_Y_ASMTL		146.367	-0.844816	0.186465	-4.53069	5.88e-06	5.11e-05		ENSG00000118094.12_TREH	0.17	0.3	0.14	0.53	0.53	0.14	0.81	1.01	0.93
ENSG00000182173.14_TSEN54	TSEN54	400.614	-0.626022	0.138237	-4.52862	5.94e-06	5.15e-05		ENSG00000142731.11_PLK4	17.22	12.69	15.21	15.68	15.11	12.13	3.04	2.02	2.17
ENSG00000088256.9_GNA11	GNA11	1706.59	-0.456218	0.100861	-4.52324	6.09e-06	5.28e-05		ENSG00000135919.14_SERPINE2	53.56	52.5	47.89	37.67	34.1	33.61	109.64	93.42	97.13
ENSG00000127419.17_TMEM175	TMEM175	811.408	-0.448622	0.099223	-4.52135	6.14e-06	5.32e-05		ENSG00000196757.8_ZNF700	6.73	6.58	6.5	7.15	7.27	8.12	5.87	5.95	5.82
ENSG00000128059.8_PPAT	PPAT	421.495	-0.549528	0.121541	-4.52134	6.14e-06	5.32e-05		ENSG00000143278.5_F13B	3.32	3.55	3.34	11.98	11.08	11.52	7.83	6.46	7.29
ENSG00000164733.22_CTSB	CTSB	2562.29	-0.371656	0.0822326	-4.51957	6.2e-06	5.36e-05		ENSG00000161542.17_PRPSAP1	67.62	74.19	70.93	58.62	60.76	67.46	51.53	52.81	53.25
ENSG00000276168.1_RN7SL1	RN7SL1	802.042	-0.523192	0.115827	-4.51703	6.27e-06	5.42e-05		ENSG00000119396.11_RAB14	62.17	63.73	61.61	60.78	56.41	59.56	55.29	54.05	53.12
ENSG00000105173.14_CCNE1	CCNE1	135.452	-0.892091	0.197538	-4.51605	6.3e-06	5.44e-05		ENSG00000087074.8_PPP1R15A	33.94	29.45	33.05	35.2	33.06	38.42	75.37	66.99	63.04
ENSG00000138587.6_MNS1	MNS1	13.0843	-3.60729	0.799794	-4.51027	6.47e-06	5.58e-05		ENSG00000137825.11_ITPKA	37.72	39.3	32.88	38.17	31.94	35.95	14.06	14.74	17.85
ENSG00000198721.13_ECI2	ECI2	453.031	-0.57143	0.126776	-4.50738	6.56e-06	5.65e-05		ENSG00000153391.16_INO80C	21.6	19.93	21.18	29.14	29.15	26.23	31.36	33.32	35.67
ENSG00000060688.13_SNRNP40	SNRNP40	490.768	-0.594972	0.132021	-4.50664	6.59e-06	5.67e-05		ENSG00000276672.1_RP11-142E9.1	1.39	1.24	1.62	1.33	1.09	1.5	0.31	0.36	0.4
ENSG00000151092.18_NGLY1	NGLY1	1019.58	-0.5149	0.114375	-4.50188	6.74e-06	5.79e-05		ENSG00000125351.13_UPF3B	11.92	10.89	10.9	9.7	10.84	10.88	7.87	7.69	7.24
ENSG00000206053.13_JPT2	JPT2	1646.37	-0.392412	0.0871696	-4.50171	6.74e-06	5.79e-05		ENSG00000172995.17_ARPP21	0.24	0.19	0.15	0.11	0.18	1	1.66	1.23	1.35
ENSG00000198730.9_CTR9	CTR9	987.131	-0.422745	0.09395	-4.49969	6.81e-06	5.84e-05		ENSG00000102316.17_MAGED2	10.93	11.35	9.77	15.86	11.86	18.93	15.45	16.07	15.3
ENSG00000104218.16_CSPP1	CSPP1	930.479	-0.45088	0.100248	-4.49762	6.87e-06	5.9e-05		ENSG00000185339.9_TCN2	4.45	5.22	5.16	8.95	7.56	7.5	14.31	17.48	14.15
ENSG00000129691.16_ASH2L	ASH2L	1069.92	-0.41525	0.0923556	-4.49621	6.92e-06	5.93e-05		ENSG00000164815.11_ORC5	24.09	25.83	24.19	25.1	24.27	23.86	18.82	18.28	17.39
ENSG00000137204.15_SLC22A7	SLC22A7	63.168	-1.31108	0.291974	-4.49041	7.11e-06	6.08e-05		ENSG00000170791.18_CHCHD7	59.54	64.88	58.37	43.81	34.84	30.72	36.44	37.41	31.21
ENSG00000111642.16_CHD4	CHD4	3607.13	-0.36365	0.081001	-4.48945	7.14e-06	6.11e-05		ENSG00000162174.12_ASRGL1	30.31	28.13	29.31	28.39	28.2	31.59	17.51	20.27	17.12
ENSG00000167693.17_NXN	NXN	450.157	-0.577493	0.128715	-4.48662	7.24e-06	6.18e-05		ENSG00000100726.15_TELO2	35.06	35.79	37.52	34.55	32.47	32.8	16.97	21.92	21.34
ENSG00000163374.20_YY1AP1	YY1AP1	978.675	-0.429266	0.0957554	-4.48294	7.36e-06	6.29e-05		ENSG00000269113.4_TRABD2B	0.22	0.24	0.22	0.63	0.86	0.67	1.65	1.59	2.12
ENSG00000204843.13_DCTN1	DCTN1	1716.4	-0.35925	0.0801523	-4.48209	7.39e-06	6.31e-05		ENSG00000251322.9_SHANK3	5.92	4.42	7.33	7.52	6.36	6.44	16.73	16.65	14.62
ENSG00000144228.9_SPOPL	SPOPL	958.05	-0.42849	0.0957475	-4.47521	7.63e-06	6.5e-05		ENSG00000178397.13_FAM220A	14.96	14.19	14.68	12.2	9.68	10.66	9.75	9.95	11.07
ENSG00000137161.17_CNPY3	CNPY3	312.789	-0.619177	0.138367	-4.47488	7.65e-06	6.51e-05		ENSG00000103855.18_CD276	74.93	71.95	78.38	78.54	66.41	73.45	94.59	98.37	99.79
ENSG00000108179.14_PPIF	PPIF	1027.62	-0.475215	0.106236	-4.47321	7.71e-06	6.54e-05		ENSG00000198203.10_SULT1C2	14.65	20.65	18.47	20	21.77	16.92	34.67	33.9	34.49
ENSG00000138073.14_PREB	PREB	1162.28	-0.453255	0.101346	-4.47236	7.74e-06	6.57e-05		ENSG00000189306.11_RRP7A	15.52	15.8	16.03	14.79	14.69	15.15	12.41	10.97	11.68
ENSG00000105723.13_GSK3A	GSK3A	1183.09	-0.393309	0.0879828	-4.47029	7.81e-06	6.62e-05		ENSG00000148677.7_ANKRD1	14.8	14.2	13.63	18.85	18.24	18.59	43.95	37.98	34.95
ENSG00000100241.21_SBF1	SBF1	5060.41	-0.40334	0.0902357	-4.46985	7.83e-06	6.63e-05		ENSG00000095485.18_CWF19L1	23.29	24.9	26.92	22.55	25.52	22.02	15.38	15.33	15.05
ENSG00000102893.16_PHKB	PHKB	684.328	-0.44665	0.0999325	-4.46951	7.84e-06	6.63e-05		ENSG00000100399.16_CHADL	0.2	0.21	0.21	0.38	0.56	1.05	0.88	1.04	1.19
ENSG00000076513.17_ANKRD13A	ANKRD13A	916.472	-0.440705	0.0986024	-4.46951	7.84e-06	6.63e-05		ENSG00000122687.19_MRM2	36.29	38.01	36.53	36.23	32.09	36.41	28.88	27.36	29.8
ENSG00000157933.10_SKI	SKI	1746.47	-0.46474	0.103995	-4.46887	7.86e-06	6.65e-05		ENSG00000176399.4_DMRTA1	0.9	1.02	1.22	1.34	1.21	1.55	2.66	2.69	2.28
ENSG00000007392.17_LUC7L	LUC7L	500.194	-0.521576	0.116727	-4.46835	7.88e-06	6.66e-05		ENSG00000135845.10_PIGC	12.58	13.3	12.52	19.73	15.61	18.14	18.79	20.44	21.39
ENSG00000030066.13_NUP160	NUP160	903.831	-0.422031	0.0945225	-4.46487	8.01e-06	6.75e-05		ENSG00000162645.13_GBP2	1.75	2.06	1.55	3	3.29	2.65	3.77	4.19	3.63
ENSG00000124214.21_STAU1	STAU1	3815.96	-0.318684	0.0714083	-4.46284	8.09e-06	6.82e-05		ENSG00000198039.11_ZNF273	2.86	3.02	2.96	2.79	2.71	3.15	1.64	1.72	1.25
ENSG00000132182.12_NUP210	NUP210	4141	-0.59818	0.134103	-4.46059	8.17e-06	6.88e-05		ENSG00000197472.15_ZNF695	8.14	7.68	8.13	7.3	6.84	8.72	4.26	2.85	2.76
ENSG00000196689.13_TRPV1	TRPV1	338.487	-0.607452	0.136228	-4.4591	8.23e-06	6.92e-05		ENSG00000262904.1_TMPOP2	0.42	0.58	0.43	0.6	0.46	0.56	0	0	0
ENSG00000103066.13_PLA2G15	PLA2G15	374.511	-0.581296	0.130381	-4.45844	8.26e-06	6.94e-05		ENSG00000092208.19_GEMIN2	14.23	15.37	14.59	13.57	11.8	15.19	8.93	9.68	10.43
ENSG00000146457.16_WTAP	WTAP	1343.2	-0.428329	0.0960873	-4.45771	8.28e-06	6.96e-05		ENSG00000054148.18_PHPT1	652.8	788.4	667.47	602.88	628.86	603.48	1170.61	1165.84	1266.96
ENSG00000137575.12_SDCBP	SDCBP	1883.29	-0.430069	0.0966349	-4.45045	8.57e-06	7.19e-05		ENSG00000160633.13_SAFB	120.01	113.2	115.37	123.05	106.09	121.54	95.6	90.21	91.55
ENSG00000137815.14_RTF1	RTF1	929.1	-0.486703	0.109406	-4.44859	8.64e-06	7.24e-05		ENSG00000185024.17_BRF1	15.9	15.84	15.44	18.67	17.52	13.16	12.81	11.84	12.8
ENSG00000168303.9_MPLKIP	MPLKIP	513.231	-0.57721	0.130039	-4.43873	9.05e-06	7.56e-05		ENSG00000011426.11_ANLN	66.99	54.7	73.25	72.95	67.86	78.32	15.16	14.98	14.27
ENSG00000197150.13_ABCB8	ABCB8	760.711	-0.45688	0.102946	-4.43807	9.08e-06	7.58e-05		ENSG00000120327.7_PCDHB14	0.83	1.18	0.79	1.95	1.96	1.49	2.29	2.54	2.24
ENSG00000154277.13_UCHL1	UCHL1	1850.03	-0.517625	0.116648	-4.43752	9.1e-06	7.59e-05		ENSG00000171451.15_DSEL	0.1	0.07	0.12	0.06	0.07	0.08	0.29	0.35	0.3
ENSG00000172345.14_STARD5	STARD5	33.1087	-1.79152	0.40383	-4.43632	9.15e-06	7.63e-05		ENSG00000170522.10_ELOVL6	26.18	22.95	11.78	67.94	37.74	11.89	77.09	69.68	65.68
ENSG00000258232.2_RP11-161H23.5	RP11-161H23.5	220.403	-1.10102	0.248654	-4.42792	9.51e-06	7.92e-05		ENSG00000112337.11_SLC17A2	1.44	1.56	1.47	4.23	4.12	4.15	5.29	4.09	4.69
ENSG00000131495.9_NDUFA2	NDUFA2	700.196	-0.611811	0.138207	-4.42678	9.57e-06	7.95e-05		ENSG00000149548.15_CCDC15	1.18	1.12	1.31	0.88	1.61	0.82	0.46	0.2	0.24
ENSG00000143977.14_SNRPG	SNRPG	889.329	-0.543509	0.123057	-4.41674	1e-05	8.31e-05		ENSG00000270069.1_MIR222HG	0.42	0.56	0.18	1.28	1.08	0.53	2.42	1.92	2.02
ENSG00000002822.16_MAD1L1	MAD1L1	548.524	-0.622068	0.140891	-4.41524	1.01e-05	8.36e-05		ENSG00000115875.19_SRSF7	114.6	118.02	119.7	125.38	122.14	133.62	89.15	96.5	94.14
ENSG00000132305.21_IMMT	IMMT	1813.26	-0.413452	0.0936577	-4.4145	1.01e-05	8.38e-05		ENSG00000106367.15_AP1S1	46.04	55.9	56.24	62.49	56.21	57.53	83.72	87.16	84.1
ENSG00000172757.13_CFL1	CFL1	8352.38	-0.422557	0.0957494	-4.41316	1.02e-05	8.43e-05		ENSG00000175329.13_ISX	2.79	2.3	2.62	5.79	6.85	6.31	5.27	6.4	6.06
ENSG00000160766.14_GBAP1	GBAP1	153.561	-0.881004	0.19972	-4.41119	1.03e-05	8.5e-05		ENSG00000130684.14_ZNF337	4.19	3.49	3.75	3.45	2.97	3.31	7.43	8.28	7.07
ENSG00000203814.6_H2BC18	H2BC18	21.8792	-2.3917	0.542247	-4.41072	1.03e-05	8.52e-05		ENSG00000196152.10_ZNF79	9.29	6.66	7.46	7.21	7.07	8.79	17.61	16.86	15.62
ENSG00000101444.13_AHCY	AHCY	5249.91	-0.356262	0.0808243	-4.40786	1.04e-05	8.62e-05		ENSG00000175352.11_NRIP3	1.17	1.12	1.01	0.89	0.89	0.61	0.59	0.44	0.48
ENSG00000095587.9_TLL2	TLL2	40.7857	-1.5401	0.349475	-4.4069	1.05e-05	8.66e-05		ENSG00000146587.18_RBAK	3.57	3.79	3.88	4.77	4.25	4.86	4.71	4.98	4.89
ENSG00000189091.13_SF3B3	SF3B3	3194.05	-0.336363	0.0763948	-4.40295	1.07e-05	8.8e-05		ENSG00000113013.16_HSPA9	227.59	224.81	217.91	237.33	236.42	245.13	273.22	263.23	261.52
ENSG00000205531.13_NAP1L4	NAP1L4	1600	-0.368574	0.0837598	-4.40037	1.08e-05	8.89e-05		ENSG00000139880.20_CDH24	14.61	12.46	14.88	9.75	9.6	9.5	7.05	6.87	6.95
ENSG00000135473.15_PAN2	PAN2	986.61	-0.498271	0.113236	-4.40028	1.08e-05	8.89e-05		ENSG00000137563.13_GGH	191.94	228.61	192.25	173.56	169.84	175.89	90.57	94.89	91.21
ENSG00000081913.14_PHLPP1	PHLPP1	369.07	-0.646054	0.146871	-4.39877	1.09e-05	8.95e-05		ENSG00000175322.12_ZNF519	36	30.21	35.82	30.23	35.88	34.56	14.24	13.21	9.58
ENSG00000166004.15_CEP295	CEP295	364.797	-0.669598	0.152341	-4.3954	1.11e-05	9.08e-05		ENSG00000130881.14_LRP3	107.22	100.85	111.7	105.01	92.03	94.39	71.32	73.43	77.09
ENSG00000137713.16_PPP2R1B	PPP2R1B	1062.42	-0.386644	0.0880912	-4.38914	1.14e-05	9.34e-05		ENSG00000236453.5_AC003092.1	0	0	0	0	0	0	0.18	0.26	0.25
ENSG00000166347.19_CYB5A	CYB5A	830.944	-0.459223	0.104634	-4.38887	1.14e-05	9.34e-05		ENSG00000205358.4_MT1H	493.31	579.79	473.73	433.14	430.03	450.41	191.55	170.67	217.72
ENSG00000132341.12_RAN	RAN	3250.67	-0.487845	0.111351	-4.38114	1.18e-05	9.67e-05		ENSG00000181885.18_CLDN7	1.54	1.78	1.98	4.67	3.32	2.31	3.24	3.11	3.47
ENSG00000130560.9_UBAC1	UBAC1	627.847	-0.50886	0.116186	-4.37971	1.19e-05	9.72e-05		ENSG00000129173.13_E2F8	6.2	6.05	8.26	9.06	9.04	11.96	0.44	0.29	0.11
ENSG00000109458.8_GAB1	GAB1	611.187	-0.559152	0.12775	-4.37691	1.2e-05	9.84e-05		ENSG00000131910.5_NR0B2	5.24	4.69	5.46	14.64	13.12	16.03	25.78	19.61	25.55
ENSG00000104859.15_CLASRP	CLASRP	1164.05	-0.412522	0.0944639	-4.36698	1.26e-05	0.000102741		ENSG00000129484.14_PARP2	46.11	52.92	47.05	56.48	49.95	56.18	26.78	29.47	27.85
ENSG00000176244.7_ACBD7	ACBD7	24.7962	-2.06806	0.47368	-4.36594	1.27e-05	0.000103183		ENSG00000183207.14_RUVBL2	124.68	135.52	136.11	125.83	123.97	118.82	93.59	94.06	98.52
ENSG00000104626.15_ERI1	ERI1	353.639	-0.567636	0.130149	-4.36142	1.29e-05	0.000105148		ENSG00000138286.15_FAM149B1	15.23	14.01	15.18	12.46	11.34	12.14	9.26	10.46	9.25
ENSG00000120948.19_TARDBP	TARDBP	2532.42	-0.354551	0.0813125	-4.36035	1.3e-05	0.000105616		ENSG00000213759.10_UGT2B11	4.27	4.95	4.34	9.73	8.12	10.44	16.29	12.57	14.7
ENSG00000184678.10_H2BC21	H2BC21	248.035	-0.64004	0.146826	-4.35918	1.31e-05	0.00010609		ENSG00000172893.17_DHCR7	621.83	407.54	574.12	451.24	438.66	431.74	1127.95	1212.77	1159.81
ENSG00000142230.13_SAE1	SAE1	2724.31	-0.402435	0.0923328	-4.35853	1.31e-05	0.000106356		ENSG00000136156.15_ITM2B	455.54	488.29	465.15	436.64	410.78	445.63	624.48	585.65	603.71
ENSG00000129353.15_SLC44A2	SLC44A2	408.478	-0.545183	0.125151	-4.3562	1.32e-05	0.000107397		ENSG00000108179.14_PPIF	61.99	63.05	60.27	69.03	59.5	64.63	48.65	45.08	49.35
ENSG00000261236.8_BOP1	BOP1	1057.63	-0.438157	0.100619	-4.35463	1.33e-05	0.000108122		ENSG00000135378.4_PRRG4	1.32	1.31	1.23	1.5	1.46	1.4	1.54	1.55	1.56
ENSG00000149930.18_TAOK2	TAOK2	1469.48	-0.41185	0.0945914	-4.35399	1.34e-05	0.00010839		ENSG00000139318.8_DUSP6	11.04	9.25	12.02	30.05	27.22	32.28	28.42	32.22	25.94
ENSG00000142197.12_DOP1B	DOP1B	294.353	-0.750484	0.172396	-4.35327	1.34e-05	0.000108699		ENSG00000198189.11_HSD17B11	73.06	71.52	72.59	89.91	76.31	83.81	136.35	117.91	120.35
ENSG00000099139.14_PCSK5	PCSK5	440.17	-0.654327	0.150316	-4.35301	1.34e-05	0.000108776		ENSG00000186715.11_MST1L	20.77	22.01	21.51	18.18	17.99	16.68	13.47	15.77	14.19
ENSG00000029993.15_HMGB3	HMGB3	223.169	-0.729059	0.167502	-4.35254	1.35e-05	0.000108964		ENSG00000169093.16_ASMTL	9.59	9.26	10.53	6.68	6.68	6.03	5.9	6.15	5.4
ENSG00000205362.11_MT1A	MT1A	35.2156	-1.71845	0.394929	-4.35128	1.35e-05	0.000109491		ENSG00000169093.16_PAR_Y_ASMTL	9.59	9.26	10.53	6.68	6.68	6.03	5.9	6.15	5.4
ENSG00000103194.16_USP10	USP10	1762.65	-0.342869	0.0788081	-4.35068	1.36e-05	0.000109741		ENSG00000143494.16_VASH2	1.57	2.05	1.37	2.21	1.56	2.77	5.52	6.85	5.58
ENSG00000184260.6_H2AC20	H2AC20	18.8783	-2.41658	0.55661	-4.3416	1.41e-05	0.000113917		ENSG00000186141.9_POLR3C	14.87	14.06	15.07	16.98	18.15	18.6	18.24	18.8	19.42
ENSG00000141873.11_SLC39A3	SLC39A3	639.579	-0.526512	0.121314	-4.34009	1.42e-05	0.000114653		ENSG00000159335.18_PTMS	608.5	614.36	631.76	638.21	677.95	606.18	418.23	462.69	474.21
ENSG00000077942.19_FBLN1	FBLN1	3131.02	-0.329315	0.0758968	-4.33899	1.43e-05	0.000115177		ENSG00000139117.14_CPNE8	2.85	2.74	3.7	4.43	3.11	4.68	7.66	7.85	9.19
ENSG00000135315.12_CEP162	CEP162	183.121	-0.733353	0.169048	-4.33815	1.44e-05	0.000115566		ENSG00000105676.14_ARMC6	58.47	56.31	56.14	65.38	62.28	66.14	66.88	67.85	70.28
ENSG00000187772.8_LIN28B	LIN28B	2684.53	-0.36075	0.0832425	-4.33372	1.47e-05	0.000117651		ENSG00000174744.14_BRMS1	306.69	302.21	301.75	298.04	272.79	289.34	266.08	261.64	274.25
ENSG00000225151.10_GOLGA2P7	GOLGA2P7	788.806	-0.507508	0.117169	-4.33143	1.48e-05	0.000118702		ENSG00000188177.14_ZC3H6	1.62	1.38	1.65	1.18	0.91	0.96	0.74	0.59	0.56
ENSG00000085185.16_BCORL1	BCORL1	554.616	-0.642512	0.148337	-4.33143	1.48e-05	0.000118702		ENSG00000106443.17_PHF14	18.91	16.17	18.85	24.93	24.27	22.31	29.17	30.87	27.86
ENSG00000161542.17_PRPSAP1	PRPSAP1	895.956	-0.455476	0.105157	-4.33138	1.48e-05	0.000118702		ENSG00000250682.6_LINC00491	1.54	1.21	1.41	2.76	3.36	3.42	3.81	4.02	3.23
ENSG00000143549.21_TPM3	TPM3	5038.96	-0.382195	0.0882506	-4.33079	1.49e-05	0.000118933		ENSG00000167699.13_GLOD4	97.13	92.93	95.82	87.68	89.06	86.77	83.74	84.17	84.21
ENSG00000117054.15_ACADM	ACADM	652.694	-0.478214	0.110434	-4.33033	1.49e-05	0.00011911		ENSG00000196305.19_IARS1	83.44	75.68	84.35	92.75	89.19	92.09	122.07	115.53	112.46
ENSG00000183150.8_GPR19	GPR19	14.6558	-2.97347	0.687102	-4.32755	1.51e-05	0.00012057		ENSG00000184489.13_PTP4A3	7.9	7.39	9.01	6.83	7.71	7.42	14.36	12.98	13.79
ENSG00000115241.11_PPM1G	PPM1G	1177.25	-0.435249	0.100587	-4.3271	1.51e-05	0.000120709		ENSG00000160271.16_RALGDS	10.14	10.18	13.77	14.58	15.29	11.13	35.08	30.15	28.95
ENSG00000171861.11_MRM3	MRM3	322.416	-0.606012	0.140116	-4.32507	1.52e-05	0.000121773		ENSG00000109062.12_SLC9A3R1	383.18	343.95	368.51	305.73	292.78	297.05	228.81	245.37	254.22
ENSG00000135503.13_ACVR1B	ACVR1B	1357.67	-0.438614	0.101535	-4.31983	1.56e-05	0.000124531		ENSG00000164109.14_MAD2L1	57.39	48.55	42.98	49.64	48.04	50.48	9.99	12.31	12.08
ENSG00000117143.13_UAP1	UAP1	467.968	-0.581766	0.134831	-4.31476	1.6e-05	0.000127311		ENSG00000162881.6_OXER1	7.25	7.2	7.92	8.08	8.6	9	4.14	4.94	4.49
ENSG00000044574.9_HSPA5	HSPA5	12541.6	-0.375879	0.0871283	-4.31409	1.6e-05	0.000127609		ENSG00000176058.13_TPRN	55.38	48.51	50.15	39.59	32.63	32.82	29.54	30.88	32.73
ENSG00000083457.12_ITGAE	ITGAE	260.686	-0.719513	0.166826	-4.31295	1.61e-05	0.000128132		ENSG00000184160.8_ADRA2C	9.19	7.81	8.29	8.37	7.06	7.43	15.33	14.95	17.29
ENSG00000100350.15_FOXRED2	FOXRED2	1058.52	-0.440845	0.102241	-4.31184	1.62e-05	0.000128722		ENSG00000137460.10_FHDC1	1.5	1.01	1.51	2.59	1.98	2.06	3.15	2.98	2.86
ENSG00000157014.11_TATDN2	TATDN2	1340.94	-0.364183	0.084488	-4.31047	1.63e-05	0.000129463		ENSG00000120129.6_DUSP1	50.92	47.27	47.49	47.1	41.89	46.61	63.5	60.65	64.07
ENSG00000166181.13_API5	API5	1662.23	-0.344787	0.0800567	-4.30679	1.66e-05	0.000131581		ENSG00000156587.16_UBE2L6	50.6	55.92	49.13	78.78	79.06	70.85	80.51	91.63	85.85
ENSG00000171100.15_MTM1	MTM1	293.284	-0.597042	0.138661	-4.30578	1.66e-05	0.00013212		ENSG00000157227.14_MMP14	31.49	29.68	38.28	37.91	33.25	42.12	58	56.77	56.24
ENSG00000153147.6_SMARCA5	SMARCA5	2382.59	-0.322518	0.0749209	-4.30478	1.67e-05	0.00013266		ENSG00000204516.10_MICB	9.31	7	7.99	11	8.76	9.87	20.44	17.78	21.68
ENSG00000097021.20_ACOT7	ACOT7	555.375	-0.556962	0.129456	-4.30231	1.69e-05	0.00013409		ENSG00000116560.11_SFPQ	238.86	223.74	227.92	220.29	221.33	234.06	184.99	172.22	177.2
ENSG00000144824.21_PHLDB2	PHLDB2	2208.76	-0.345971	0.0804201	-4.30205	1.69e-05	0.000134188		ENSG00000171206.15_TRIM8	28.06	22.78	26.74	34.56	29	32.66	40.96	39.67	41.21
ENSG00000100461.18_RBM23	RBM23	1116.07	-0.381498	0.0887322	-4.29943	1.71e-05	0.000135606		ENSG00000117139.18_KDM5B	9.42	7.32	9.62	11.08	9.24	10.91	15.72	15.91	16.98
ENSG00000107554.17_DNMBP	DNMBP	600.871	-0.533751	0.124158	-4.29896	1.72e-05	0.000135772		ENSG00000131876.17_SNRPA1	93.35	101.99	100.66	96.99	79.8	95.73	74.42	69.85	70.4
ENSG00000141664.10_ZCCHC2	ZCCHC2	389.223	-0.571654	0.133007	-4.29792	1.72e-05	0.000136355		ENSG00000213214.5_ARHGEF35	7.66	7.19	8.13	9.54	8.93	10.92	11.85	12.54	11.2
ENSG00000010256.11_UQCRC1	UQCRC1	2935.11	-0.482407	0.112325	-4.29474	1.75e-05	0.00013826		ENSG00000171522.6_PTGER4	2.34	2.12	1.91	4.15	4.89	3.36	3.87	3.72	4.27
ENSG00000173692.14_PSMD1	PSMD1	3140.9	-0.319976	0.0745459	-4.29233	1.77e-05	0.000139647		ENSG00000168374.11_ARF4	143.63	145.95	145.39	169.7	160.78	169.2	194.88	182.79	180.06
ENSG00000140988.16_RPS2	RPS2	20806.1	-0.481869	0.112399	-4.28714	1.81e-05	0.000142697		ENSG00000100220.12_RTCB	79.94	80.68	77.54	72.68	70.22	72.82	70.25	69.96	68.39
ENSG00000183426.17_NPIPA1	NPIPA1	765.643	-0.526128	0.12282	-4.28373	1.84e-05	0.000144716		ENSG00000173137.12_ADCK5	24.08	22.39	20.54	17.39	15.16	18.16	12.86	13.33	13.3
ENSG00000168913.7_ENHO	ENHO	73.0387	-1.13433	0.265083	-4.27913	1.88e-05	0.000147611		ENSG00000160588.10_MPZL3	3.81	2.78	3.13	5.48	4.87	4.36	6.25	6.87	6.28
ENSG00000175467.15_SART1	SART1	954.331	-0.389025	0.0909477	-4.27745	1.89e-05	0.000148661		ENSG00000148019.14_CEP78	31.2	28	33.31	33.78	33.32	34.14	15.7	13.86	16.6
ENSG00000155287.11_SLC25A28	SLC25A28	212.397	-0.690174	0.161449	-4.27486	1.91e-05	0.000150139		ENSG00000162368.14_CMPK1	62.42	63.65	60.48	84.5	80.16	76.44	82.36	82.67	76.91
ENSG00000204351.12_SKIV2L	SKIV2L	1075.86	-0.411653	0.0963048	-4.27447	1.92e-05	0.000150269		ENSG00000213420.8_GPC2	2.92	1.93	1.66	3.8	2.74	2.61	6.66	5.91	6.93
ENSG00000169856.9_ONECUT1	ONECUT1	1234.5	-0.650144	0.152138	-4.27337	1.93e-05	0.000150949		ENSG00000186205.13_MTARC1	30.94	37.41	34.26	29.71	33.73	32.74	17.7	17.45	17.83
ENSG00000095906.17_NUBP2	NUBP2	755.434	-0.525865	0.123083	-4.27244	1.93e-05	0.000151516		ENSG00000178573.7_MAF	18.63	16.28	20.23	20.37	18.4	19.31	29.59	31.39	32.66
ENSG00000167193.8_CRK	CRK	1635.59	-0.355461	0.0832013	-4.2723	1.93e-05	0.000151545		ENSG00000232040.4_ZBED9	1.27	1.07	1.15	2.95	1.67	1.58	1.69	1.8	1.76
ENSG00000088038.19_CNOT3	CNOT3	1123.23	-0.439073	0.102947	-4.26503	2e-05	0.000156156		ENSG00000100612.14_DHRS7	220.16	235.94	204.91	270.31	253.86	251.66	344.39	338.1	377.11
ENSG00000070371.16_CLTCL1	CLTCL1	397.835	-0.61317	0.143781	-4.26462	2e-05	0.000156378		ENSG00000114113.6_RBP2	24.21	29.5	26.54	36.4	40.47	33.79	13.34	12.4	13.22
ENSG00000132680.11_KHDC4	KHDC4	560.468	-0.509707	0.11953	-4.26425	2.01e-05	0.00015657		ENSG00000007062.12_PROM1	38.42	37.38	40.99	60.48	63.65	65.06	83.48	87.55	72.03
ENSG00000114861.23_FOXP1	FOXP1	487.665	-0.590607	0.138556	-4.2626	2.02e-05	0.000157523		ENSG00000126216.15_TUBGCP3	15.77	17.25	16.62	17.34	19.38	17.08	12.84	12.37	12.46
ENSG00000177646.20_ACAD9	ACAD9	1030.39	-0.397187	0.0931856	-4.26232	2.02e-05	0.000157585		ENSG00000275793.1_RIMBP3	0.4	0.36	0.26	0.5	0.65	0.54	0.99	0.99	0.83
ENSG00000167005.14_NUDT21	NUDT21	936.508	-0.40784	0.0957443	-4.25968	2.05e-05	0.000159392		ENSG00000170089.15_RP11-423H2.1	79	67.03	83.79	73.8	69.39	60.04	30.35	33.68	31.53
ENSG00000176894.10_PXMP2	PXMP2	151.897	-0.898133	0.210873	-4.25911	2.05e-05	0.000159727		ENSG00000237512.6_UNC5B-AS1	0	0	0	0	0	0.4	3.01	4.36	4.31
ENSG00000095539.15_SEMA4G	SEMA4G	2160.82	-0.458951	0.107812	-4.25696	2.07e-05	0.000161072		ENSG00000162231.14_NXF1	72.04	69.11	61.13	45.62	42.31	46.97	38.04	34.36	38.03
ENSG00000167220.12_HDHD2	HDHD2	324.764	-0.70086	0.164639	-4.25695	2.07e-05	0.000161072		ENSG00000038427.16_VCAN	1.84	1.26	2.09	6.26	4.05	5.62	10.83	9.1	7.99
ENSG00000253729.8_PRKDC	PRKDC	8837.47	-0.516411	0.121355	-4.25538	2.09e-05	0.000162067		ENSG00000170044.9_ZPLD1	0.06	0.08	0	0.23	0.11	0.13	0.27	0.32	0.29
ENSG00000213066.13_CEP43	CEP43	591.15	-0.479994	0.112801	-4.25523	2.09e-05	0.000162104		ENSG00000166451.14_CENPN	81.57	98.93	79.16	80.86	68.96	76.27	31.59	27.98	32.36
ENSG00000114982.19_KANSL3	KANSL3	1147.28	-0.394318	0.0926716	-4.255	2.09e-05	0.000162201		ENSG00000267374.2_MIR924HG	2.72	2.98	3.06	3.49	1.87	4.68	1.37	0.84	0.74
ENSG00000177302.15_TOP3A	TOP3A	941.543	-0.40873	0.0960977	-4.25327	2.11e-05	0.000163385		ENSG00000138385.16_SSB	133.78	141.49	139.47	124.34	122.41	132.23	115.73	114.98	110.71
ENSG00000165092.13_ALDH1A1	ALDH1A1	36970.8	-0.354323	0.0833105	-4.25305	2.11e-05	0.000163481		ENSG00000164985.15_PSIP1	29.03	30.29	31.9	27.2	30.45	27.52	14.06	18.62	17.09
ENSG00000082438.18_COBLL1	COBLL1	1141.61	-0.412177	0.0969347	-4.25211	2.12e-05	0.000164099		ENSG00000135052.16_GOLM1	13.11	11.14	13.11	16.8	15.2	17.04	23.78	21.03	21.3
ENSG00000166313.19_APBB1	APBB1	438.33	-0.502843	0.118281	-4.25126	2.13e-05	0.000164645		ENSG00000129255.16_MPDU1	96.43	97.47	94.55	111.39	99.83	103.21	78.91	71.51	72.25
ENSG00000010295.20_IFFO1	IFFO1	736.801	-0.455078	0.107055	-4.25088	2.13e-05	0.00016484		ENSG00000034053.15_APBA2	4.21	3.96	4.86	6.27	5.32	6.98	8.57	8.02	9.45
ENSG00000131584.19_ACAP3	ACAP3	1836.54	-0.421368	0.0991265	-4.25081	2.13e-05	0.00016484		ENSG00000168216.13_LMBRD1	28.91	28.53	28.3	32.86	35.7	39.12	41	43.29	38.45
ENSG00000163002.13_NUP35	NUP35	233.375	-0.701402	0.165051	-4.24961	2.14e-05	0.000165654		ENSG00000285756.2_RP11-706O15.1	43.1	29.08	42.61	40.4	42.53	41.65	77.65	79.57	79.13
ENSG00000156110.15_ADK	ADK	346.781	-0.593733	0.139809	-4.24675	2.17e-05	0.000167639		ENSG00000278730.1_RP11-147L13.11	13.21	11.35	11.95	12.35	12.27	11.9	19.04	17.96	17.65
ENSG00000204410.16_MSH5	MSH5	175.627	-0.813744	0.191711	-4.24465	2.19e-05	0.000169071		ENSG00000156136.10_DCK	17.86	20.24	17.76	20.27	17.28	19.64	11.66	10.9	10.7
ENSG00000261505.1_LA16c-358B7.3	LA16c-358B7.3	21.1691	-2.42061	0.570386	-4.24381	2.2e-05	0.000169628		ENSG00000204316.13_MRPL38	96.28	90.77	88.95	87.67	84.87	87.87	68.87	69.55	64.04
ENSG00000021355.13_SERPINB1	SERPINB1	943.357	-0.443008	0.104413	-4.24285	2.21e-05	0.000170288		ENSG00000180198.17_RCC1	67.58	60.25	66.77	66.78	61.21	58.94	44.68	44.4	42.81
ENSG00000138385.16_SSB	SSB	1755.68	-0.415799	0.0980421	-4.24102	2.23e-05	0.00017146		ENSG00000253227.2_RP11-383J24.1	0.82	0.55	1.3	0.9	1.08	0.42	3.39	3.17	2.91
ENSG00000172167.8_MTBP	MTBP	115.096	-0.892117	0.210396	-4.24018	2.23e-05	0.000171885		ENSG00000105967.16_TFEC	0.47	0.39	0.44	0.24	0.42	0.48	0.22	0.17	0.19
ENSG00000120533.13_ENY2	ENY2	1086.19	-0.486034	0.114765	-4.23505	2.29e-05	0.000175704		ENSG00000163072.16_NOSTRIN	3.55	2.81	3.01	4.19	3.94	4.52	11.5	9.03	9.5
ENSG00000135776.5_ABCB10	ABCB10	910.404	-0.421169	0.0995199	-4.232	2.32e-05	0.000178025		ENSG00000163297.18_ANTXR2	13.67	11.03	13.24	16.88	16.1	17.91	23.91	21.36	22
ENSG00000165527.7_ARF6	ARF6	1769.01	-0.342022	0.080849	-4.23038	2.33e-05	0.000179166		ENSG00000176269.4_OR4F21	0	0	0	0	0.21	0	0.33	0.22	0.29
ENSG00000198951.12_NAGA	NAGA	356.195	-0.548253	0.129738	-4.22585	2.38e-05	0.000182573		ENSG00000167705.12_RILP	8.66	10.8	10.87	10.67	11.18	12.52	17.52	18.91	17.22
ENSG00000130066.17_SAT1	SAT1	2240	-0.53624	0.126904	-4.22555	2.38e-05	0.000182741		ENSG00000118655.7_DCLRE1B	6.88	6.01	6.56	7.36	7.48	7.94	2.87	2.88	3.73
ENSG00000113838.13_TBCCD1	TBCCD1	241.44	-0.627798	0.148653	-4.22324	2.41e-05	0.000184383		ENSG00000109466.14_KLHL2	11.5	12.87	11.81	10.18	9.98	11.5	17.72	16.36	17.47
ENSG00000126254.12_RBM42	RBM42	2007.05	-0.423634	0.100425	-4.2184	2.46e-05	0.000188227		ENSG00000227351.2_NANOGP6	0.33	0.4	0.34	0.63	0.73	0.15	0.15	0.17	0.16
ENSG00000075234.17_TTC38	TTC38	704.726	-0.435164	0.10332	-4.2118	2.53e-05	0.000193407		ENSG00000100100.13_PIK3IP1	0.67	0.99	1.73	1.63	1.95	1.89	3.85	3.91	3.84
ENSG00000158158.12_CNNM4	CNNM4	471.922	-0.639143	0.151815	-4.21003	2.55e-05	0.000194846		ENSG00000111602.12_TIMELESS	79.78	62.75	77.15	66.3	60.76	61	27.44	27.36	24.46
ENSG00000091483.8_FH	FH	1159.22	-0.431853	0.10258	-4.20993	2.55e-05	0.000194848		ENSG00000172985.11_SH3RF3	0.11	0.14	0.11	0.23	0.24	0.12	0.4	0.53	0.45
ENSG00000213397.12_HAUS7	HAUS7	101.13	-1.0785	0.256253	-4.20873	2.57e-05	0.000195804		ENSG00000184207.9_PGP	43.87	44.77	38.45	37.36	32.96	37.28	24.85	23.26	25.24
ENSG00000138629.16_UBL7	UBL7	527.204	-0.586938	0.139481	-4.20801	2.58e-05	0.000196346		ENSG00000124067.17_SLC12A4	66.93	45.22	55.01	59.44	50.93	58.16	121.48	111.04	121.51
ENSG00000166411.14_IDH3A	IDH3A	1019.3	-0.409075	0.0973711	-4.20119	2.66e-05	0.000202019		ENSG00000127423.11_AUNIP	3.8	4.64	5.19	3.69	4.43	3.95	0.81	0.85	1.13
ENSG00000153187.20_HNRNPU	HNRNPU	7510.68	-0.288094	0.0685746	-4.20118	2.66e-05	0.000202019		ENSG00000166012.17_TAF1D	27.28	26.86	28.52	35.54	33.62	37.25	37.23	39.64	36.07
ENSG00000141449.15_GREB1L	GREB1L	856.357	-0.615244	0.146497	-4.19972	2.67e-05	0.000203244		ENSG00000087884.14_AAMDC	67.53	75.96	71.83	45.6	43.86	46.49	42.96	48.91	43.84
ENSG00000112294.14_ALDH5A1	ALDH5A1	552.564	-0.516782	0.123105	-4.19788	2.69e-05	0.000204557		ENSG00000100614.18_PPM1A	40.08	40.94	40.59	41.98	34.13	41.23	52.92	49.3	53.33
ENSG00000126461.15_SCAF1	SCAF1	2147.53	-0.335391	0.0799582	-4.19458	2.73e-05	0.000207292		ENSG00000177685.17_CRACR2B	4.17	4.36	3.75	4.84	4.78	6.43	9.39	7.89	8.09
ENSG00000206530.11_CFAP44	CFAP44	400.565	-0.619338	0.147832	-4.18947	2.8e-05	0.000211484		ENSG00000005238.20_FAM214B	3.53	2.73	3.27	4.17	4.14	3.98	5.62	6.05	5.47
ENSG00000125817.8_CENPB	CENPB	1488.18	-0.342964	0.0819296	-4.18608	2.84e-05	0.000214334		ENSG00000088832.18_FKBP1A	265.97	266.21	274.07	265.46	248.53	282.08	291.24	292.85	292.46
ENSG00000116544.12_DLGAP3	DLGAP3	129.639	-0.868871	0.207564	-4.18605	2.84e-05	0.000214334		ENSG00000177076.6_ACER2	1.35	0.88	1.37	0.38	0.61	0.67	9.96	8.31	7.12
ENSG00000112941.14_TENT4A	TENT4A	307.924	-0.575082	0.137396	-4.18559	2.84e-05	0.00021468		ENSG00000104964.15_TLE5	93.4	87.28	89.48	122.69	120.04	117.7	109.49	115.02	116.04
ENSG00000119906.13_SLF2	SLF2	1150.6	-0.44012	0.105188	-4.18412	2.86e-05	0.000215985		ENSG00000285106.2_RP11-36B6.2	0.36	0.3	0.28	0.16	0.39	0.43	0.52	0.52	0.53
ENSG00000143375.15_CGN	CGN	1296.66	-0.530598	0.12684	-4.18319	2.87e-05	0.000216777		ENSG00000169174.11_PCSK9	157.11	123.97	161.89	127.26	121.47	123	251.52	268.61	271.88
ENSG00000100462.16_PRMT5	PRMT5	1215.24	-0.355574	0.0850266	-4.18192	2.89e-05	0.000217904		ENSG00000177595.19_PIDD1	10.29	8.73	10.1	7.98	6.95	6.89	32.63	32.51	41.43
ENSG00000144821.10_MYH15	MYH15	12.6964	-3.54221	0.847523	-4.17949	2.92e-05	0.000220054		ENSG00000187164.20_SHTN1	17.11	13.63	16.74	15.49	16.48	16.54	25.29	25.34	25.4
ENSG00000007944.15_MYLIP	MYLIP	137.885	-0.833159	0.199483	-4.1766	2.96e-05	0.000222593		ENSG00000169100.14_SLC25A6	195.07	191.16	188.36	164.2	149.5	154.69	237.62	246.65	259.13
ENSG00000169062.15_UPF3A	UPF3A	658.22	-0.444429	0.106437	-4.17551	2.97e-05	0.000223568		ENSG00000169100.14_PAR_Y_SLC25A6	195.07	191.16	188.36	164.2	149.5	154.69	237.62	246.65	259.13
ENSG00000169727.12_GPS1	GPS1	1468.76	-0.396335	0.0949349	-4.17481	2.98e-05	0.000224164		ENSG00000104738.18_MCM4	207.24	158.34	199.89	194.19	193.16	190.03	47.64	47.19	60.86
ENSG00000091542.9_ALKBH5	ALKBH5	1883.88	-0.340962	0.0816734	-4.17469	2.98e-05	0.000224182		ENSG00000120656.13_TAF12	21.53	22.96	21.32	13.38	15.87	16.68	12.97	14.7	11.63
ENSG00000111057.11_KRT18	KRT18	11205.7	-0.427052	0.102306	-4.17426	2.99e-05	0.000224515		ENSG00000161896.12_IP6K3	0.51	0.25	0.7	0.77	0.43	0.28	2.15	2.71	2.23
ENSG00000083444.17_PLOD1	PLOD1	1287.75	-0.357085	0.0856031	-4.17141	3.03e-05	0.000227253		ENSG00000125144.14_MT1G	1663.79	2142.11	1772.91	1138.92	1233.98	1202.24	646.2	579.39	570.63
ENSG00000131778.19_CHD1L	CHD1L	786.672	-0.429806	0.103039	-4.1713	3.03e-05	0.000227265		ENSG00000132003.9_ZSWIM4	1.41	0.62	1.11	1.5	1.77	2.09	4.24	4.16	3.46
ENSG00000123472.12_ATPAF1	ATPAF1	591.098	-0.54144	0.129813	-4.17092	3.03e-05	0.000227544		ENSG00000196337.13_CGB7	0.26	0.15	0	0	0.07	0.14	0.94	0.82	0.83
ENSG00000163382.13_NAXE	NAXE	1304.03	-0.442102	0.106083	-4.16753	3.08e-05	0.000230768		ENSG00000225108.1_ZBTB45P1	0.7	1.02	1.22	1.13	2.03	1.68	2.98	2.59	3.15
ENSG00000177706.9_FAM20C	FAM20C	240.003	-0.63227	0.151773	-4.16589	3.1e-05	0.000232242		ENSG00000149403.13_GRIK4	0.12	0.12	0.11	0.35	0.27	0.32	0.88	0.65	0.68
ENSG00000130829.18_DUSP9	DUSP9	6056.29	-0.329809	0.0791922	-4.16466	3.12e-05	0.000233399		ENSG00000138185.20_ENTPD1	2.36	2.52	2.55	2.47	2.59	2.77	6.82	6.82	5.47
ENSG00000133216.17_EPHB2	EPHB2	43.1733	-1.47197	0.353476	-4.16428	3.12e-05	0.000233693		ENSG00000144837.9_PLA1A	1.91	2.55	1.71	2.56	3.15	2.22	15.65	14.2	11.14
ENSG00000143933.19_CALM2	CALM2	3278.5	-0.479922	0.115284	-4.16294	3.14e-05	0.000234963		ENSG00000132305.21_IMMT	80.5	82.24	80.26	78.65	76.87	74.72	67.66	66.96	62.31
ENSG00000108671.11_PSMD11	PSMD11	2131.11	-0.341823	0.0821211	-4.16243	3.15e-05	0.0002354		ENSG00000111669.15_TPI1	728.97	766.96	718.25	716.65	726.24	751.46	608.63	587.72	604.24
ENSG00000101161.8_PRPF6	PRPF6	1731.01	-0.353552	0.0849433	-4.16221	3.15e-05	0.000235521		ENSG00000126453.10_BCL2L12	116.04	128.72	108.04	114.29	102.12	107.99	59.75	66.2	64.44
ENSG00000169490.17_TM2D2	TM2D2	1078.65	-0.530304	0.127507	-4.15901	3.2e-05	0.00023865		ENSG00000100196.11_KDELR3	13.4	14.01	12.34	16.79	16.36	15.76	17.35	17.68	17.89
ENSG00000100626.17_GALNT16	GALNT16	185.294	-0.74215	0.178485	-4.15806	3.21e-05	0.000239446		ENSG00000131773.14_KHDRBS3	19.03	18.21	16.53	10.79	7.51	8.91	7.73	10.28	8.25
ENSG00000108953.17_YWHAE	YWHAE	6927.41	-0.351226	0.0845096	-4.15605	3.24e-05	0.000241356		ENSG00000168427.9_KLHL30	0.57	0.69	0.95	0.95	1.4	1.44	2.62	2.77	3.37
ENSG00000130695.16_CEP85	CEP85	452.093	-0.535131	0.128822	-4.15404	3.27e-05	0.000243294		ENSG00000064601.21_CTSA	256.93	267.05	272.05	195.71	180.06	199.14	350.85	336.33	367.65
ENSG00000152133.16_GPATCH11	GPATCH11	133.995	-0.819251	0.197352	-4.15122	3.31e-05	0.000246109		ENSG00000163347.6_CLDN1	319.97	289.33	319.66	376.63	364.86	388.5	206.77	218.21	220.82
ENSG00000145349.18_CAMK2D	CAMK2D	1705.69	-0.342667	0.0825939	-4.14881	3.34e-05	0.000248608		ENSG00000132623.16_ANKEF1	4.21	3.82	4.3	5.24	5.44	6.28	7.42	7.24	6.42
ENSG00000104904.12_OAZ1	OAZ1	7479.72	-0.450056	0.108509	-4.14764	3.36e-05	0.000249674		ENSG00000125503.13_PPP1R12C	97.31	101.24	102.11	84.79	73.76	88.97	76.37	74.78	81.98
ENSG00000034152.19_MAP2K3	MAP2K3	505.031	-0.483131	0.116577	-4.14429	3.41e-05	0.000252933		ENSG00000146856.14_AGBL3	19.49	17.08	16.83	12.54	13.93	13.69	9.98	9.97	10.75
ENSG00000171604.12_CXXC5	CXXC5	1875.28	-0.351349	0.0847938	-4.14357	3.42e-05	0.000253622		ENSG00000154920.15_EME1	19.23	17.64	22.5	15.58	13.23	15.08	4.19	6.81	3.47
ENSG00000115234.11_SNX17	SNX17	1255.79	-0.419552	0.101296	-4.14183	3.45e-05	0.000255454		ENSG00000110958.16_PTGES3	273.36	280.89	273.75	303.38	292.95	323.52	252.31	245.06	248.09
ENSG00000100124.15_ANKRD54	ANKRD54	256.351	-0.617869	0.149212	-4.14087	3.46e-05	0.000256425		ENSG00000160392.14_C19orf47	15.68	17.09	16.08	15.76	13.67	16.49	12.68	12.23	11.97
ENSG00000108395.14_TRIM37	TRIM37	532.408	-0.500196	0.12082	-4.14	3.47e-05	0.000257179		ENSG00000164105.4_SAP30	31.23	36.02	35.79	22.76	17.61	18.47	21.11	19.95	20.99
ENSG00000136878.14_USP20	USP20	531.05	-0.452024	0.109203	-4.13929	3.48e-05	0.000257765		ENSG00000213585.11_VDAC1	180.08	179.9	177.2	189.73	163.03	181.35	155.94	151.24	160.14
ENSG00000102098.19_SCML2	SCML2	420.232	-0.540997	0.13075	-4.13765	3.51e-05	0.000259516		ENSG00000005700.15_IBTK	26.79	21.58	27.38	35.37	35.07	38.17	50.01	46.74	43.95
ENSG00000166825.15_ANPEP	ANPEP	2315.15	-0.414857	0.100304	-4.136	3.53e-05	0.000261275		ENSG00000118515.12_SGK1	24.21	22.17	21.65	53.25	42.25	52.51	54.06	51.25	43.75
ENSG00000134240.12_HMGCS2	HMGCS2	488.625	-0.523965	0.126723	-4.13473	3.55e-05	0.000262505		ENSG00000071553.18_ATP6AP1	131.45	114.43	129.61	100.03	97.78	111.37	169.74	173.9	173.62
ENSG00000125459.17_MSTO1	MSTO1	657.056	-0.424979	0.102849	-4.13206	3.6e-05	0.000265257		ENSG00000260455.2_NBAT1	0.03	0	0	0.03	0	0	0.11	0.12	0.14
ENSG00000154760.14_SLFN13	SLFN13	62.6568	-1.2511	0.302786	-4.13196	3.6e-05	0.000265257		ENSG00000165338.17_HECTD2	2.09	2.14	1.94	4.66	3.93	3.46	3.06	2.9	2.78
ENSG00000167815.12_PRDX2	PRDX2	4538.44	-0.423482	0.102511	-4.1311	3.61e-05	0.000266148		ENSG00000051341.15_POLQ	17.88	12.7	17.34	10.84	12.26	12.53	1.47	2.22	2.01
ENSG00000173674.11_EIF1AX	EIF1AX	4013.58	-0.369426	0.0894962	-4.12784	3.66e-05	0.000269834		ENSG00000245848.3_CEBPA	411.32	414.58	404.47	349.21	334.65	334.86	313.49	330.56	344.69
ENSG00000081479.15_LRP2	LRP2	213.902	-0.937099	0.227092	-4.12652	3.68e-05	0.000271168		ENSG00000112486.17_CCR6	0.3	0.54	0.29	4.44	5.21	5.07	2.04	2.5	2.84
ENSG00000066044.15_ELAVL1	ELAVL1	1638.29	-0.362959	0.0879954	-4.12476	3.71e-05	0.000273141		ENSG00000173281.5_PPP1R3B	6.49	5.16	7.34	7.72	8.81	9.67	11.81	11.72	12.36
ENSG00000003756.17_RBM5	RBM5	1350.2	-0.349567	0.0848429	-4.12017	3.79e-05	0.000278404		ENSG00000109072.14_VTN	1177.76	1273.56	1196.67	1902.7	1849.06	1892.88	1508.62	1557.71	1604.37
ENSG00000235655.3_H3P6	H3P6	751.912	-0.499385	0.121217	-4.11976	3.79e-05	0.00027879		ENSG00000114268.12_PFKFB4	8.2	6.34	7.24	9.79	8.01	7.31	18.05	18.19	15.03
ENSG00000105325.15_FZR1	FZR1	825.807	-0.397244	0.0964442	-4.1189	3.81e-05	0.000279603		ENSG00000112299.8_VNN1	0.11	0.15	0.23	0.66	0.81	0.57	0.53	0.58	0.49
ENSG00000168395.16_ING5	ING5	557.64	-0.468872	0.113864	-4.11784	3.82e-05	0.000280555		ENSG00000145192.13_AHSG	277.17	312	281.66	519.24	502.48	531.42	414.31	455.68	459.31
ENSG00000106009.16_BRAT1	BRAT1	712.982	-0.48761	0.118514	-4.11435	3.88e-05	0.000284475		ENSG00000168268.11_NT5DC2	77.7	68	76.06	75.58	67.12	70.63	43.41	45.54	48.47
ENSG00000146007.11_ZMAT2	ZMAT2	658.921	-0.484473	0.117817	-4.11209	3.92e-05	0.000287051		ENSG00000151729.11_SLC25A4	28.92	28.53	27.63	17.24	17.06	17.7	20.08	22.59	21.6
ENSG00000016391.11_CHDH	CHDH	971.552	-0.55031	0.133851	-4.11137	3.93e-05	0.000287711		ENSG00000182950.3_ODF3L1	0.11	0.18	0.23	0.65	0.49	0.71	1.02	1.05	0.78
ENSG00000127054.21_INTS11	INTS11	1242.79	-0.399042	0.0971303	-4.10831	3.99e-05	0.000291306		ENSG00000177156.11_TALDO1	205.33	225.63	202.93	197.93	184.49	194.44	138.13	148.31	147.64
ENSG00000147889.18_CDKN2A	CDKN2A	461.087	-0.571731	0.139225	-4.10654	4.02e-05	0.000293431		ENSG00000117143.13_UAP1	26.71	28.04	25.24	25.48	26.89	27.02	19.62	19.11	18.15
ENSG00000213186.8_TRIM59	TRIM59	104.257	-0.955411	0.232713	-4.10554	4.03e-05	0.000294581		ENSG00000100526.20_CDKN3	82.94	102.3	76.42	72.75	77.61	74.63	20.88	22.87	21.67
ENSG00000154978.13_VOPP1	VOPP1	1264.57	-0.355548	0.086697	-4.10105	4.11e-05	0.000300001		ENSG00000126947.13_ARMCX1	1.76	1.82	1.58	1.73	1.82	1.19	4.11	3.48	4.35
ENSG00000041357.16_PSMA4	PSMA4	2615.24	-0.450217	0.109797	-4.10046	4.12e-05	0.000300646		ENSG00000170088.14_TMEM192	25.06	21.5	21.35	19.92	20.37	18.83	37.73	35.54	34.29
ENSG00000204899.6_MZT1	MZT1	250.781	-0.695888	0.169757	-4.09933	4.14e-05	0.000301992		ENSG00000171004.18_HS6ST2	12.91	7.93	10.72	16.57	13.61	15.23	22.77	25.2	23.92
ENSG00000158526.8_TSR2	TSR2	1245.04	-0.365496	0.0891978	-4.09758	4.17e-05	0.000304153		ENSG00000120254.16_MTHFD1L	16.62	17.79	14.95	19.87	17.85	19.76	25.38	28.7	27.07
ENSG00000131876.17_SNRPA1	SNRPA1	603.035	-0.48838	0.119207	-4.0969	4.19e-05	0.000304926		ENSG00000135521.9_LTV1	36.39	35.44	35.17	37.12	36.81	40.04	32.48	32.11	32.53
ENSG00000148688.14_RPP30	RPP30	323.756	-0.593347	0.144863	-4.09592	4.2e-05	0.000305982		ENSG00000182795.13_C1orf116	0.59	0.38	0.67	2.22	1.54	1.6	1.31	1.36	1.26
ENSG00000014824.14_SLC30A9	SLC30A9	832.703	-0.394036	0.0962022	-4.09591	4.21e-05	0.000305982		ENSG00000165916.9_PSMC3	150.12	164.49	157.25	213.91	195.93	187.19	114.25	119.48	121.27
ENSG00000106459.15_NRF1	NRF1	231.167	-0.661759	0.16167	-4.09327	4.25e-05	0.000309123		ENSG00000031691.7_CENPQ	5.7	7.07	5.88	6.51	6.1	5.43	2.49	2.71	2.37
ENSG00000053371.13_AKR7A2	AKR7A2	513	-0.628893	0.153864	-4.08732	4.36e-05	0.000316771		ENSG00000087077.14_TRIP6	25.52	26.95	24.09	50.25	44.11	49.84	51.58	58.05	64.78
ENSG00000125454.12_SLC25A19	SLC25A19	116.337	-0.884506	0.216482	-4.08582	4.39e-05	0.000318695		ENSG00000138835.22_RGS3	11.79	13.22	13.34	25.2	21.27	24.24	23.53	23.15	20.28
ENSG00000088833.18_NSFL1C	NSFL1C	2387.71	-0.372582	0.0911983	-4.08541	4.4e-05	0.000319129		ENSG00000179630.11_LACC1	1.28	0.73	1.03	1.87	1.04	1.4	6.79	6.38	4.89
ENSG00000130935.10_NOL11	NOL11	715.889	-0.514447	0.126058	-4.08102	4.48e-05	0.000324827		ENSG00000109193.12_SULT1E1	0.39	0.26	0.27	1.75	2.5	1.07	1.43	1.97	1.62
ENSG00000140740.11_UQCRC2	UQCRC2	1183.25	-0.387151	0.0948848	-4.08022	4.5e-05	0.000325812		ENSG00000158470.5_B4GALT5	15.1	10.15	14.51	17.27	16.85	17.13	27.74	26.38	26.38
ENSG00000099330.9_OCEL1	OCEL1	298.003	-0.657145	0.161109	-4.0789	4.53e-05	0.000327414		ENSG00000019582.16_CD74	12.12	10.51	12.61	15.18	14.58	17.75	17.55	18.83	19.24
ENSG00000128928.10_IVD	IVD	645.5	-0.448475	0.109984	-4.07764	4.55e-05	0.000328917		ENSG00000178980.15_SELENOW	113.91	130.82	110.53	98.6	94.74	93.3	57.19	62.84	65.77
ENSG00000075089.10_ACTR6	ACTR6	394.183	-0.575876	0.14142	-4.07211	4.66e-05	0.000336431		ENSG00000153250.20_RBMS1	11.34	10.36	11.77	13.02	15.11	15.24	18.23	20.75	18.18
ENSG00000014919.13_COX15	COX15	895.741	-0.385396	0.0946472	-4.07192	4.66e-05	0.000336464		ENSG00000129667.13_RHBDF2	6.06	4.66	7.82	8.69	9.13	8.09	15.29	18.3	16.59
ENSG00000005007.13_UPF1	UPF1	5478.37	-0.371112	0.0911398	-4.0719	4.66e-05	0.000336464		ENSG00000150991.15_UBC	548.92	564.92	518.92	498.54	471.75	494.51	735.24	711.88	684.47
ENSG00000094914.14_AAAS	AAAS	811.145	-0.441945	0.108575	-4.07041	4.69e-05	0.00033821		ENSG00000165376.12_CLDN2	1.09	0.77	0.95	4.07	3.84	4.53	2.31	2.33	2.8
ENSG00000108528.14_SLC25A11	SLC25A11	1008.35	-0.391544	0.0963307	-4.06458	4.81e-05	0.000345951		ENSG00000138439.12_FAM117B	1.85	1.37	2.25	2.56	2.46	2.47	4.14	3.9	4.03
ENSG00000115758.13_ODC1	ODC1	2714.02	-0.565838	0.139215	-4.06448	4.81e-05	0.000345965		ENSG00000103811.18_CTSH	44.83	48.7	50.18	51.79	51.42	52.33	77.48	68.95	76.91
ENSG00000169718.18_DUS1L	DUS1L	1063.66	-0.391279	0.0962857	-4.06373	4.83e-05	0.000346746		ENSG00000166311.10_SMPD1	61.42	56.83	58.88	51.69	52.25	47.61	45.94	48	46.76
ENSG00000111605.18_CPSF6	CPSF6	1995.86	-0.328276	0.0807831	-4.06367	4.83e-05	0.000346746		ENSG00000273162.1_RP11-108L7.15	2.33	2.52	2.25	2.22	2	2.08	0.25	0.85	0.14
ENSG00000196890.4_H2BU1	H2BU1	14.1164	-2.76173	0.679831	-4.06238	4.86e-05	0.000348392		ENSG00000161671.17_EMC10	128.84	126.62	128.29	109.42	109.15	110.37	146.71	154.83	155.74
ENSG00000183963.19_SMTN	SMTN	1808.97	-0.392979	0.0967537	-4.06165	4.87e-05	0.00034935		ENSG00000010932.17_FMO1	0.93	0.87	0.71	3.07	4.08	3.4	1.56	1.71	1.5
ENSG00000163930.10_BAP1	BAP1	1368.31	-0.360639	0.0888121	-4.0607	4.89e-05	0.000350628		ENSG00000132436.12_FIGNL1	18.76	14.72	16.68	18.1	16.52	17.33	4.44	6.74	5.5
ENSG00000123737.13_EXOSC9	EXOSC9	311.137	-0.55127	0.135805	-4.05926	4.92e-05	0.000352387		ENSG00000066697.15_MSANTD3	12.12	11.83	14.38	14.79	14.28	18.25	28.55	28.19	23.9
ENSG00000165724.6_ZMYND19	ZMYND19	578.205	-0.478263	0.11782	-4.05926	4.92e-05	0.000352387		ENSG00000163536.13_SERPINI1	24.4	27.54	24.3	15.93	17.21	16.49	15.57	16.65	16.35
ENSG00000163257.11_DCAF16	DCAF16	1156.87	-0.399127	0.0983585	-4.05788	4.95e-05	0.00035433		ENSG00000276043.5_UHRF1	28.63	19.38	25.5	32.8	31.08	34.1	1.76	1.48	2.35
ENSG00000106355.10_LSM5	LSM5	336.43	-0.721583	0.177934	-4.05533	5.01e-05	0.000357642		ENSG00000137204.15_SLC22A7	5.19	4.53	4.75	9.77	11.9	9.78	1.61	2.14	2.53
ENSG00000153823.19_PID1	PID1	586.45	-0.446264	0.110139	-4.05183	5.08e-05	0.000362755		ENSG00000136875.13_PRPF4	34.49	32.41	36.88	36.25	34.75	33.88	22.93	23.61	21.44
ENSG00000135414.10_GDF11	GDF11	813.307	-0.417523	0.103095	-4.0499	5.12e-05	0.000365616		ENSG00000174808.12_BTC	0.79	1.04	0.68	1.78	1.85	1.74	3.65	2.81	2.97
ENSG00000008130.15_NADK	NADK	1188.76	-0.411004	0.10155	-4.04731	5.18e-05	0.000369541		ENSG00000075702.19_WDR62	50.94	37.85	45.4	44.79	37.24	45.4	13.82	12.32	10.04
ENSG00000143537.14_ADAM15	ADAM15	563.933	-0.443897	0.109735	-4.04518	5.23e-05	0.000372549		ENSG00000179918.19_SEPHS2	89.16	83.17	82.17	104.62	92.46	105.36	140.11	122.18	131.61
ENSG00000169439.12_SDC2	SDC2	3686.77	-0.358156	0.0885401	-4.04513	5.23e-05	0.000372549		ENSG00000147883.12_CDKN2B	6.17	5.41	8.04	6.2	4.82	7.58	14.53	15	13.28
ENSG00000153936.17_HS2ST1	HS2ST1	1070.31	-0.364284	0.0900774	-4.04412	5.25e-05	0.000374006		ENSG00000282057.1_RP4-621F18.2	0.35	0.29	0.37	0.35	0.27	0.33	0.11	0.04	0.08
ENSG00000180228.14_PRKRA	PRKRA	564.495	-0.482725	0.119384	-4.04347	5.27e-05	0.000374904		ENSG00000168393.13_DTYMK	123.06	147.23	113.95	140.31	126.91	125.5	45.56	41.87	47.44
ENSG00000160783.19_PMF1	PMF1	666.015	-0.52109	0.128968	-4.04047	5.33e-05	0.000379436		ENSG00000188157.15_AGRN	59.03	43.73	57.8	54.44	52.51	62.78	93.96	101.74	98.79
ENSG00000223959.8_AFG3L1P	AFG3L1P	347.862	-0.538799	0.133368	-4.03995	5.35e-05	0.00038012		ENSG00000138698.15_RAP1GDS1	17.02	15.99	18.37	17.1	14.98	15.3	11.48	10.48	10.9
ENSG00000111639.8_MRPL51	MRPL51	1446.86	-0.496807	0.122977	-4.03983	5.35e-05	0.00038017		ENSG00000174442.12_ZWILCH	25.71	25.88	27.21	33.54	29.16	33.98	13.26	15.64	10.37
ENSG00000116984.15_MTR	MTR	1137.71	-0.501238	0.124138	-4.03775	5.4e-05	0.000383407		ENSG00000145779.8_TNFAIP8	3.7	3.61	3.49	3.57	3.74	3.55	7.22	6.35	6.05
ENSG00000112339.15_HBS1L	HBS1L	1185.8	-0.365276	0.0904901	-4.03664	5.42e-05	0.000384909		ENSG00000134440.12_NARS1	104.6	93.59	102.09	105.16	95.3	102.98	134.53	130.93	128.39
ENSG00000122565.19_CBX3	CBX3	1944.98	-0.407931	0.101064	-4.03635	5.43e-05	0.000385232		ENSG00000105290.13_APLP1	4.19	5.88	2.32	2.28	3.68	3.62	25.84	22.38	30.97
ENSG00000124635.9_H2BC11	H2BC11	35.4915	-1.62632	0.403385	-4.03168	5.54e-05	0.000392199		ENSG00000152253.9_SPC25	19.68	28.56	23.01	25.62	23.72	23.65	2.07	2.55	2.43
ENSG00000132394.11_EEFSEC	EEFSEC	391.647	-0.59149	0.14676	-4.03033	5.57e-05	0.000393853		ENSG00000188322.8_SBK1	2.18	1.67	1.52	2.38	1.94	2.12	4.26	3.89	4.67
ENSG00000165280.18_VCP	VCP	10557.3	-0.28826	0.0715316	-4.02982	5.58e-05	0.000394544		ENSG00000104946.13_TBC1D17	59.02	52.1	57.02	61.5	54.51	56.41	74.08	77.48	79.04
ENSG00000179163.12_FUCA1	FUCA1	531.695	-0.481514	0.119556	-4.02751	5.64e-05	0.000397967		ENSG00000122574.11_WIPF3	2.83	2.34	2.71	3.28	3.26	2.86	3.82	3.91	3.99
ENSG00000159788.19_RGS12	RGS12	758.826	-0.468838	0.116432	-4.02672	5.66e-05	0.000399163		ENSG00000166347.19_CYB5A	153.07	148.85	140.08	183.27	162.68	188.92	116.68	113.4	114.47
ENSG00000185085.2_INTS5	INTS5	603.508	-0.424841	0.105544	-4.02526	5.69e-05	0.000401489		ENSG00000171161.13_ZNF672	12.35	12.91	13.58	17.03	15.81	15.82	19.09	17.34	19.01
ENSG00000116750.14_UCHL5	UCHL5	420.087	-0.505911	0.125726	-4.02392	5.72e-05	0.00040328		ENSG00000153086.14_ACMSD	0.99	1.29	1.36	3.57	2.11	3.84	2.66	3.02	2.53
ENSG00000132591.12_ERAL1	ERAL1	1219.19	-0.409038	0.101654	-4.02384	5.73e-05	0.00040328		ENSG00000168303.9_MPLKIP	7.41	8.15	7.6	5.55	5.15	5.96	5.17	5.61	5.67
ENSG00000100417.12_PMM1	PMM1	386.058	-0.575335	0.143002	-4.02325	5.74e-05	0.000403972		ENSG00000100344.11_PNPLA3	6.25	5.64	5.27	4.18	4.2	4.67	19.31	16.44	14.78
ENSG00000103510.20_KAT8	KAT8	353.867	-0.547063	0.136009	-4.02224	5.76e-05	0.000405554		ENSG00000078401.7_EDN1	1.51	1.07	1.26	3.84	3.83	5.48	2.64	2.61	2.37
ENSG00000165752.17_STK32C	STK32C	200.55	-0.698014	0.173559	-4.02176	5.78e-05	0.000406222		ENSG00000115234.11_SNX17	68.4	69.89	66.61	63.88	58.97	63.26	53.49	53.64	57.55
ENSG00000065054.14_SLC9A3R2	SLC9A3R2	451.246	-0.543738	0.135262	-4.0199	5.82e-05	0.000409293		ENSG00000155846.17_PPARGC1B	0.87	0.57	1.06	1.6	1.16	1.44	2.3	2.1	2.06
ENSG00000129347.21_KRI1	KRI1	649.982	-0.421476	0.104961	-4.01556	5.93e-05	0.000415926		ENSG00000211452.11_DIO1	8.36	7.52	6.52	7.79	8.6	6.75	13.52	15.64	15.88
ENSG00000110046.13_ATG2A	ATG2A	1314.48	-0.396752	0.0988127	-4.0152	5.94e-05	0.000416389		ENSG00000157184.7_CPT2	20.42	19.42	20.11	18.6	17.58	18.13	15.47	16.59	15.22
ENSG00000213024.12_NUP62	NUP62	1540.77	-0.40649	0.10124	-4.01511	5.94e-05	0.000416389		ENSG00000101347.11_SAMHD1	16.27	13.53	14.88	11.71	11.09	12.82	5.7	5.04	7.48
ENSG00000152078.10_TLCD4	TLCD4	715.141	-0.437665	0.109029	-4.01419	5.97e-05	0.000417697		ENSG00000223969.6_AC002456.2	0.03	0.43	0.05	0.05	0.15	0.04	1.35	1.29	1.53
ENSG00000130706.13_ADRM1	ADRM1	2775.56	-0.38462	0.0958238	-4.01383	5.97e-05	0.000418169		ENSG00000160447.7_PKN3	18.8	15.85	18.71	19.27	17.19	20.07	9.07	6.62	6.69
ENSG00000163006.12_CCDC138	CCDC138	142.212	-0.760202	0.189542	-4.01073	6.05e-05	0.000423368		ENSG00000153044.10_CENPH	17.45	20.3	16.06	20.31	18.49	17.2	4.94	7.43	5.29
ENSG00000065978.19_YBX1	YBX1	10124.2	-0.303797	0.0757899	-4.00841	6.11e-05	0.00042738		ENSG00000244405.8_ETV5	9.5	7.6	9.78	16.08	18.51	17.39	17.62	19.53	16.62
ENSG00000117305.15_HMGCL	HMGCL	634.639	-0.510369	0.127356	-4.00742	6.14e-05	0.000428912		ENSG00000255112.3_CHMP1B	41.13	42.08	39.88	35.22	35.31	35.11	51.35	55.04	51.22
ENSG00000273802.2_H2BC8	H2BC8	45.6581	-1.32453	0.33095	-4.00221	6.28e-05	0.000437555		ENSG00000123473.17_STIL	14.54	12.98	11.54	14.38	12.44	13.71	3.74	4.86	5.55
ENSG00000140983.14_RHOT2	RHOT2	1607.92	-0.352736	0.0881423	-4.00189	6.28e-05	0.000437974		ENSG00000185168.5_LINC00482	0.56	0.7	0.52	0.91	0.88	1.49	1.74	1.93	2.29
ENSG00000128311.14_TST	TST	845.326	-0.529297	0.1323	-4.00073	6.31e-05	0.000439845		ENSG00000152492.15_CCDC50	40.16	34.02	37.6	42.7	42.21	45.14	51.93	51.59	52.69
ENSG00000067704.10_IARS2	IARS2	2625	-0.345295	0.0863086	-4.0007	6.32e-05	0.000439845		ENSG00000171960.12_PPIH	62.75	70.53	56.9	61.18	61.4	58.97	31.62	28.78	30.72
ENSG00000100412.17_ACO2	ACO2	1561.75	-0.323738	0.0809609	-3.99869	6.37e-05	0.000443417		ENSG00000189410.12_SH2D5	0.81	0.39	0.24	1.53	0.36	0.64	2.48	3.25	3.24
ENSG00000091262.17_ABCC6	ABCC6	1869.22	-0.399694	0.0999716	-3.99807	6.39e-05	0.000444409		ENSG00000140326.13_CDAN1	15.51	19.21	19.18	12.34	13.85	11.63	7.67	8.08	7.89
ENSG00000113594.10_LIFR	LIFR	1090.48	-0.460738	0.115256	-3.99751	6.4e-05	0.000445119		ENSG00000101194.18_SLC17A9	49.24	43.3	48.96	90.75	84.56	91.43	77.65	72.09	83.12
ENSG00000068028.18_RASSF1	RASSF1	252.627	-0.680751	0.170492	-3.99286	6.53e-05	0.000453218		ENSG00000196950.14_SLC39A10	8.09	6.57	7.49	9.5	8.73	8.77	12.33	12.68	11.41
ENSG00000240342.3_RPS2P5	RPS2P5	5215.32	-0.446496	0.111997	-3.98668	6.7e-05	0.000463952		ENSG00000155760.3_FZD7	7.34	6.31	6.29	10.05	9.46	9.42	9.7	10.23	9.65
ENSG00000143632.15_ACTA1	ACTA1	66.0554	-1.09327	0.274241	-3.98654	6.7e-05	0.000464063		ENSG00000136158.12_SPRY2	4.51	5.23	5.91	11.37	8.91	9.27	10.42	9.09	10.11
ENSG00000108433.17_GOSR2	GOSR2	980.335	-0.366197	0.0918954	-3.98493	6.75e-05	0.000466487		ENSG00000112877.8_CEP72	7.72	6.26	7.98	4.32	8.71	6.5	2.96	2.79	3
ENSG00000160310.18_PRMT2	PRMT2	770.56	-0.407038	0.102248	-3.98088	6.87e-05	0.000473476		ENSG00000287093.1_CTA-385F2.1	3.07	4.06	3.23	8.23	9.21	8.2	6.65	7.79	7.04
ENSG00000077454.16_LRCH4	LRCH4	989.649	-0.427777	0.107458	-3.98087	6.87e-05	0.000473476		ENSG00000145391.14_SETD7	26.25	18.3	26.82	31.68	31.07	32.72	48.23	47.63	45.59
ENSG00000188610.12_FAM72B	FAM72B	37.765	-1.48451	0.372999	-3.97993	6.89e-05	0.000474953		ENSG00000166228.9_PCBD1	114.58	133.96	129.41	134.54	134.03	132.96	172.79	180.49	179.35
ENSG00000214114.9_MYCBP	MYCBP	165.82	-0.749115	0.188302	-3.97826	6.94e-05	0.000478118		ENSG00000103121.9_CMC2	132.24	152.43	136.16	141.82	116.16	135.3	88.89	90.36	90.14
ENSG00000149929.16_HIRIP3	HIRIP3	177.986	-0.689933	0.173441	-3.9779	6.95e-05	0.000478657		ENSG00000111145.8_ELK3	2.3	2.16	2.42	4.32	4.04	4.86	6.08	6.34	4.96
ENSG00000100714.17_MTHFD1	MTHFD1	823.243	-0.399303	0.100393	-3.97738	6.97e-05	0.000479539		ENSG00000169688.11_MT1B	263.43	342.96	308.24	263.52	264.32	256.27	96.92	120.74	110.43
ENSG00000267368.1_UPK3BL1	UPK3BL1	383.771	-0.767813	0.193077	-3.97672	6.99e-05	0.000480687		ENSG00000124786.12_SLC35B3	17.28	17.38	17.56	14.65	14.92	15.32	13.33	14.74	13.74
ENSG00000171488.15_LRRC8C	LRRC8C	64.2204	-1.11175	0.279742	-3.97422	7.06e-05	0.000485578		ENSG00000109929.10_SC5D	103.1	99.11	104.02	87.78	86.68	91.85	260.52	226.73	206.31
ENSG00000198270.13_TMEM116	TMEM116	185.479	-0.703006	0.17706	-3.97045	7.17e-05	0.000492946		ENSG00000167930.17_FAM234A	63.79	55.19	60.69	41.96	44.44	43.67	39.97	38.9	38.2
ENSG00000100632.11_ERH	ERH	1332.66	-0.424042	0.106809	-3.97009	7.18e-05	0.000493502		ENSG00000104714.14_ERICH1	9.54	9.36	10.3	8.06	9.64	9.4	13.75	13.93	12.77
ENSG00000087884.14_AAMDC	AAMDC	183.627	-0.715432	0.180229	-3.96958	7.2e-05	0.000494371		ENSG00000140274.14_DUOXA2	0.95	0.7	1.06	1.57	0.99	0.76	3.66	2.87	2.92
ENSG00000198887.9_SMC5	SMC5	1160.24	-0.383804	0.0967089	-3.96865	7.23e-05	0.000496108		ENSG00000196756.13_SNHG17	30.5	29.5	28.93	39.24	43	38.09	35.83	34.18	35.48
ENSG00000137880.6_GCHFR	GCHFR	697.335	-0.541499	0.136566	-3.96511	7.34e-05	0.000502969		ENSG00000168397.17_ATG4B	116.94	104.48	112.61	101.92	92.54	109.31	78.17	81.86	76.1
ENSG00000077616.11_NAALAD2	NAALAD2	164.465	-0.702126	0.177327	-3.9595	7.51e-05	0.000513543		ENSG00000221829.10_FANCG	40.16	37.94	30	42.92	46.21	39.45	11.2	10.12	11.21
ENSG00000100211.10_CBY1	CBY1	169.37	-0.796301	0.201118	-3.95937	7.51e-05	0.000513647		ENSG00000256043.5_CTSO	2.46	2.32	2.62	3.71	2.54	3.02	6.19	5.11	5.11
ENSG00000153207.16_AHCTF1	AHCTF1	1807.02	-0.396854	0.100355	-3.95451	7.67e-05	0.000523404		ENSG00000160593.19_JAML	3.79	3.92	3.7	7.97	8.51	9.42	13.01	10.04	13.18
ENSG00000091009.8_RBM27	RBM27	474.697	-0.501953	0.12698	-3.953	7.72e-05	0.00052643		ENSG00000233198.4_RNF224	3.33	2.34	2.94	3.32	4.3	3.37	6.38	7.61	6.48
ENSG00000113558.19_SKP1	SKP1	2200.48	-0.438191	0.110896	-3.95138	7.77e-05	0.000529481		ENSG00000049246.15_PER3	0.33	0.15	0.27	0.44	0.41	0.53	1.87	1.46	1.37
ENSG00000185504.17_FAAP100	FAAP100	577.774	-0.45156	0.114313	-3.95021	7.81e-05	0.000531875		ENSG00000171720.10_HDAC3	66.12	59.04	60.62	73.28	59.94	69.58	44.09	45.03	43.67
ENSG00000178104.19_PDE4DIP	PDE4DIP	881.219	-0.401486	0.101685	-3.94834	7.87e-05	0.000535644		ENSG00000153071.15_DAB2	16.5	13.27	20.94	17.67	17.27	22.45	45.17	50.51	40.98
ENSG00000164692.18_COL1A2	COL1A2	683.078	-0.406769	0.103061	-3.94688	7.92e-05	0.000538669		ENSG00000124370.11_MCEE	19.54	20.85	22.2	20.44	21.08	22.94	27.8	26.98	27.31
ENSG00000138801.9_PAPSS1	PAPSS1	623.98	-0.429483	0.108831	-3.94632	7.94e-05	0.000539487		ENSG00000125534.10_PPDPF	115.67	119.34	126.86	105.44	97.6	90.03	70.67	63.52	81.01
ENSG00000123607.16_TTC21B	TTC21B	656.696	-0.517483	0.131138	-3.94611	7.94e-05	0.00053965		ENSG00000172348.15_RCAN2	1.86	1.05	1.78	1.51	0.76	0.96	3.73	3.6	3.86
ENSG00000169715.15_MT1E	MT1E	769.73	-0.581325	0.14739	-3.94413	8.01e-05	0.000543902		ENSG00000173588.15_CEP83	9.6	9.93	9.96	7.49	9.18	10.37	6.38	7.53	6.6
ENSG00000186111.11_PIP5K1C	PIP5K1C	943.321	-0.45275	0.114838	-3.9425	8.06e-05	0.000547426		ENSG00000173156.7_RHOD	153.49	173.54	141.73	163.3	141.55	153.17	234.84	252.54	255.79
ENSG00000167792.13_NDUFV1	NDUFV1	7647.06	-0.438713	0.111287	-3.94216	8.08e-05	0.00054799		ENSG00000282988.2_RP1-34B20.21	10.24	10.95	8.84	1.2	2.93	1.98	2.78	0.51	2.85
ENSG00000109501.15_WFS1	WFS1	2173.12	-0.353627	0.0897226	-3.94134	8.1e-05	0.000549656		ENSG00000058804.12_NDC1	21.06	20.8	25.28	24.12	23.28	24.78	10.67	10.26	8.97
ENSG00000102974.16_CTCF	CTCF	1298.77	-0.335045	0.0850139	-3.94106	8.11e-05	0.000550094		ENSG00000172244.9_C5orf34	13.91	10.82	10.15	8.91	13.04	10.4	2.2	2.48	1.98
ENSG00000115053.17_NCL	NCL	12558.4	-0.26211	0.0665372	-3.93931	8.17e-05	0.000553919		ENSG00000099953.10_MMP11	34.95	33.32	36.97	27.81	23.53	26.27	15.87	19.94	21.5
ENSG00000110713.17_NUP98	NUP98	1594.7	-0.385866	0.0981214	-3.93254	8.41e-05	0.000568684		ENSG00000184260.6_H2AC20	9.74	13.21	13.53	8.45	14.61	11.62	2.18	2.47	2.42
ENSG00000004487.17_KDM1A	KDM1A	1244.81	-0.351524	0.0893962	-3.9322	8.42e-05	0.000569058		ENSG00000156711.17_MAPK13	1.03	1.3	1.07	3.87	2.63	1.92	4.14	3.58	4.86
ENSG00000111786.9_SRSF9	SRSF9	1993.11	-0.431672	0.109788	-3.93187	8.43e-05	0.000569639		ENSG00000152779.14_SLC16A12	0.48	0.16	0.35	0.65	0.61	0.79	1.26	1.09	1.25
ENSG00000149548.15_CCDC15	CCDC15	24.2105	-1.91169	0.486262	-3.93141	8.45e-05	0.0005703		ENSG00000172731.15_LRRC20	7.37	7.18	7	6.1	5.87	6.47	4.78	5.54	5.27
ENSG00000137411.19_VARS2	VARS2	417.84	-0.479259	0.121928	-3.93066	8.47e-05	0.000571866		ENSG00000162738.6_VANGL2	3.94	2.4	3.83	5.05	4.09	4.76	7.67	7.43	8.18
ENSG00000119471.15_HSDL2	HSDL2	1904.57	-0.323037	0.0821939	-3.93018	8.49e-05	0.000572577		ENSG00000162241.13_SLC25A45	5.1	4.25	6.03	8.92	9.96	7.32	12.04	12.61	10.48
ENSG00000010017.13_RANBP9	RANBP9	562.547	-0.441413	0.112321	-3.92994	8.5e-05	0.000572938		ENSG00000175793.12_SFN	16.14	17.33	12.53	23.9	24.21	24.7	29.32	28.49	26.92
ENSG00000164002.12_EXO5	EXO5	116.601	-0.865056	0.220189	-3.92869	8.54e-05	0.000575695		ENSG00000121211.8_MND1	10.26	12.12	8.71	8.43	11.27	8.43	2.07	0	0
ENSG00000125351.13_UPF3B	UPF3B	200.09	-0.631869	0.161038	-3.92373	8.72e-05	0.00058725		ENSG00000269335.6_IKBKG	18.47	17.78	16.53	18.22	15.26	21.68	22.35	23.28	23.62
ENSG00000137497.18_NUMA1	NUMA1	1780.8	-0.431879	0.110072	-3.9236	8.72e-05	0.000587358		ENSG00000104998.4_IL27RA	1.85	1.23	1.85	4.55	4.07	4.48	3.39	3.5	3.27
ENSG00000166311.10_SMPD1	SMPD1	971.004	-0.385578	0.0983186	-3.92172	8.79e-05	0.000591725		ENSG00000185432.12_METTL7A	44.94	43.9	43.83	62.43	65.48	76	66.06	75.91	66.94
ENSG00000034693.15_PEX3	PEX3	361.999	-0.548695	0.139949	-3.92068	8.83e-05	0.000594061		ENSG00000198830.11_HMGN2	320.17	410.67	334.87	300.95	320.56	302.91	112.14	135.2	124.88
ENSG00000164815.11_ORC5	ORC5	371.125	-0.53715	0.137061	-3.91904	8.89e-05	0.000597672		ENSG00000089876.12_DHX32	6.73	6.12	7.58	5.75	5.28	6.15	12.72	11.27	11.44
ENSG00000287080.2_H3C3	H3C3	10.3006	-3.85712	0.985089	-3.91551	9.02e-05	0.00060582		ENSG00000004864.14_SLC25A13	63.3	56.54	59.91	54.36	55.38	57.1	84.63	83.7	78.28
ENSG00000103266.11_STUB1	STUB1	896.152	-0.465761	0.11896	-3.91528	9.03e-05	0.000606166		ENSG00000157193.18_LRP8	5.64	4.12	5.2	6.8	5.8	7.56	11.13	10.84	9.46
ENSG00000167797.8_CDK2AP2	CDK2AP2	2486.24	-0.417942	0.106752	-3.91508	9.04e-05	0.000606455		ENSG00000139269.3_INHBE	7.58	4.87	6.33	7.8	7.51	5.14	13.33	13.49	15.08
ENSG00000186715.11_MST1L	MST1L	350.638	-0.548593	0.140161	-3.91401	9.08e-05	0.000608685		ENSG00000139793.19_MBNL2	13.69	10.82	12.84	17.06	13.62	17.73	23.35	21.03	24.39
ENSG00000176225.15_RTTN	RTTN	99.5688	-1.03922	0.265547	-3.9135	9.1e-05	0.000609647		ENSG00000257893.3_LINC02404	3.19	3.89	3.48	6.08	2.56	4.17	10.7	9.24	8.27
ENSG00000124733.5_MEA1	MEA1	618.613	-0.59775	0.152743	-3.91345	9.1e-05	0.000609647		ENSG00000102974.16_CTCF	41.56	38.82	39.86	45.2	41.71	44.61	32.51	33.1	31.2
ENSG00000039650.12_PNKP	PNKP	613.343	-0.417433	0.106755	-3.91019	9.22e-05	0.000617242		ENSG00000170860.4_LSM3	39.35	45.99	41.5	46.02	43.15	47.87	26.77	24.52	26
ENSG00000171862.11_PTEN	PTEN	1291.37	-0.34791	0.0890024	-3.90899	9.27e-05	0.000619845		ENSG00000144452.15_ABCA12	0	0	0	0.01	0.01	0	0.03	0.03	0.02
ENSG00000196656.7_AC004057.1	AC004057.1	847.817	-0.582739	0.149202	-3.90571	9.4e-05	0.000627171		ENSG00000170296.10_GABARAP	483.62	501.92	459.55	428.16	421.68	425.78	625.05	651.6	605.18
ENSG00000101138.12_CSTF1	CSTF1	352.405	-0.551149	0.141134	-3.90515	9.42e-05	0.000628375		ENSG00000123240.17_OPTN	21.93	22.19	24.25	19.91	22.66	20.59	44.48	53.09	43.96
ENSG00000143033.18_MTF2	MTF2	460.498	-0.522174	0.133772	-3.90346	9.48e-05	0.000632101		ENSG00000143228.13_NUF2	14.45	20.47	16.01	14.97	14.68	13.36	2.39	2.86	2.08
ENSG00000049130.16_KITLG	KITLG	815.858	-0.384717	0.0986778	-3.89872	9.67e-05	0.000644362		ENSG00000124766.7_SOX4	41.55	30.17	39.55	43.42	40.12	41.95	64.4	65.83	66.13
ENSG00000063322.15_MED29	MED29	1141.8	-0.341589	0.0877086	-3.89459	9.84e-05	0.000654592		ENSG00000048052.23_HDAC9	1.24	0.69	0.99	2.15	1.83	1.94	7.78	5.91	5.67
ENSG00000104897.10_SF3A2	SF3A2	1084.68	-0.390363	0.100317	-3.89131	9.97e-05	0.000662631		ENSG00000132196.16_HSD17B7	22.75	21.15	22.38	24.29	22.29	25.44	45.28	43.92	37.3
ENSG00000038210.14_PI4K2B	PI4K2B	1344.04	-0.328448	0.0844236	-3.89047	0.00010005	0.000664686		ENSG00000205208.5_C4orf46	8.47	7.17	8.69	10.87	11.15	10.25	4.38	4.23	4.32
ENSG00000064652.11_SNX24	SNX24	104.176	-0.855814	0.220258	-3.88551	0.000102115	0.000677657		ENSG00000170892.13_TSEN34	49.94	58.82	51.4	61.51	59.09	62.26	77.98	78.45	83.97
ENSG00000204356.14_NELFE	NELFE	788.077	-0.474192	0.122102	-3.88358	0.000102928	0.000682554		ENSG00000143621.17_ILF2	185.38	204.16	182.86	206.2	200.36	202.63	137.87	137.43	134.6
ENSG00000148730.7_EIF4EBP2	EIF4EBP2	4258.22	-0.37661	0.096993	-3.88286	0.000103235	0.000684334		ENSG00000183960.9_KCNH8	1.55	0.9	1.62	1.5	1.46	1.53	4.42	4.2	3.58
ENSG00000038358.15_EDC4	EDC4	1884.24	-0.39779	0.102459	-3.88245	0.00010341	0.000685242		ENSG00000179010.15_MRFAP1	572.56	595.9	586.07	577	544.31	584.29	478.62	507.93	501.37
ENSG00000139194.8_RBP5	RBP5	166	-0.680624	0.175523	-3.87769	0.000105454	0.000697958		ENSG00000123975.5_CKS2	284.13	340.06	279.05	256.89	231.18	259.64	145.25	117.91	136.37
ENSG00000143842.15_SOX13	SOX13	898.928	-0.433641	0.111889	-3.87562	0.000106354	0.000702944		ENSG00000108861.9_DUSP3	64.86	55.47	59.93	66.33	59.01	66.43	89.48	83.17	85.64
ENSG00000105618.14_PRPF31	PRPF31	1262.03	-0.400359	0.103352	-3.87374	0.000107177	0.000707865		ENSG00000153066.13_TXNDC11	67.47	66.83	63.47	62.82	67.03	62.7	52.26	55.38	53.54
ENSG00000101220.18_C20orf27	C20orf27	746.163	-0.51857	0.133876	-3.87352	0.000107275	0.000708253		ENSG00000254166.3_CASC19	2.32	0.89	2.57	5.25	5.47	7.27	14.44	10.27	12.31
ENSG00000107021.16_TBC1D13	TBC1D13	1134	-0.354791	0.0916422	-3.87149	0.000108174	0.000713926		ENSG00000243742.5_RPLP0P2	0.14	0.34	0.14	0.4	0.2	0.25	1.67	1.76	1.25
ENSG00000095383.20_TBC1D2	TBC1D2	187.119	-0.685223	0.177215	-3.86663	0.000110352	0.000727763		ENSG00000013364.19_MVP	22.47	14.51	17.54	18.52	21.7	24.26	44.45	43.74	38.29
ENSG00000129514.8_FOXA1	FOXA1	463.201	-0.456175	0.118059	-3.86395	0.000111567	0.000734706		ENSG00000134548.11_SPX	0.91	0.89	0.53	1.13	1.42	1.25	2.8	2.38	3.14
ENSG00000108604.16_SMARCD2	SMARCD2	690.756	-0.39403	0.102021	-3.86223	0.000112357	0.000739525		ENSG00000273802.2_H2BC8	4.82	4.26	5.16	1.48	1.64	2.15	2.26	2.17	1.53
ENSG00000146963.18_LUC7L2	LUC7L2	1205.81	-0.361377	0.0936488	-3.85885	0.000113921	0.000749384		ENSG00000197056.11_ZMYM1	8.99	7.34	8.85	5.55	8.99	7.82	2.9	3.97	3.67
ENSG00000197381.17_ADARB1	ADARB1	469.12	-0.568042	0.147262	-3.85737	0.000114616	0.000753679		ENSG00000129226.14_CD68	6.82	5.51	8.95	15.44	26.77	23.17	48.85	45.64	34.28
ENSG00000278023.7_RDM1	RDM1	14.3072	-2.51874	0.653197	-3.85602	0.000115246	0.000756728		ENSG00000104889.7_RNASEH2A	81.54	102.33	79.73	99.08	86.92	91.39	28.28	31.69	30.13
ENSG00000151552.12_QDPR	QDPR	1815.08	-0.440678	0.114283	-3.85602	0.000115247	0.000756728		ENSG00000213398.8_LCAT	19.86	18.49	25.02	26.94	25.67	29.63	50.07	63.77	55.26
ENSG00000124374.9_PAIP2B	PAIP2B	185.988	-0.659152	0.171019	-3.85426	0.000116079	0.000761354		ENSG00000162384.14_CZIB	41.11	44.57	41.5	37.3	33.46	36.76	30.82	33.35	31.51
ENSG00000175756.13_AURKAIP1	AURKAIP1	1061.02	-0.482002	0.125184	-3.85034	0.000117956	0.000772541		ENSG00000012963.15_UBR7	12.73	10.55	10.73	12.63	10.24	12.91	5.94	5.6	5.76
ENSG00000157191.20_NECAP2	NECAP2	536.675	-0.451355	0.117259	-3.8492	0.000118503	0.000775564		ENSG00000172594.13_SMPDL3A	16.26	18.73	16.86	16.71	17.45	17.18	23.91	23.78	23
ENSG00000128159.12_TUBGCP6	TUBGCP6	1379.02	-0.496317	0.129088	-3.8448	0.000120648	0.000788172		ENSG00000105707.15_HPN	41.37	47.66	42.72	38.01	37.17	38.03	59.53	63.01	63.66
ENSG00000113360.17_DROSHA	DROSHA	859.111	-0.428681	0.11157	-3.84225	0.000121911	0.000795845		ENSG00000100401.20_RANGAP1	69.08	59.85	64.4	56.96	52.6	57.23	43.84	41.88	43.15
ENSG00000067836.13_ROGDI	ROGDI	336.416	-0.528156	0.137509	-3.8409	0.000122585	0.000799666		ENSG00000204520.14_MICA	4.17	3.16	3.23	2.25	3.05	3.19	6.89	6.37	6.26
ENSG00000204315.4_FKBPL	FKBPL	55.1459	-1.22743	0.31964	-3.84003	0.00012302	0.000802009		ENSG00000134480.16_CCNH	14.82	14.47	14.06	17.6	16.37	17.29	17.99	18.12	17.01
ENSG00000173531.15_MST1	MST1	1089.15	-0.410709	0.107002	-3.83835	0.000123866	0.000806852		ENSG00000198554.12_WDHD1	7.37	9.69	8.59	7.94	9.06	10.01	2.06	3.23	2.07
ENSG00000120265.19_PCMT1	PCMT1	1451.54	-0.42533	0.11082	-3.83802	0.00012403	0.000807335		ENSG00000249459.11_ZNF286B	0.31	0.22	0.17	0.39	0.46	0.65	0.85	0.72	0.68
ENSG00000159377.11_PSMB4	PSMB4	2957.52	-0.401454	0.104641	-3.83651	0.000124798	0.000811651		ENSG00000198142.5_SOWAHC	9.72	8.91	9.34	9.72	8.54	10.51	14.36	16.1	13.96
ENSG00000108312.15_UBTF	UBTF	1088.67	-0.348538	0.0908491	-3.83645	0.000124828	0.000811651		ENSG00000062194.16_GPBP1	31.48	32.19	31.01	29.18	29.15	28.19	25.27	25.89	27.29
ENSG00000162599.17_NFIA	NFIA	195.12	-0.625519	0.163098	-3.83524	0.000125442	0.000815352		ENSG00000197275.14_RAD54B	7.22	8.98	7.74	6.72	5.42	7.04	3.53	2.21	2.96
ENSG00000163449.11_TMEM169	TMEM169	85.5477	-0.972384	0.253672	-3.83323	0.000126474	0.000821464		ENSG00000101444.13_AHCY	288.71	284.83	297.46	252.83	236.99	250.22	237.25	233.25	250.36
ENSG00000188976.11_NOC2L	NOC2L	1807.09	-0.297119	0.0775518	-3.83123	0.000127502	0.000827548		ENSG00000228980.4_LINC01205	0	0	0.3	0.92	0.4	0.91	1.08	1.08	1.36
ENSG00000064666.15_CNN2	CNN2	2059.84	-0.296463	0.0773947	-3.83053	0.000127867	0.00082962		ENSG00000197299.13_BLM	12.49	16.69	13.98	13.3	14.34	11.32	4.55	2.28	2.18
ENSG00000165934.13_CPSF2	CPSF2	885.917	-0.358357	0.0935646	-3.83005	0.000128119	0.000830952		ENSG00000173540.14_GMPPB	30.44	27.02	31.02	37.27	32.14	37.43	17.44	16.51	19.33
ENSG00000248643.5_RBM14-RBM4	RBM14-RBM4	666.353	-0.419676	0.109767	-3.82332	0.000131668	0.000852132		ENSG00000108528.14_SLC25A11	93.74	95.16	98.95	106.94	86.37	97.47	76.07	81.26	79.44
ENSG00000169258.7_GPRIN1	GPRIN1	153.862	-0.712676	0.186445	-3.82245	0.000132133	0.000854525		ENSG00000271601.4_LIX1L	7.38	7.32	7.64	8.05	7.88	8.66	5.87	6.28	6.27
ENSG00000123136.15_DDX39A	DDX39A	2364.09	-0.381214	0.0997784	-3.8206	0.000133125	0.000860633		ENSG00000213930.12_GALT	113.97	105.48	114.39	105.89	103.19	105.63	75.42	80.27	84.83
ENSG00000140807.7_NKD1	NKD1	55.5717	-1.40246	0.367261	-3.8187	0.000134158	0.000866693		ENSG00000286025.1_FAM246C	0.62	0.16	0.42	1.17	1.19	0.97	1.42	1.54	1.47
ENSG00000110583.13_NAA40	NAA40	712.112	-0.408082	0.106898	-3.81748	0.000134819	0.000870337		ENSG00000198569.10_SLC34A3	1.19	0.85	1.15	1.24	1.15	1.71	2	2.05	1.89
ENSG00000164920.9_OSR2	OSR2	60.1673	-1.14392	0.299706	-3.81681	0.000135187	0.000872397		ENSG00000105643.11_ARRDC2	0.56	0.8	0.95	1.9	0.94	1.31	1.91	1.75	1.7
ENSG00000275835.5_TUBGCP5	TUBGCP5	245.541	-0.587903	0.15412	-3.81458	0.000136416	0.000879701		ENSG00000172059.11_KLF11	1.2	1.12	1.2	2.23	1.63	2.9	6.43	6.06	8.45
ENSG00000161013.17_MGAT4B	MGAT4B	5343	-0.322735	0.0846263	-3.81364	0.000136934	0.000882724		ENSG00000196510.14_ANAPC7	78.15	73.87	70.35	70.33	64.92	69.94	49.34	54.92	52.89
ENSG00000177830.18_CHID1	CHID1	926.329	-0.400405	0.105083	-3.81036	0.000138767	0.000893454		ENSG00000088367.23_EPB41L1	9.81	7.31	9.71	12.01	13.72	11.47	16.36	17.18	15.51
ENSG00000053900.11_ANAPC4	ANAPC4	651.405	-0.416546	0.10932	-3.81035	0.000138772	0.000893454		ENSG00000116791.14_CRYZ	56.48	59.5	54.83	78.49	80.96	76.06	70.06	67.62	69.5
ENSG00000257489.6_RP11-175P13.3	RP11-175P13.3	57.6027	-1.26759	0.332675	-3.8103	0.000138797	0.000893454		ENSG00000219200.12_RNASEK	326.87	359.74	316.22	281.97	293.12	312.2	433.73	441.56	446.97
ENSG00000257167.2_TMPO-AS1	TMPO-AS1	35.4677	-1.44101	0.378221	-3.80996	0.00013899	0.000894377		ENSG00000108055.10_SMC3	38.02	36.45	38.67	39.91	40.99	42.73	28.5	27.99	24.68
ENSG00000152683.14_SLC30A6	SLC30A6	574.739	-0.431073	0.11325	-3.80639	0.000141011	0.000906737		ENSG00000204396.11_VWA7	5.47	4.4	4.56	9.62	7.72	7.09	10.38	10.32	8.71
ENSG00000168564.6_CDKN2AIP	CDKN2AIP	227.669	-0.637865	0.167727	-3.80299	0.000142959	0.000918604		ENSG00000213397.12_HAUS7	13.67	17.23	15.19	13.81	15.13	14.64	7.49	6.1	6.55
ENSG00000086061.16_DNAJA1	DNAJA1	3849.06	-0.366028	0.0962848	-3.80151	0.000143816	0.000923785		ENSG00000182752.10_PAPPA	0.2	0.11	0.14	0.38	0.37	0.21	1.4	0.96	1.14
ENSG00000185651.15_UBE2L3	UBE2L3	2650.93	-0.343734	0.0904558	-3.80002	0.000144686	0.00092904		ENSG00000162772.17_ATF3	11.95	8.27	9.46	7.09	7.54	9.01	41.96	46.3	33.42
ENSG00000104442.10_ARMC1	ARMC1	1018.05	-0.383352	0.100934	-3.79806	0.000145835	0.000935756		ENSG00000008394.13_MGST1	236.88	268.72	238.17	241.97	225.21	237.68	354.76	334.55	337.87
ENSG00000047410.14_TPR	TPR	1970.9	-0.400769	0.105525	-3.79785	0.000145956	0.000936194		ENSG00000097046.13_CDC7	9.36	7.71	8.09	10.09	9.4	9.03	4.08	2.75	3.58
ENSG00000129493.15_HEATR5A	HEATR5A	8519.73	-0.400379	0.10563	-3.7904	0.000150403	0.000960916		ENSG00000175970.11_UNC119B	27.84	26.49	26.68	25.13	24.28	25.23	20.85	22.45	20.47
ENSG00000007516.14_BAIAP3	BAIAP3	60.7163	-1.20177	0.317266	-3.7879	0.000151924	0.000969465		ENSG00000237886.1_NALT1	0.2	0.76	0.21	0.39	0.45	1.49	2.6	2.83	2.14
ENSG00000164442.10_CITED2	CITED2	2458.84	-0.299497	0.0790675	-3.78786	0.00015195	0.000969465		ENSG00000086619.14_ERO1B	2.17	2.2	2.32	2.97	1.93	3.38	2.6	2.7	2.69
ENSG00000198420.10_TCAF1	TCAF1	5249.57	-0.354699	0.0937836	-3.7821	0.000155511	0.000991485		ENSG00000161547.17_SRSF2	210.89	195.03	204.74	222.48	180.69	227.7	148.84	136.21	155.49
ENSG00000108384.15_RAD51C	RAD51C	286.31	-0.601997	0.15928	-3.77949	0.00015715	0.00100158		ENSG00000215784.6_FAM72D	2.79	2.57	3.45	3.77	4.05	3.21	0.65	0.85	0.38
ENSG00000119335.17_SET	SET	6149.1	-0.274072	0.072539	-3.77828	0.000157916	0.00100611		ENSG00000246705.4_H2AJ	118.45	147.47	130.29	80.2	82.21	86.47	58.41	67.86	63.61
ENSG00000120334.16_CENPL	CENPL	89.2027	-0.884268	0.234147	-3.77656	0.00015901	0.00101236		ENSG00000123358.20_NR4A1	12.5	11.46	10.27	13.85	13.48	14.44	22.9	19.21	21.97
ENSG00000235954.7_TTC28-AS1	TTC28-AS1	214.958	-0.634889	0.168137	-3.77603	0.000159346	0.00101415		ENSG00000143819.13_EPHX1	186.73	177.06	173.28	155.21	157.94	167.07	130.04	142.02	139.29
ENSG00000169814.16_BTD	BTD	1083.34	-0.419209	0.111133	-3.77213	0.000161863	0.00102943		ENSG00000231607.13_DLEU2	16.95	21.18	17.82	19.23	18.57	21.38	8.31	8.81	7.46
ENSG00000132600.17_PRMT7	PRMT7	548.697	-0.455856	0.120878	-3.7712	0.000162464	0.00103289		ENSG00000166888.12_STAT6	30.27	25.8	36.71	43.33	43.61	40.88	55.1	56.35	58.51
ENSG00000168301.13_KCTD6	KCTD6	145.363	-0.803779	0.213175	-3.77051	0.000162912	0.00103501		ENSG00000165782.11_PIP4P1	65.81	62.4	78.28	68.83	59.91	62.23	106.32	110.05	106.15
ENSG00000116161.18_CACYBP	CACYBP	724.051	-0.525881	0.13948	-3.7703	0.000163051	0.00103553		ENSG00000187741.15_FANCA	57.7	43.29	54.54	48.34	50.46	53.68	16.69	11.86	17.48
ENSG00000125266.8_EFNB2	EFNB2	29.3758	-1.82367	0.483723	-3.77007	0.000163203	0.00103613		ENSG00000175311.7_ANKS4B	5.48	5.96	5.99	10.86	9.82	10.9	8.43	9.77	9.02
ENSG00000176986.16_SEC24C	SEC24C	2530.02	-0.306776	0.0814074	-3.76841	0.000164292	0.00104209		ENSG00000110057.8_UNC93B1	31.35	28.65	31.49	37.15	33.03	32.05	43.4	48.78	49.69
ENSG00000167969.13_ECI1	ECI1	1063.81	-0.487772	0.12944	-3.76833	0.000164346	0.00104209		ENSG00000171234.14_UGT2B7	0.96	0.97	0.44	2.67	2.27	3.15	2.1	2.21	2.22
ENSG00000185627.18_PSMD13	PSMD13	1507.78	-0.393225	0.104361	-3.76792	0.000164615	0.00104326		ENSG00000174951.12_FUT1	0.48	0.43	0.42	0.32	0.14	0.57	1.37	1.86	1.84
ENSG00000267374.2_MIR924HG	MIR924HG	18.3391	-2.02936	0.538874	-3.76594	0.000165925	0.00105119		ENSG00000234906.11_APOC2	134.74	156.12	123.68	227.92	242.48	243.34	220.92	209.81	217.28
ENSG00000143793.13_C1orf35	C1orf35	462.636	-0.451155	0.119869	-3.76373	0.000167396	0.00105976		ENSG00000137801.11_THBS1	7.94	4.35	6.73	21.14	24.03	24.64	19.61	22.76	17.87
ENSG00000064687.13_ABCA7	ABCA7	972.182	-0.483946	0.128601	-3.76317	0.000167772	0.00106177		ENSG00000137843.12_PAK6	3.94	2.69	3.73	5.33	5.56	5.83	6.85	6.97	6.39
ENSG00000115875.19_SRSF7	SRSF7	1296.12	-0.394041	0.104795	-3.7601	0.000169847	0.00107415		ENSG00000070950.10_RAD18	15.23	14.68	17.82	15.13	15.31	15.92	8.29	7.03	8.15
ENSG00000269416.6_LINC01224	LINC01224	35.723	-1.44285	0.384113	-3.75631	0.000172435	0.00108868		ENSG00000015520.15_NPC1L1	12.3	8.75	12.93	14.23	14.23	13.91	23.56	26.81	23.36
ENSG00000158545.16_ZC3H18	ZC3H18	1229.08	-0.366658	0.0976415	-3.75514	0.000173243	0.00109333		ENSG00000180616.9_SSTR2	0.54	0.36	0.33	0.56	0.62	0.72	0.9	0.95	0.94
ENSG00000121005.9_CRISPLD1	CRISPLD1	111.669	-0.794245	0.211523	-3.7549	0.000173412	0.00109401		ENSG00000157557.13_ETS2	34.45	30.74	36.46	42.75	35.72	38.71	52.38	49.48	48.16
ENSG00000103197.18_TSC2	TSC2	1432.63	-0.461679	0.123006	-3.75329	0.000174528	0.00110066		ENSG00000163947.12_ARHGEF3	10.82	6.7	8.95	11.72	11.09	16.36	21.31	18.47	20.36
ENSG00000011454.18_RABGAP1	RABGAP1	1120.8	-0.378327	0.100933	-3.7483	0.000178037	0.00112122		ENSG00000286116.1_FAS-AS1	0.03	0.02	0.09	0	0.04	0	0.39	0.54	0.41
ENSG00000157954.15_WIPI2	WIPI2	1239.13	-0.325445	0.0868336	-3.74792	0.000178311	0.00112255		ENSG00000154822.18_PLCL2	0.16	0.15	0.19	0.22	0.3	0.18	2.04	1.35	1.81
ENSG00000171227.7_TMEM37	TMEM37	674.901	-0.423995	0.11317	-3.74654	0.000179291	0.00112833		ENSG00000099290.17_WASHC2A	29.52	23.56	27.1	25.64	23.8	26.29	45.59	41.07	43.76
ENSG00000224905.7_AP001347.6	AP001347.6	8.94686	-3.67252	0.980395	-3.74596	0.000179703	0.00113009		ENSG00000162407.9_PLPP3	28.16	24.21	27.7	31.33	31.75	31.97	38.59	37.25	36.46
ENSG00000129071.10_MBD4	MBD4	343.26	-0.513931	0.137199	-3.74589	0.000179758	0.00113009		ENSG00000073712.15_FERMT2	26.57	23.18	25.69	25.78	23.96	25.49	17.42	17.18	16.48
ENSG00000139515.6_PDX1	PDX1	179.801	-0.635002	0.169541	-3.74542	0.000180091	0.00113178		ENSG00000182118.8_FAM89A	12.04	11.11	12.37	14.5	13.53	17.67	15.75	16.75	17.47
ENSG00000188938.17_FAM120AOS	FAM120AOS	1032.64	-0.39267	0.104875	-3.74416	0.000180998	0.00113669		ENSG00000110628.16_SLC22A18	29.59	29.91	29.95	29.98	29.96	32.82	40.17	41.27	37.08
ENSG00000147601.15_TERF1	TERF1	423.68	-0.482458	0.128944	-3.74161	0.000182848	0.00114711		ENSG00000165501.17_LRR1	17.27	19.06	14.52	17.47	17.87	15.72	7.1	6.03	6.42
ENSG00000198736.12_MSRB1	MSRB1	1416.73	-0.382996	0.102394	-3.74042	0.000183716	0.00115216		ENSG00000128578.10_STRIP2	7.52	5.6	7.14	4.83	4.49	4.67	2.36	2.07	2.14
ENSG00000146757.14_ZNF92	ZNF92	155.134	-0.734716	0.196557	-3.73793	0.00018554	0.00116278		ENSG00000110090.13_CPT1A	40.61	26.42	37.65	59.2	57.42	56.29	69.77	71.86	67.28
ENSG00000117906.14_RCN2	RCN2	1009.61	-0.466731	0.125	-3.73384	0.000188584	0.00117981		ENSG00000008853.17_RHOBTB2	9.63	5.84	8.34	12.85	11.25	11.08	20.93	18.96	17.66
ENSG00000136937.13_NCBP1	NCBP1	994.251	-0.343221	0.0919294	-3.73353	0.000188813	0.00118084		ENSG00000066279.19_ASPM	24.93	17.43	24.44	26	23.47	24.84	3.76	3.43	3.71
ENSG00000172531.16_PPP1CA	PPP1CA	10079.4	-0.351994	0.0943345	-3.73134	0.000190467	0.00119077		ENSG00000060971.19_ACAA1	281.05	287.81	277.34	303	283.25	290.52	193.11	221.49	216.91
ENSG00000153107.13_ANAPC1	ANAPC1	1451.36	-0.379242	0.101764	-3.72667	0.000194028	0.00121219		ENSG00000137575.12_SDCBP	110.52	112.42	109.53	87.5	80.45	93.5	93.31	86.04	83.7
ENSG00000135148.12_TRAFD1	TRAFD1	789.963	-0.366007	0.0982307	-3.72599	0.000194549	0.00121502		ENSG00000216775.3_RP1-152L7.5	17.07	15.21	17.8	20.85	22.04	22.08	8.8	10.55	9.2
ENSG00000164172.20_MOCS2	MOCS2	613.777	-0.444744	0.119434	-3.72376	0.000196279	0.00122455		ENSG00000231066.3_NPM1P9	0.67	0.54	0.52	0.64	0.37	1.65	0.15	0	0
ENSG00000203995.10_ZYG11A	ZYG11A	114.814	-0.803928	0.215905	-3.72352	0.000196464	0.00122528		ENSG00000288616.1_ELOA3D	0	0.04	0	0.34	0.16	0.32	0.46	0.3	0.41
ENSG00000167470.13_MIDN	MIDN	3519.42	-0.364334	0.0979499	-3.71959	0.000199546	0.00124192		ENSG00000151640.13_DPYSL4	0.12	0.27	0.3	0.53	0.35	0.28	10.95	7.62	11.88
ENSG00000170345.10_FOS	FOS	74.2226	-0.963401	0.259043	-3.71907	0.000199957	0.00124362		ENSG00000273179.1_RP11-20I20.4	5.34	4.99	4.95	4.4	7.9	3.6	10.69	13.96	12.68
ENSG00000124357.13_NAGK	NAGK	1241.31	-0.349369	0.0939772	-3.71759	0.000201131	0.00124963		ENSG00000220785.7_MTMR9LP	0.21	0.27	0.13	0.31	0.31	0.4	0.8	0.96	0.72
ENSG00000159882.13_ZNF230	ZNF230	59.3205	-1.07398	0.289095	-3.71498	0.000203218	0.00126173		ENSG00000164877.19_MICALL2	14.23	15.01	16.36	19.85	18.06	19.3	9.44	10.46	9.88
ENSG00000104524.14_PYCR3	PYCR3	228.637	-0.639559	0.172284	-3.71224	0.000205435	0.00127418		ENSG00000144035.4_NAT8	0.36	0.76	1.22	3.51	2	1.48	2.7	3.08	2.82
ENSG00000181929.13_PRKAG1	PRKAG1	579.4	-0.442967	0.119349	-3.71152	0.000206022	0.00127738		ENSG00000187951.11_RP5-1086D14.6	4.21	3.18	4.43	4.46	3.54	3.55	0.66	1.04	0.91
ENSG00000101346.14_POFUT1	POFUT1	1877.1	-0.297618	0.0802032	-3.71079	0.000206611	0.00128055		ENSG00000169660.17_HEXD	30.98	33.59	32.64	22.51	18.29	26.67	23.42	25	25.64
ENSG00000107902.14_LHPP	LHPP	268.465	-0.578403	0.155897	-3.71017	0.000207118	0.00128285		ENSG00000158869.11_FCER1G	0.88	0.47	0.91	2.49	1.28	2.09	2.89	3.47	2.6
ENSG00000204569.10_PPP1R10	PPP1R10	1081.24	-0.414267	0.111801	-3.70539	0.000211064	0.0013055		ENSG00000163597.15_SNHG16	27.66	28.46	27.49	36.83	31.34	31.53	36.2	36.76	40.22
ENSG00000133639.6_BTG1	BTG1	2855.47	-0.363255	0.098063	-3.7043	0.000211975	0.00131068		ENSG00000035664.11_DAPK2	5.88	5.63	6.36	7.32	8.9	5.84	9.36	10.43	9.01
ENSG00000166965.12_RCCD1	RCCD1	257.362	-0.643898	0.173876	-3.7032	0.000212898	0.00131594		ENSG00000150593.18_PDCD4	28.53	26.69	29.93	28.65	32.67	34.73	38.74	36.62	36.63
ENSG00000163923.10_RPL39L	RPL39L	132.843	-0.826736	0.223569	-3.6979	0.00021739	0.00134232		ENSG00000101161.8_PRPF6	65.84	62.39	65.61	61.82	61.96	64.6	51.4	53.89	54.64
ENSG00000112246.10_SIM1	SIM1	74.7387	-1.03488	0.279874	-3.69766	0.000217596	0.00134313		ENSG00000100162.15_CENPM	31.39	41.89	31.35	29.8	33.41	28.54	8.5	5.93	8.05
ENSG00000086827.9_ZW10	ZW10	275.571	-0.526447	0.142405	-3.69684	0.000218299	0.00134701		ENSG00000105355.9_PLIN3	54.55	49.69	49.27	71.57	64.71	69.42	64.67	65.7	63.81
ENSG00000154265.16_ABCA5	ABCA5	489.833	-0.42519	0.115076	-3.69485	0.000220018	0.00135576		ENSG00000054611.14_TBC1D22A	14.79	15.4	14.32	14.53	13.23	12.96	12.44	12.13	12.43
ENSG00000128408.9_RIBC2	RIBC2	6.60663	-5.17873	1.40208	-3.69361	0.000221089	0.00136143		ENSG00000172073.4_TEX37	0	0	0	0	0	0	3.78	2.43	2.87
ENSG00000271781.1_CTD-2589H19.6	CTD-2589H19.6	15.4079	-2.17079	0.588359	-3.68956	0.000224642	0.00138002		ENSG00000111640.15_GAPDH	5004.73	5240.28	5003.56	5069.62	4931.04	5010.83	4499.91	4440.84	4406.7
ENSG00000164880.16_INTS1	INTS1	3697.11	-0.326325	0.0884456	-3.68956	0.000224644	0.00138002		ENSG00000166313.19_APBB1	25.65	23.47	23.08	18.76	17.74	20.68	17.97	17.85	17.09
ENSG00000074071.15_MRPS34	MRPS34	872.979	-0.472023	0.128108	-3.68456	0.000229097	0.00140594		ENSG00000185222.10_TCEAL9	97.08	110.86	96.02	117.74	126.28	123.11	159.48	149.89	144.06
ENSG00000111678.11_C12orf57	C12orf57	405.271	-0.542708	0.147324	-3.68378	0.000229804	0.00140932		ENSG00000147889.18_CDKN2A	74.19	72.1	70.13	79.36	69.79	85.61	48.35	43.42	53.46
ENSG00000105705.16_SUGP1	SUGP1	832.411	-0.378988	0.102897	-3.6832	0.000230326	0.00141204		ENSG00000179761.12_PIPOX	4.7	3.26	3.95	6.59	5.31	6	7.68	9.1	8.42
ENSG00000099910.17_KLHL22	KLHL22	367.342	-0.467412	0.126941	-3.68212	0.000231303	0.00141755		ENSG00000167081.18_PBX3	12.32	11.73	13.67	17.05	14.12	14.41	5.43	5.9	7.43
ENSG00000156298.13_TSPAN7	TSPAN7	454.922	-0.445725	0.121089	-3.68099	0.000232333	0.00142289		ENSG00000143631.11_FLG	0.13	0.08	0.12	0.13	0.13	0.18	0.36	0.28	0.32
ENSG00000099783.12_HNRNPM	HNRNPM	6118.06	-0.330813	0.0898807	-3.68058	0.000232704	0.00142468		ENSG00000286575.1_RP11-753C18.13	0.7	0.65	0.59	0.33	0.76	0.41	0.21	0.24	0.34
ENSG00000166582.10_CENPV	CENPV	922.011	-0.455541	0.123789	-3.67998	0.000233252	0.00142755		ENSG00000182534.14_MXRA7	15.98	16.5	18.55	15.85	16.27	14.1	25.47	26.59	23.94
ENSG00000095319.14_NUP188	NUP188	2176.14	-0.450617	0.122547	-3.6771	0.000235902	0.00144279		ENSG00000164053.22_ATRIP	14.24	11.77	14.43	12.07	11.2	12.08	7.13	6.15	6.65
ENSG00000196937.11_FAM3C	FAM3C	1049.26	-0.380448	0.103478	-3.67662	0.000236347	0.00144453		ENSG00000153048.11_CARHSP1	93.52	87.94	88.93	85.11	71.62	80.54	63.09	55.05	66.38
ENSG00000147439.13_BIN3	BIN3	267.773	-0.580693	0.157977	-3.67582	0.000237088	0.00144857		ENSG00000205362.11_MT1A	35.63	39.04	29.19	18.99	33.8	23.54	13.15	10.04	8.74
ENSG00000111666.11_CHPT1	CHPT1	1898.38	-0.332703	0.0905343	-3.67488	0.000237962	0.00145292		ENSG00000185651.15_UBE2L3	105.84	107.29	102.38	102.42	99.42	98.95	91.04	85.16	85.89
ENSG00000126016.17_AMOT	AMOT	94.3538	-0.91503	0.249103	-3.67331	0.000239433	0.00146141		ENSG00000139144.11_PIK3C2G	0.85	0.4	0.5	1.54	2.66	1.44	1.66	1.94	1.97
ENSG00000142634.13_EFHD2	EFHD2	711.354	-0.439531	0.1197	-3.67194	0.00024072	0.00146877		ENSG00000123836.15_PFKFB2	6.97	5.55	7.83	5.78	5.42	5.81	12.18	13.56	13.95
ENSG00000215012.9_RTL10	RTL10	602.412	-0.425049	0.115773	-3.67139	0.000241235	0.00147091		ENSG00000023902.14_PLEKHO1	10.98	13.26	12.86	11.5	9.84	12.58	20.1	19.81	18.16
ENSG00000184117.12_NIPSNAP1	NIPSNAP1	5222.88	-0.301327	0.0821226	-3.66923	0.000243282	0.00148139		ENSG00000008517.19_IL32	200.7	245.06	198.46	240.5	244.81	244.75	344.45	326.05	345.57
ENSG00000121579.13_NAA50	NAA50	2873.64	-0.288104	0.0785423	-3.66814	0.000244323	0.00148723		ENSG00000012048.23_BRCA1	14.48	12.92	18.01	16.66	15.77	14.14	4.14	2.37	2.56
ENSG00000144034.16_TPRKB	TPRKB	311.412	-0.661993	0.180498	-3.66758	0.000244853	0.00148909		ENSG00000049323.16_LTBP1	5.68	5.24	5.3	5.02	5.16	4.73	12.73	10.2	10.81
ENSG00000121289.18_CEP89	CEP89	340.707	-0.486907	0.132849	-3.66512	0.00024722	0.00150182		ENSG00000224420.3_ADM5	2.64	2.45	2.4	4.65	3.07	4.5	4.37	4.22	3.71
ENSG00000144647.6_POMGNT2	POMGNT2	420.339	-0.454266	0.12398	-3.66403	0.00024828	0.00150775		ENSG00000147869.5_CER1	0.31	0.57	0.21	0.58	1.19	1.9	1.2	1.26	1.4
ENSG00000105202.9_FBL	FBL	1909.23	-0.41153	0.112375	-3.66213	0.000250125	0.00151844		ENSG00000187372.11_PCDHB13	1.65	0.89	1.74	3.09	2.82	3.13	4.35	4.05	3.62
ENSG00000152457.18_DCLRE1C	DCLRE1C	157.12	-0.661103	0.180534	-3.66193	0.000250323	0.00151862		ENSG00000124702.18_KLHDC3	61.64	61.27	64.81	59.63	59.36	62.32	54.07	52.68	53.84
ENSG00000067248.10_DHX29	DHX29	625.703	-0.385709	0.105351	-3.66117	0.000251068	0.00152263		ENSG00000111252.11_SH2B3	6.25	4.27	6.17	5.53	5.28	5.6	10.71	12.24	11.41
ENSG00000162144.10_CYB561A3	CYB561A3	1193.76	-0.361791	0.0988327	-3.66064	0.000251583	0.00152472		ENSG00000233901.6_LINC01503	1.82	2.07	2.49	1.83	2.8	1.85	3.77	4.23	3.84
ENSG00000213445.10_SIPA1	SIPA1	271.732	-0.511516	0.139741	-3.66046	0.000251768	0.00152533		ENSG00000059378.13_PARP12	9.09	7.43	8.09	16.91	14.64	18.72	16.52	21.07	18.59
ENSG00000152990.14_ADGRA3	ADGRA3	1951.34	-0.353721	0.0966522	-3.65973	0.000252483	0.00152915		ENSG00000147601.15_TERF1	16.18	15.99	16.49	15.67	17.84	14.89	11.36	13.02	11.35
ENSG00000177700.6_POLR2L	POLR2L	995.399	-0.444042	0.121409	-3.6574	0.00025479	0.00154105		ENSG00000111711.10_GOLT1B	20.67	19.2	20.18	25.63	27.51	25.84	27.09	25.8	24.83
ENSG00000175866.16_BAIAP2	BAIAP2	282.25	-0.520439	0.142475	-3.65286	0.000259337	0.00156592		ENSG00000118523.6_CCN2	25.67	23.06	24.28	48.54	44.5	49.03	32.92	33.37	36.36
ENSG00000116120.11_FARSB	FARSB	661.11	-0.415084	0.113642	-3.65254	0.000259655	0.00156732		ENSG00000099937.11_SERPIND1	69.06	66.1	71.7	125.12	116.64	124.27	88.78	90.23	97.29
ENSG00000101417.12_PXMP4	PXMP4	442.536	-0.441787	0.120958	-3.65241	0.000259792	0.00156762		ENSG00000214706.12_IFRD2	46.74	44.68	47.98	53.46	50.76	55.24	37.79	34.92	37.29
ENSG00000129255.16_MPDU1	MPDU1	936.22	-0.390585	0.106973	-3.65125	0.000260963	0.00157364		ENSG00000133466.14_C1QTNF6	2.99	2.59	2.92	4.74	4.72	4.63	4.16	3.91	4.33
ENSG00000110074.11_FOXRED1	FOXRED1	720.382	-0.410411	0.112409	-3.65107	0.000261154	0.00157426		ENSG00000178922.18_HYI	17.76	15.67	19.04	27.41	24.5	26.03	24.74	24.86	25.37
ENSG00000173905.9_GOLIM4	GOLIM4	1428.51	-0.313039	0.0857454	-3.6508	0.000261425	0.00157537		ENSG00000180525.14_DIP2C-AS1	0.84	0.66	0.3	0.91	2.5	1.05	2.24	1.85	2.14
ENSG00000180229.12_HERC2P3	HERC2P3	635.258	-0.718207	0.196939	-3.64685	0.000265471	0.00159868		ENSG00000120533.13_ENY2	230.08	247.2	225.8	201.1	188.71	203.84	180.65	171.67	162.49
ENSG00000132155.13_RAF1	RAF1	3172.71	-0.264396	0.0725434	-3.64466	0.000267742	0.00161182		ENSG00000078668.14_VDAC3	190.27	197.13	175.98	177.13	178.76	175.89	142.73	137.92	139.03
ENSG00000079819.19_EPB41L2	EPB41L2	1331.77	-0.356814	0.0979437	-3.64305	0.000269426	0.00162141		ENSG00000077152.11_UBE2T	37.65	49.5	39.94	43.28	45.19	43.57	15.25	14.53	15.53
ENSG00000165030.4_NFIL3	NFIL3	702.822	-0.403657	0.110836	-3.64192	0.000270612	0.00162747		ENSG00000184182.19_UBE2F	40.15	38.65	40.12	41.53	33.41	42.03	45.84	45.5	44.07
ENSG00000157184.7_CPT2	CPT2	460.297	-0.431616	0.118587	-3.63964	0.000273019	0.00164139		ENSG00000149043.16_SYT8	0.76	0.6	0.9	0.73	1.14	1.5	2.2	2.94	2.92
ENSG00000171067.11_C11orf24	C11orf24	2304.85	-0.297534	0.0818593	-3.6347	0.000278307	0.0016704		ENSG00000287979.1_CH17-3B23.3	0.94	0.82	1.06	0.18	0.41	0.84	0.26	0.39	0.37
ENSG00000261762.1_RP11-650L12.2	RP11-650L12.2	24.6276	-1.65095	0.454274	-3.63425	0.00027879	0.00167219		ENSG00000221926.13_TRIM16	8.57	8.07	8.91	9.65	9.52	11.86	10.97	12.07	11.49
ENSG00000187955.12_COL14A1	COL14A1	830.059	-0.377281	0.103849	-3.63298	0.000280168	0.00167877		ENSG00000197599.12_CCDC154	0.93	1.07	0.91	0.86	0.41	0.56	2.83	2.47	2.15
ENSG00000147274.14_RBMX	RBMX	2019.45	-0.344769	0.0949277	-3.63191	0.000281334	0.0016852		ENSG00000114248.10_LRRC31	0.48	0.36	0.26	1.72	1.39	1.27	1.12	1.32	1.5
ENSG00000171953.16_ATPAF2	ATPAF2	362.661	-0.487727	0.134338	-3.6306	0.000282759	0.00169318		ENSG00000102935.12_ZNF423	0.46	0.6	1.31	0.92	1.25	0.92	3.31	3.7	4.35
ENSG00000101546.13_RBFA	RBFA	196.727	-0.603635	0.166271	-3.63043	0.000282947	0.00169374		ENSG00000127863.16_TNFRSF19	5.71	5.51	5.86	7.69	6.3	6.81	4.09	4.6	4.38
ENSG00000223891.6_OSER1-DT	OSER1-DT	118.793	-0.808517	0.222756	-3.62961	0.000283852	0.00169859		ENSG00000134780.10_DAGLA	25.71	17.19	23.66	26.51	22.8	25.92	41.69	41.41	41.05
ENSG00000040933.16_INPP4A	INPP4A	1014.9	-0.417303	0.115	-3.62873	0.00028482	0.00170292		ENSG00000065833.9_ME1	28.86	30.52	26.66	26.12	24.67	26.71	61.23	50.41	52.54
ENSG00000070961.16_ATP2B1	ATP2B1	4148.88	-0.27505	0.0757986	-3.62869	0.000284859	0.00170292		ENSG00000113838.13_TBCCD1	11.99	10.81	11.93	11.98	13.09	11.62	8.75	8.25	8.11
ENSG00000070047.13_PHRF1	PHRF1	1126.76	-0.356053	0.0981752	-3.62671	0.000287051	0.00171318		ENSG00000162073.14_PAQR4	4.02	5.1	4.87	5.78	5.45	5.36	1.1	2	1.53
ENSG00000072958.9_AP1M1	AP1M1	1511.32	-0.297598	0.0820862	-3.62544	0.000288475	0.00172111		ENSG00000122783.17_CYREN	72.11	71.21	67.46	72.19	67.49	67.68	59.59	56.85	57.29
ENSG00000087470.19_DNM1L	DNM1L	1467.19	-0.305295	0.084215	-3.62518	0.000288757	0.00172174		ENSG00000175130.7_MARCKSL1	327.9	313.16	301.06	208.11	187.22	200.69	229.13	221.66	247.52
ENSG00000169976.7_SF3B5	SF3B5	1088.18	-0.480745	0.132664	-3.62379	0.000290314	0.00172979		ENSG00000130560.9_UBAC1	44.05	47.66	42.53	37.72	36.13	37.75	32.98	32.01	33.66
ENSG00000099917.17_MED15	MED15	1211.92	-0.32893	0.0907788	-3.62343	0.000290725	0.00173167		ENSG00000214078.13_CPNE1	443.95	401.09	432.31	386.6	338.09	377.17	324.11	324.62	334.09
ENSG00000104518.11_GSDMD	GSDMD	1301.7	-0.426366	0.117691	-3.62275	0.000291491	0.00173566		ENSG00000189157.14_FAM47E	1.88	1.31	2.81	1.58	3.04	3.25	6.53	8.36	8.58
ENSG00000128283.7_CDC42EP1	CDC42EP1	1940.77	-0.329845	0.0910736	-3.62174	0.000292627	0.0017407		ENSG00000182512.5_GLRX5	161.84	183.07	158.2	144.89	141.62	147.85	96.25	109.43	104.45
ENSG00000100473.18_COCH	COCH	1978	-0.306636	0.0846683	-3.62162	0.000292768	0.00174096		ENSG00000277152.1_RP11-622C24.2	0.08	0.12	0.05	0.19	0.07	0.1	0.25	0.23	0.24
ENSG00000100280.17_AP1B1	AP1B1	3965.86	-0.250581	0.0692162	-3.62027	0.000294296	0.00174947		ENSG00000182165.18_TP53TG1	9.24	13.1	11.48	15.53	12.78	13.62	20.75	24.35	22.83
ENSG00000136527.18_TRA2B	TRA2B	2337.32	-0.291731	0.0806109	-3.61901	0.000295736	0.00175687		ENSG00000163285.8_GABRG1	0.09	0.13	0.06	0.13	0.16	0.19	0.81	0.56	0.63
ENSG00000104983.8_CCDC61	CCDC61	225.55	-0.659545	0.18229	-3.6181	0.000296772	0.00176128		ENSG00000134222.16_PSRC1	9.1	10.52	11.66	16.5	15.64	18.07	2.97	4.41	4.35
ENSG00000070718.12_AP3M2	AP3M2	217.88	-0.566905	0.156754	-3.61652	0.000298596	0.00177036		ENSG00000261357.1_RP11-626G11.1	0	0.35	0.23	1.04	0	0.2	1.38	1.12	1.51
ENSG00000127884.5_ECHS1	ECHS1	1408.49	-0.443932	0.122775	-3.6158	0.000299416	0.00177406		ENSG00000040608.14_RTN4R	5.61	4.77	4.39	5.4	3.26	4.15	9.08	7.95	8.58
ENSG00000138286.15_FAM149B1	FAM149B1	254.101	-0.547688	0.151511	-3.61483	0.000300544	0.00177957		ENSG00000115738.10_ID2	221.74	208.72	221.44	231.1	200.96	237.59	177.24	161.93	173.11
ENSG00000105379.10_ETFB	ETFB	2655.35	-0.453754	0.125589	-3.613	0.00030268	0.00179163		ENSG00000135111.16_TBX3	19.2	11.94	16.34	20.34	19.14	22.01	38.91	36.85	32.91
ENSG00000013583.10_HEBP1	HEBP1	473.48	-0.564709	0.15633	-3.6123	0.000303491	0.0017954		ENSG00000100473.18_COCH	96	92.53	97.14	110.4	97.29	105	83.52	81.82	84.6
ENSG00000166902.5_MRPL16	MRPL16	513.081	-0.505963	0.140068	-3.61228	0.000303516	0.0017954		ENSG00000111231.9_GPN3	42.04	48.51	40.7	43.34	39.62	42.17	26.32	22.95	23.41
ENSG00000214706.12_IFRD2	IFRD2	617.076	-0.406917	0.112666	-3.61171	0.000304185	0.00179876		ENSG00000233695.2_GAS6-AS1	0.13	0.02	0	0.01	0.01	0	0.51	0.74	0.63
ENSG00000135624.16_CCT7	CCT7	5127.68	-0.33711	0.0933586	-3.61092	0.000305117	0.00180368		ENSG00000154114.13_TBCEL	6.96	6.04	6.75	9.09	7.55	9.79	12.51	11.73	10.42
ENSG00000141959.17_PFKL	PFKL	2280.12	-0.300712	0.0833458	-3.60801	0.000308557	0.00182179		ENSG00000189431.8_RASSF10	0.27	0.46	0.24	0.49	0.31	0.73	0.85	0.93	1
ENSG00000277075.2_H2AC8	H2AC8	18.2574	-2.10213	0.583116	-3.605	0.000312152	0.00184165		ENSG00000197063.11_MAFG	11.4	8.07	11.84	12.73	11.59	11.61	22.61	22.21	19.72
ENSG00000197020.11_ZNF100	ZNF100	217.662	-0.641616	0.177997	-3.60465	0.000312577	0.00184355		ENSG00000132031.13_MATN3	30.22	34.47	32.22	26.47	27.17	24.94	23.28	21.71	22.77
ENSG00000174871.11_CNIH2	CNIH2	35.1297	-1.4283	0.39626	-3.60444	0.000312823	0.0018444		ENSG00000118960.13_HS1BP3	31.58	27.5	30.41	27.84	23.12	23.27	38.52	39.84	39.45
ENSG00000136040.9_PLXNC1	PLXNC1	956.949	-0.417388	0.115833	-3.60338	0.00031411	0.00185031		ENSG00000101439.9_CST3	322.84	379.55	320.42	360.61	344.23	362.93	493.52	522.01	543.47
ENSG00000116754.13_SRSF11	SRSF11	1994.43	-0.285099	0.0791251	-3.60314	0.000314399	0.00185127		ENSG00000196562.14_SULF2	65.6	40.03	59.25	26.46	26.69	32.08	121.63	112.97	112.75
ENSG00000115425.14_PECR	PECR	251.053	-0.597886	0.165941	-3.60299	0.000314572	0.00185168		ENSG00000095585.17_BLNK	0.07	0.14	0.29	0.14	0.2	0.04	1.34	1.91	1.43
ENSG00000132792.19_CTNNBL1	CTNNBL1	671.87	-0.411312	0.114271	-3.59943	0.000318921	0.00187422		ENSG00000125089.18_SH3TC1	43.09	36.05	40.13	53.13	51.93	48.21	58.99	66.52	67.02
ENSG00000164944.12_VIRMA	VIRMA	1024.03	-0.348885	0.0969847	-3.59732	0.000321509	0.0018855		ENSG00000280417.1_RP11-5O17.1	0.15	0.28	0.24	0.33	0.43	0.57	0.9	0.67	0.81
ENSG00000111788.10_RP11-22B23.1	RP11-22B23.1	200.865	-0.818734	0.227599	-3.59727	0.000321573	0.0018855		ENSG00000196814.15_MVB12B	11.07	8.78	13.1	14.91	16.21	15.77	20.77	20.78	19.86
ENSG00000271013.1_LRRC37A9P	LRRC37A9P	14.3631	-2.49808	0.694919	-3.59479	0.000324656	0.00190111		ENSG00000223764.2_LINC02593	0.38	0.22	0.47	1.28	1.08	0.84	0.88	0.93	0.96
ENSG00000101182.15_PSMA7	PSMA7	3473.04	-0.387928	0.107939	-3.59397	0.000325681	0.00190649		ENSG00000269416.6_LINC01224	2.8	2.81	3.3	2.84	5.35	3.28	1.1	1.25	0.54
ENSG00000171033.13_PKIA	PKIA	214.684	-0.602738	0.167738	-3.59333	0.000326473	0.0019105		ENSG00000173812.11_EIF1	555.31	616.25	537.38	511.28	503.15	504.99	798.27	779.7	748.74
ENSG00000005175.10_RPAP3	RPAP3	791.254	-0.371304	0.103339	-3.59305	0.000326828	0.00191196		ENSG00000117054.15_ACADM	37.79	37.06	36.89	31.87	37.21	37.11	26.06	30.01	28.91
ENSG00000197912.16_SPG7	SPG7	2642.95	-0.346485	0.0965593	-3.58831	0.000332829	0.00194592		ENSG00000106853.20_PTGR1	288.11	294.74	272.07	262.73	228.5	268.37	227.5	204.73	210.75
ENSG00000100056.12_ESS2	ESS2	445.44	-0.422008	0.117607	-3.58829	0.00033285	0.00194592		ENSG00000178537.10_SLC25A20	62.11	69.11	63.36	58.98	62.01	60.51	41.48	46.85	45.99
ENSG00000168000.16_BSCL2	BSCL2	169.852	-0.689271	0.192111	-3.58788	0.000333379	0.00194776		ENSG00000285973.2_RP11-105F10.1	0	0.04	0.05	0	0	0.1	0.18	0.15	0.19
ENSG00000286192.1_RP11-383A19.1	RP11-383A19.1	4.23719	-5.53138	1.54251	-3.58595	0.000335849	0.00196028		ENSG00000182551.14_ADI1	103.86	115.27	103.59	105.1	99.72	107.23	80.1	77.68	78.28
ENSG00000187867.10_PALM3	PALM3	17.4303	-2.11501	0.59018	-3.58366	0.000338809	0.00197564		ENSG00000136122.18_BORA	13.23	10.95	10.56	10.73	10.84	13.33	4.47	5.27	3.55
ENSG00000124532.15_MRS2	MRS2	662.725	-0.409189	0.114227	-3.58224	0.000340661	0.00198515		ENSG00000067225.19_PKM	392.14	346.17	385.41	459.68	435.63	461.21	574.65	515.22	534.37
ENSG00000096063.16_SRPK1	SRPK1	985.991	-0.327893	0.0915657	-3.58096	0.000342338	0.00199364		ENSG00000128245.15_YWHAH	105.5	96.07	95.52	102.9	96.73	101.32	75.64	73.73	75.06
ENSG00000141002.20_TCF25	TCF25	1526.2	-0.302913	0.0845936	-3.5808	0.000342546	0.0019942		ENSG00000150457.9_LATS2	9.27	6.05	8.72	8.87	8.42	10.92	17.11	18.41	15.86
ENSG00000160094.15_ZNF362	ZNF362	317.947	-0.479535	0.134017	-3.57816	0.000346019	0.00201247		ENSG00000197635.11_DPP4	19.72	17.47	21.68	27.36	27.67	29.2	34.34	33.18	30.1
ENSG00000221978.12_CCNL2	CCNL2	2191.34	-0.281199	0.0786315	-3.57616	0.000348675	0.00202726		ENSG00000146242.9_TPBG	1.14	1.41	1.16	1.7	1.77	1.69	2.72	3.46	2.87
ENSG00000085662.14_AKR1B1	AKR1B1	374.179	-0.5573	0.155878	-3.57524	0.000349909	0.00203313		ENSG00000144596.13_GRIP2	0.31	0.05	0.05	0.03	0.04	0.01	1.05	1.16	0.87
ENSG00000168566.13_SNRNP48	SNRNP48	463.402	-0.419896	0.117485	-3.57403	0.000351525	0.00204186		ENSG00000134247.10_PTGFRN	8.63	6.42	8.92	10.37	10.02	10.39	13.95	14.01	13.62
ENSG00000100941.9_PNN	PNN	1534.22	-0.311504	0.0871878	-3.57279	0.000353199	0.0020496		ENSG00000158526.8_TSR2	33.99	32.74	35.56	32.65	33.97	35.51	27.6	28.3	27.85
ENSG00000122884.13_P4HA1	P4HA1	628.51	-0.450612	0.126177	-3.57128	0.000355237	0.00206076		ENSG00000006451.8_RALA	26.98	26.05	26.71	26.72	24.75	26.17	35.24	32.19	33.09
ENSG00000096717.12_SIRT1	SIRT1	421.081	-0.427417	0.1197	-3.57075	0.00035596	0.00206429		ENSG00000069020.18_MAST4	8.29	3.99	8.31	10.88	13.76	13.15	17.75	17.62	19.52
ENSG00000159352.16_PSMD4	PSMD4	1913.94	-0.391994	0.109828	-3.56916	0.000358122	0.0020755		ENSG00000100417.12_PMM1	40.68	45.98	41.49	41.39	42.2	34.39	29.98	30.91	28.91
ENSG00000153094.24_BCL2L11	BCL2L11	629.564	-0.434241	0.121729	-3.56726	0.00036073	0.00208927		ENSG00000155755.19_TMEM237	21.29	21.34	19.9	19.67	24.33	23.6	13.81	15.69	15.72
ENSG00000140391.15_TSPAN3	TSPAN3	3517.52	-0.343046	0.0962242	-3.56507	0.000363764	0.00210548		ENSG00000159128.15_IFNGR2	17.51	17.06	18.06	19.2	19.24	18.54	23.35	21.97	21.42
ENSG00000075303.13_SLC25A40	SLC25A40	358.013	-0.47629	0.133631	-3.56422	0.000364942	0.00211163		ENSG00000163249.13_CCNYL1	29.92	26	30.03	22.93	24.55	26.26	18.16	19.26	17.68
ENSG00000278615.5_C11orf98	C11orf98	722.313	-0.441914	0.124093	-3.56116	0.000369225	0.00213572		ENSG00000088836.14_SLC4A11	2.79	2.51	2.62	4.35	3.33	4.63	16.37	13.28	11.21
ENSG00000085872.15_CHERP	CHERP	1742.45	-0.374691	0.105303	-3.55822	0.000373378	0.00215836		ENSG00000160298.18_C21orf58	4.88	3.54	5.13	3.19	3.6	3.54	0.96	0.92	0.77
ENSG00000013306.16_SLC25A39	SLC25A39	1792.68	-0.362478	0.101886	-3.55768	0.00037415	0.00216144		ENSG00000111206.13_FOXM1	105.39	70.11	96.2	83.14	81.28	80.11	13.05	13.05	13.81
ENSG00000086200.17_IPO11	IPO11	340.508	-0.500476	0.140951	-3.55072	0.000384177	0.00221581		ENSG00000099860.9_GADD45B	73.64	73.18	72.48	64.56	56.99	58.48	61.03	60.67	65.16
ENSG00000140395.9_WDR61	WDR61	572.633	-0.474408	0.133676	-3.54895	0.000386769	0.0022272		ENSG00000232906.1_RP11-746P2.3	0.8	0.96	1.13	1.15	0.44	0.9	0.18	0	0.2
ENSG00000270977.2_AC015849.16	AC015849.16	15.0407	-2.12507	0.599441	-3.54508	0.00039249	0.00225798		ENSG00000160183.17_TMPRSS3	0.05	0	0	0	0.04	0.08	0.15	0.19	0.16
ENSG00000111669.15_TPI1	TPI1	7269.06	-0.366989	0.103567	-3.54349	0.000394874	0.00227053		ENSG00000156170.13_NDUFAF6	23.44	22.7	17.27	22.84	20.36	29.43	37.38	37	34.88
ENSG00000123552.18_USP45	USP45	354.158	-0.462476	0.130582	-3.54164	0.000397642	0.00228511		ENSG00000084234.18_APLP2	507.53	448.46	493	341.3	348.33	346.32	355.26	353.38	343.97
ENSG00000243927.6_MRPS6	MRPS6	415.231	-0.546409	0.154286	-3.54153	0.000397813	0.00228511		ENSG00000182010.11_RTKN2	5.33	3.8	5.57	5.05	4.71	4.97	0.95	0.83	0.67
ENSG00000134202.11_GSTM3	GSTM3	266.616	-0.597953	0.168841	-3.54151	0.00039784	0.00228511		ENSG00000176720.6_BOK	10.23	9.66	10.54	13.6	12.86	13.55	13.36	12.53	12.61
ENSG00000266173.7_STRADA	STRADA	287.695	-0.497502	0.140511	-3.54067	0.000399114	0.0022917		ENSG00000174469.23_CNTNAP2	2.14	1.63	2.39	3	2.68	2.7	4.7	5.11	4.15
ENSG00000112576.13_CCND3	CCND3	132.64	-0.685332	0.193628	-3.53942	0.000401009	0.00230111		ENSG00000089248.7_ERP29	159.06	174.2	161.18	158.23	148.1	159.33	198.03	200.99	201.28
ENSG00000253174.2_RP11-360L9.7	RP11-360L9.7	10.0017	-4.27116	1.20685	-3.5391	0.000401488	0.00230313		ENSG00000156973.14_PDE6D	41.81	43.94	36.31	27.33	22.77	27.97	21.92	23.95	19.67
ENSG00000137200.13_CMTR1	CMTR1	759.196	-0.385152	0.108843	-3.5386	0.000402261	0.00230628		ENSG00000167637.18_ZNF283	3.79	3.71	3.85	6.63	3.51	4.36	4.74	4.54	4.4
ENSG00000100075.10_SLC25A1	SLC25A1	4279.65	-0.304915	0.0861689	-3.53857	0.000402294	0.00230628		ENSG00000120963.12_ZNF706	73.12	78.9	68.52	66.01	65.02	73.71	99.17	99.15	94.87
ENSG00000114416.18_FXR1	FXR1	1565.03	-0.337562	0.0953989	-3.53843	0.000402511	0.00230679		ENSG00000111911.7_HINT3	11.22	12.02	11.22	14.54	15.31	14.96	17.09	16.85	15.14
ENSG00000147676.14_MAL2	MAL2	2160.96	-0.335568	0.0948382	-3.53832	0.000402676	0.002307		ENSG00000285190.1_CTC-428H11.2	0.19	0.26	0.31	0.21	0.16	0	0	0	0
ENSG00000058056.10_USP13	USP13	356.157	-0.526206	0.148812	-3.53605	0.00040616	0.00232622		ENSG00000171862.11_PTEN	29.18	32.1	30.93	31.43	19.8	29.03	23.2	24.64	23.63
ENSG00000160679.13_CHTOP	CHTOP	1407.15	-0.313119	0.0885607	-3.53564	0.000406792	0.00232822		ENSG00000228709.1_LINC02575	7.83	6.73	5.56	9.88	9.56	9.8	12.25	12.88	14.25
ENSG00000144320.14_LNPK	LNPK	685.977	-0.364879	0.103201	-3.53561	0.000406841	0.00232822		ENSG00000140297.13_GCNT3	6.27	4.32	6.98	9.44	10.05	11.38	19.75	17.15	15.05
ENSG00000160959.8_LRRC14	LRRC14	523.535	-0.396966	0.112278	-3.53557	0.000406897	0.00232822		ENSG00000255150.2_EID3	0.57	0.78	1.01	0.47	0.84	0.8	2.31	1.95	1.94
ENSG00000127837.10_AAMP	AAMP	2039.66	-0.362955	0.102686	-3.5346	0.000408393	0.00233605		ENSG00000237330.3_RNF223	0.06	0.1	0.06	0.06	0.13	0	0.22	0.19	0.24
ENSG00000134444.15_RELCH	RELCH	619.481	-0.382999	0.108365	-3.53436	0.00040877	0.00233746		ENSG00000115756.13_HPCAL1	27.21	28.15	29.47	24.4	24.5	26.63	22.85	23.66	23.11
ENSG00000099817.12_POLR2E	POLR2E	3119.76	-0.268916	0.0761225	-3.53268	0.000411368	0.00235008		ENSG00000230882.1_AC005077.14	0.65	0.34	1.1	2.17	1.43	1.97	2.38	2.3	2.6
ENSG00000132254.13_ARFIP2	ARFIP2	715.275	-0.356854	0.101075	-3.5306	0.000414622	0.00236717		ENSG00000164056.11_SPRY1	1.82	1.71	2.7	7.22	7.53	7.05	5.84	4.77	5.22
ENSG00000107959.17_PITRM1	PITRM1	1159.36	-0.318364	0.0902402	-3.52796	0.000418775	0.00239012		ENSG00000176597.12_B3GNT5	1.98	1.85	2.13	2.28	2.39	2.22	4.51	3.61	4.47
ENSG00000215305.10_VPS16	VPS16	1086.61	-0.322811	0.0915078	-3.52769	0.000419198	0.00239178		ENSG00000080493.18_SLC4A4	2.12	1.51	2.08	3.37	4.11	4.5	3.98	3.44	3.85
ENSG00000274523.5_RCC1L	RCC1L	926.971	-0.399917	0.113396	-3.52672	0.000420739	0.00239905		ENSG00000047457.14_CP	3.47	6.06	3.62	11.1	10.44	8.87	16.19	13.79	12.58
ENSG00000162881.6_OXER1	OXER1	96.6385	-0.796508	0.226011	-3.5242	0.000424759	0.0024212		ENSG00000171861.11_MRM3	26.73	26.23	26.45	25.29	22.47	22.14	17.72	20.95	17.97
ENSG00000117010.17_ZNF684	ZNF684	39.9168	-1.23176	0.34955	-3.52386	0.000425315	0.00242361		ENSG00000167711.14_SERPINF2	618.93	619.42	615.3	685.72	637.59	668.19	415.2	466.03	490.39
ENSG00000175602.4_CCDC85B	CCDC85B	156.701	-0.742341	0.211019	-3.51789	0.000434986	0.00247637		ENSG00000269243.1_CTD-2231E14.8	31.39	31.65	27	30.21	22.28	21.62	17.22	16.7	19.25
ENSG00000137100.16_DCTN3	DCTN3	491.316	-0.502867	0.143017	-3.51613	0.000437883	0.00249129		ENSG00000173531.15_MST1	113.45	116.03	114.62	121.35	114.71	107.52	84.25	95.61	86.08
ENSG00000064961.19_HMG20B	HMG20B	1004.17	-0.351538	0.100034	-3.51419	0.000441105	0.00250804		ENSG00000123091.5_RNF11	28	27.49	28.54	30.99	27.11	34.15	40.7	36.03	40.25
ENSG00000106153.13_CHCHD2	CHCHD2	4244.26	-0.418724	0.119228	-3.51196	0.000444808	0.00252829		ENSG00000077585.14_GPR137B	1.37	0.84	0.71	0.56	0.67	1.11	3.4	4.44	3.5
ENSG00000182872.16_RBM10	RBM10	1597.96	-0.298248	0.0850371	-3.50727	0.000452736	0.00256931		ENSG00000225434.3_LINC01504	1.36	0.73	0.84	1.1	1.13	1	2.75	2.68	2.38
ENSG00000152234.16_ATP5F1A	ATP5F1A	5472.85	-0.360211	0.102716	-3.50686	0.000453422	0.00257158		ENSG00000225932.3_CTAGE4	1.92	3.13	2.57	3.95	3.48	3.61	5.17	4.98	5.19
ENSG00000104973.19_MED25	MED25	616.59	-0.368906	0.105249	-3.50506	0.000456499	0.0025874		ENSG00000173207.13_CKS1B	303.02	388.42	303.68	318.35	301.59	329.04	127.38	126.63	126.28
ENSG00000198598.7_MMP17	MMP17	137.961	-0.681186	0.194472	-3.50274	0.000460498	0.00260821		ENSG00000185697.17_MYBL1	12.12	8.77	9.51	7.49	6.47	7.5	1.62	2.84	2.53
ENSG00000121057.13_AKAP1	AKAP1	2210.4	-0.356879	0.101889	-3.50262	0.000460713	0.00260821		ENSG00000075413.19_MARK3	41.13	40.88	41.63	43.43	41.47	43.47	39.41	38.73	38.79
ENSG00000105852.11_PON3	PON3	131.158	-0.706437	0.201724	-3.502	0.000461772	0.00261236		ENSG00000272512.1_RP11-54O7.17	0.38	0.43	0.33	0.62	0.95	0.78	0.89	1.19	1.12
ENSG00000115207.13_GTF3C2	GTF3C2	1181.44	-0.319337	0.0911914	-3.50183	0.000462075	0.00261325		ENSG00000133134.12_BEX2	25.3	34.74	27.64	21.81	23.31	25.32	49.64	54.42	51.89
ENSG00000136536.15_MARCHF7	MARCHF7	1504.57	-0.289145	0.0825971	-3.50066	0.000464099	0.00262239		ENSG00000006047.13_YBX2	1.95	2.45	2.65	2.39	2.8	2.45	0.72	0.87	0.56
ENSG00000070759.17_TESK2	TESK2	63.7388	-0.952885	0.272293	-3.49949	0.000466155	0.00263302		ENSG00000152256.14_PDK1	3.42	2.79	3.2	6.12	3.92	3.09	6.14	7.67	6.45
ENSG00000198912.12_C1orf174	C1orf174	342.485	-0.48783	0.139573	-3.49515	0.000473789	0.00267363		ENSG00000164045.12_CDC25A	31.24	21.36	29.26	27.88	28.29	30.78	4.88	6.17	5
ENSG00000115233.12_PSMD14	PSMD14	1949.27	-0.357078	0.102175	-3.49475	0.000474504	0.00267683		ENSG00000106066.15_CPVL	74.44	79.61	71.46	65.15	65.53	68.8	94.3	91.7	93.64
ENSG00000183971.10_NPW	NPW	260.059	-0.619705	0.177338	-3.49448	0.000474989	0.00267872		ENSG00000141562.18_NARF	76.09	73.67	67.16	60.43	65.09	63.59	53.04	53.42	51.52
ENSG00000145214.14_DGKQ	DGKQ	949.817	-0.336658	0.0963867	-3.49279	0.000478008	0.00269322		ENSG00000157379.14_DHRS1	27.16	31.25	30.17	24.27	27.17	23.86	17.7	19.86	16.26
ENSG00000204388.7_HSPA1B	HSPA1B	905.854	-0.364878	0.104484	-3.49217	0.000479106	0.00269856		ENSG00000174871.11_CNIH2	4.27	4.93	3.75	7.93	5.07	4.68	1.82	1.29	1.7
ENSG00000197417.9_SHPK	SHPK	199.308	-0.603391	0.172824	-3.49136	0.000480575	0.00270515		ENSG00000112761.21_CCN6	3.23	3.36	3.46	4.15	4.7	4	4.67	4.79	4.27
ENSG00000048991.17_R3HDM1	R3HDM1	898.124	-0.400975	0.114878	-3.49044	0.000482227	0.0027136		ENSG00000101442.10_ACTR5	3.05	3.1	3.9	5.68	5.54	4.92	5.53	5.46	5.99
ENSG00000156873.16_PHKG2	PHKG2	510.207	-0.412399	0.11821	-3.48871	0.000485355	0.0027278		ENSG00000229644.6_NAMPTP1	1.82	1.33	1.3	1.12	1.33	1.41	3.23	3.22	2.79
ENSG00000140365.16_COMMD4	COMMD4	1009.67	-0.412311	0.118325	-3.48457	0.000492925	0.0027637		ENSG00000175505.11_CLCF1	3.96	3.16	4.51	6.28	7.5	7.4	9.28	8.89	7.55
ENSG00000151414.15_NEK7	NEK7	569.94	-0.437048	0.125425	-3.48455	0.000492971	0.0027637		ENSG00000166510.14_CCDC68	8.11	5.02	5.49	11.53	10.03	12.66	12.85	13.59	13.83
ENSG00000196369.11_SRGAP2B	SRGAP2B	304.465	-0.542848	0.155829	-3.48362	0.000494677	0.00277154		ENSG00000258738.1_RP11-73E17.2	0.18	0.18	0.16	0.2	0.53	0.39	0.42	0.41	0.53
ENSG00000133835.18_HSD17B4	HSD17B4	2566.8	-0.293983	0.0843932	-3.4835	0.000494909	0.00277198		ENSG00000116685.16_KIAA2013	42.99	41.43	43.35	43.58	39.32	43.06	36.44	37.08	38.05
ENSG00000162627.17_SNX7	SNX7	592.32	-0.466447	0.134086	-3.47871	0.00050384	0.00281588		ENSG00000189180.16_ZNF33A	12.14	8.32	10.75	13.96	13.48	16.18	20.18	19.14	18.39
ENSG00000122687.19_MRM2	MRM2	565.253	-0.427165	0.122816	-3.47809	0.000505003	0.00282151		ENSG00000162729.14_IGSF8	12.82	13.77	14.15	15.63	13.38	16.59	20.17	21.4	23.83
ENSG00000102038.16_SMARCA1	SMARCA1	3507.1	-0.251558	0.0724313	-3.47306	0.000514559	0.00286991		ENSG00000140092.15_FBLN5	25.62	22.11	26.09	28.33	26.95	30.72	13.14	15.36	14.76
ENSG00000169660.17_HEXD	HEXD	419.265	-0.460044	0.132485	-3.47242	0.000515793	0.00287555		ENSG00000174405.14_LIG4	2.34	2.33	2.36	1.87	1.99	2.32	3.02	3.37	3.44
ENSG00000100519.12_PSMC6	PSMC6	1167.99	-0.425405	0.122532	-3.47178	0.000517021	0.00288061		ENSG00000168913.7_ENHO	13.47	11.75	10.89	11.59	11.69	12.57	6.61	5.16	5.43
ENSG00000133247.14_KMT5C	KMT5C	373.147	-0.467419	0.134665	-3.47098	0.000518568	0.002887		ENSG00000178401.16_DNAJC22	33.46	31.68	31.32	51.62	45.92	52.05	42.82	41.38	46.22
ENSG00000100811.14_YY1	YY1	1360.6	-0.290582	0.0837598	-3.46922	0.000521962	0.00290455		ENSG00000074800.16_ENO1	966.82	1021.38	970.65	1154.66	1098.98	1142.66	1107.9	1124.44	1118.34
ENSG00000100324.14_TAB1	TAB1	527.093	-0.426727	0.123059	-3.46767	0.000524986	0.00292048		ENSG00000176871.9_WSB2	45.93	48.51	49.53	48.38	48.62	54.08	63.43	58.34	61.5
ENSG00000105825.14_TFPI2	TFPI2	47.654	-1.11225	0.320927	-3.46573	0.000528794	0.00293984		ENSG00000250071.1_CTD-2060C23.1	0.47	0.37	0.36	0.11	0.17	0.1	0	0	0.11
ENSG00000178397.13_FAM220A	FAM220A	252.279	-0.533808	0.154036	-3.46547	0.000529307	0.00294179		ENSG00000260852.1_FBXL19-AS1	1.65	1.03	1.92	2.22	1.97	2.28	3.85	3.59	3.42
ENSG00000135097.7_MSI1	MSI1	413.652	-0.463086	0.133643	-3.46511	0.000530018	0.00294483		ENSG00000111321.11_LTBR	69.74	57.73	62.15	67.01	63.6	66.47	91.75	93.1	100.64
ENSG00000140263.15_SORD	SORD	1520.28	-0.28965	0.0835989	-3.46476	0.000530701	0.00294772		ENSG00000198805.12_PNP	52.51	60.66	58.94	51.53	47.12	51.6	79.91	75.11	79.02
ENSG00000138802.11_SEC24B	SEC24B	699.998	-0.37041	0.106972	-3.46268	0.000534815	0.00296891		ENSG00000187134.14_AKR1C1	186.92	189.52	164.6	298.89	254.46	314.72	322.69	275.27	322.87
ENSG00000138032.21_PPM1B	PPM1B	605.744	-0.395193	0.11413	-3.46267	0.000534845	0.00296891		ENSG00000238164.6_TNFRSF14-AS1	0.11	0.07	0.16	0.06	0.15	0.19	1.09	1.71	1.42
ENSG00000061936.10_SFSWAP	SFSWAP	683.091	-0.366511	0.105859	-3.46226	0.000535653	0.00297248		ENSG00000175592.9_FOSL1	0.83	1.04	0.56	2.2	1.28	1.22	12.17	8.82	8.17
ENSG00000110871.15_COQ5	COQ5	326.265	-0.5647	0.163174	-3.46072	0.000538738	0.00298868		ENSG00000260572.1_RP11-16N11.2	0.55	0.54	0.56	0.52	0.1	0.36	0.25	0.28	0.13
ENSG00000117791.16_MTARC2	MTARC2	315.316	-0.459386	0.132778	-3.45981	0.000540551	0.00299781		ENSG00000241889.1_RP11-435F17.3	0.21	0.16	0	0.39	0.3	0.92	0.74	0.63	0.61
ENSG00000165730.16_STOX1	STOX1	80.3233	-0.866436	0.250499	-3.45885	0.000542496	0.00300675		ENSG00000233452.7_STXBP5-AS1	0.16	0.25	0.16	0.32	0.44	0.48	0.95	0.72	1.04
ENSG00000029363.17_BCLAF1	BCLAF1	2624.31	-0.276851	0.0800578	-3.45814	0.000543928	0.00301376		ENSG00000150907.10_FOXO1	2.4	2.52	2.74	3.19	3.21	3.07	3.24	3.32	3.29
ENSG00000143553.11_SNAPIN	SNAPIN	387.389	-0.43715	0.126519	-3.45522	0.000549844	0.00304467		ENSG00000119397.18_CNTRL	6.51	5.54	5.32	4.94	6.45	5.96	2.44	3.01	2.04
ENSG00000111237.19_VPS29	VPS29	663.688	-0.491346	0.14223	-3.4546	0.000551113	0.00305075		ENSG00000156970.13_BUB1B	48.19	32.12	40.52	37.84	38.83	44.74	7.43	7.19	6.77
ENSG00000180104.16_EXOC3	EXOC3	649.571	-0.35557	0.102932	-3.45442	0.00055147	0.00305179		ENSG00000172890.13_NADSYN1	37.57	31.47	36.41	28.22	26.55	31.05	53.34	54.6	49.46
ENSG00000204923.4_FBXO48	FBXO48	38.9808	-1.25182	0.362427	-3.45399	0.000552351	0.00305573		ENSG00000055211.14_GINM1	14.53	14.46	14.98	13.5	13.31	13.07	12.36	11.55	11.02
ENSG00000125901.6_MRPS26	MRPS26	1035.28	-0.426374	0.123494	-3.45259	0.000555241	0.00306874		ENSG00000179082.3_C9orf106	0.21	0.16	0.18	0.4	0.33	0.25	0.47	0.54	0.64
ENSG00000163870.16_TPRA1	TPRA1	638.809	-0.374844	0.108591	-3.45189	0.000556683	0.00307498		ENSG00000134852.15_CLOCK	3.04	2.52	2.94	4.21	4.92	5.89	4.76	4.44	5.22
ENSG00000204568.12_MRPS18B	MRPS18B	548.906	-0.464912	0.134801	-3.44887	0.000562939	0.00310763		ENSG00000197279.5_ZNF165	2.58	2.76	2.91	2.68	2.84	2.92	5.85	5.3	4.67
ENSG00000110025.13_SNX15	SNX15	437.847	-0.437444	0.126897	-3.44723	0.000566361	0.00312365		ENSG00000163435.16_ELF3	41.24	46.24	44.39	46.23	43.22	50.49	63.5	58.53	65.94
ENSG00000107882.12_SUFU	SUFU	388.582	-0.482837	0.140143	-3.44533	0.000570371	0.00314308		ENSG00000165312.7_OTUD1	4.42	4.25	3.77	4.09	3.46	3.58	5.98	5.58	5.73
ENSG00000100304.13_TTLL12	TTLL12	925.154	-0.323791	0.0939801	-3.44531	0.000570408	0.00314308		ENSG00000147439.13_BIN3	28.82	27.25	25.31	20.72	24.2	27.94	18.39	18.12	19.96
ENSG00000243620.2_RP11-649A16.1	RP11-649A16.1	70.2255	-0.917052	0.266205	-3.44491	0.000571242	0.00314672		ENSG00000187676.8_B3GLCT	1.99	1.76	1.79	2.57	2.31	2.72	2.68	2.94	2.6
ENSG00000148584.15_A1CF	A1CF	6112.13	-0.456005	0.132612	-3.43865	0.000584622	0.00321649		ENSG00000163191.6_S100A11	189.39	239.11	221.06	241.13	261.73	252.44	358.14	341.12	324.28
ENSG00000242259.9_C22orf39	C22orf39	343.72	-0.486926	0.141794	-3.43404	0.00059466	0.00326773		ENSG00000103742.12_IGDCC4	6.95	4.56	6.59	6.72	6.06	6.94	13.61	12.77	11.66
ENSG00000169032.10_MAP2K1	MAP2K1	951.682	-0.321217	0.0935783	-3.4326	0.000597818	0.00328208		ENSG00000046604.14_DSG2	8.32	6.68	8.5	10.21	10.02	10.84	13.14	13.74	12.21
ENSG00000120333.4_MRPS14	MRPS14	272.987	-0.554196	0.161502	-3.43151	0.000600235	0.00329234		ENSG00000147592.9_LACTB2	39.43	41.99	38	42.9	43.12	45.27	57.24	59.47	52.59
ENSG00000197157.11_SND1	SND1	4669.33	-0.237317	0.0691878	-3.43004	0.000603499	0.00330924		ENSG00000226950.8_DANCR	226.91	236.68	211.52	269.24	268.59	267.51	301.86	287.87	282.92
ENSG00000130414.13_NDUFA10	NDUFA10	1185.05	-0.330673	0.096433	-3.42904	0.000605711	0.00331887		ENSG00000168411.14_RFWD3	28.43	25.57	32.5	27.54	23.55	28.55	13.51	13.71	15.1
ENSG00000234996.4_ACTG1P25	ACTG1P25	51.7153	-1.06301	0.310005	-3.429	0.000605809	0.00331887		ENSG00000134285.11_FKBP11	42.64	48.74	48.46	77.03	64.93	70.05	75.43	67.73	78.92
ENSG00000168802.14_CHTF8	CHTF8	978.065	-0.350533	0.102367	-3.42428	0.00061643	0.00337194		ENSG00000135047.16_CTSL	86.7	97.57	84.45	84.49	84.49	81.25	132.36	137.58	123.19
ENSG00000145907.16_G3BP1	G3BP1	2665.61	-0.259355	0.0758068	-3.42127	0.000623303	0.00340747		ENSG00000197081.16_IGF2R	109.63	86.87	99.15	73.56	65.25	75.97	154.58	150.67	144.32
ENSG00000135334.9_AKIRIN2	AKIRIN2	617.493	-0.388237	0.11349	-3.42088	0.000624194	0.0034113		ENSG00000048392.12_RRM2B	24.6	14.98	16.02	18.12	17.38	21.08	40.35	40.12	40.09
ENSG00000125447.18_GGA3	GGA3	761.385	-0.384395	0.112471	-3.41772	0.000631482	0.00344762		ENSG00000116774.12_OLFML3	7.84	8.51	7.85	12.26	13.96	13.08	15.05	19.48	17.32
ENSG00000139343.10_SNRPF	SNRPF	895.722	-0.481212	0.140801	-3.41767	0.000631605	0.00344762		ENSG00000025772.8_TOMM34	57.67	63.04	57.46	45.76	45.48	51.67	44.4	39.38	43.49
ENSG00000241685.10_ARPC1A	ARPC1A	2114.54	-0.381767	0.111786	-3.41516	0.000637437	0.00347314		ENSG00000151503.13_NCAPD3	25.23	18.18	23.8	26.46	27.72	24.45	7.19	6.96	7.23
ENSG00000171759.10_PAH	PAH	4754.3	-0.249129	0.0729735	-3.41396	0.000640262	0.00348748		ENSG00000076924.12_XAB2	50.11	48.16	52.75	49.05	47.16	52.9	37.59	40.64	38.8
ENSG00000108262.16_GIT1	GIT1	919.607	-0.363139	0.106433	-3.41191	0.000645085	0.00351269		ENSG00000249948.6_GBA3	3.01	3.87	3.59	9.83	11.17	11.41	6.64	8.01	6.71
ENSG00000001497.18_LAS1L	LAS1L	687.701	-0.388195	0.113838	-3.41006	0.000649476	0.00353447		ENSG00000136098.17_NEK3	5.72	5.46	5.95	4.94	6.7	8.7	4.37	4.11	4.56
ENSG00000171564.12_FGB	FGB	54417.7	-0.281621	0.0826559	-3.40715	0.000656451	0.00356919		ENSG00000260604.2_RP1-140K8.5	0.68	0.34	0.39	0.73	0.77	0.77	2.28	2.4	1.72
ENSG00000134317.18_GRHL1	GRHL1	347.625	-0.457077	0.134226	-3.40529	0.000660945	0.00359146		ENSG00000010404.18_IDS	5.68	6.45	6.28	8.41	6.72	6.01	16.2	12.99	12.88
ENSG00000133706.19_LARS1	LARS1	1166.41	-0.301245	0.0884856	-3.40445	0.000662974	0.0036014		ENSG00000169738.8_DCXR	321.26	404.47	311.12	171.48	166.67	164.71	129.78	122.29	143.27
ENSG00000167315.18_ACAA2	ACAA2	788.936	-0.435014	0.12781	-3.40359	0.000665074	0.00360954		ENSG00000108344.15_PSMD3	171.56	158.73	171.64	157.73	156.04	161.09	133.79	134.61	138.13
ENSG00000070214.16_SLC44A1	SLC44A1	1533.5	-0.295967	0.0869934	-3.40218	0.000668513	0.00362712		ENSG00000023839.12_ABCC2	52.54	38.29	55.66	77.46	74.65	77.74	97.82	86.9	95.74
ENSG00000267343.2_ZNF833P	ZNF833P	8.08291	-3.53319	1.03887	-3.40098	0.000671453	0.00364087		ENSG00000049541.11_RFC2	32.49	35.02	30.1	39.85	33.48	40.97	18.43	18.79	21.96
ENSG00000156990.14_RPUSD3	RPUSD3	713.312	-0.405285	0.119189	-3.40036	0.00067296	0.00364795		ENSG00000116652.6_DLEU2L	0.15	0.17	0.17	0.1	0.11	0.24	0.11	0.09	0.09
ENSG00000158552.13_ZFAND2B	ZFAND2B	442.848	-0.448162	0.13184	-3.39929	0.000675611	0.00366122		ENSG00000160606.11_TLCD1	26.24	21.7	23.49	21.11	20.09	25.78	38.62	37.65	34.35
ENSG00000185024.17_BRF1	BRF1	414.411	-0.415608	0.122295	-3.3984	0.00067782	0.00367209		ENSG00000172831.14_CES2	22.26	17.3	24.3	21.58	22.56	20.29	36.69	37.39	40.55
ENSG00000285417.1_CH17-84K15.2	CH17-84K15.2	35.0712	-1.29224	0.38043	-3.3968	0.000681795	0.00369251		ENSG00000182704.8_TSKU	41.25	38.03	44.34	45	42.66	47.84	54.79	56.88	54.22
ENSG00000156976.17_EIF4A2	EIF4A2	6478.45	-0.320724	0.0944282	-3.39649	0.000682566	0.00369557		ENSG00000181991.16_MRPS11	71.12	68.74	70.67	77.48	74.64	73.85	60.84	63.02	59.37
ENSG00000103549.22_RNF40	RNF40	1393.82	-0.334587	0.0985295	-3.3958	0.000684282	0.00370375		ENSG00000143344.16_RGL1	6.94	4.67	6.78	6.72	6.67	7.25	11.27	11.23	11.51
ENSG00000142892.15_PIGK	PIGK	307.053	-0.49115	0.144649	-3.39546	0.000685128	0.00370722		ENSG00000160190.14_SLC37A1	3.18	2.66	4	4.33	6.08	6.09	6.29	7.13	6.4
ENSG00000204624.8_DISP3	DISP3	10.131	-2.72429	0.802459	-3.39493	0.000686473	0.00371276		ENSG00000266865.6_RP11-848P1.9	0	0.16	0	0	0.27	0.18	0.51	0.44	0.56
ENSG00000092931.11_MFSD11	MFSD11	314.566	-0.471513	0.138907	-3.39444	0.000687679	0.00371767		ENSG00000106868.17_SUSD1	13.56	11.97	13.4	14.53	15.9	15.92	17.16	17.78	16.67
ENSG00000185163.10_DDX51	DDX51	415.679	-0.425163	0.125324	-3.39251	0.000692544	0.00373725		ENSG00000188613.7_NANOS1	9.76	11.48	9.49	2.34	4.67	4.86	3.78	5.52	4.35
ENSG00000036257.13_CUL3	CUL3	1335.26	-0.298307	0.0879366	-3.39229	0.000693101	0.00373913		ENSG00000164093.17_PITX2	0.86	1.31	1.26	1.88	2.07	0.96	2.3	2.14	2.4
ENSG00000134508.13_CABLES1	CABLES1	519.065	-0.403029	0.118815	-3.39207	0.000693664	0.00374105		ENSG00000138629.16_UBL7	50.79	55.92	50.07	52.72	45.49	53.06	36.36	34.23	38.7
ENSG00000143303.12_RRNAD1	RRNAD1	271.146	-0.532174	0.156928	-3.3912	0.000695863	0.00375067		ENSG00000141556.22_TBCD	30.24	28.53	26.9	25.98	23.14	22.19	20.16	21.65	21.35
ENSG00000100106.22_TRIOBP	TRIOBP	685.577	-0.362965	0.107119	-3.38842	0.000702966	0.00378669		ENSG00000134824.14_FADS2	1160.93	697.02	1094.14	778.7	687.18	767.95	2043.42	2088.99	1967.15
ENSG00000179526.17_SHARPIN	SHARPIN	535.311	-0.437051	0.129121	-3.38482	0.000712251	0.00383441		ENSG00000140525.19_FANCI	53.08	43.57	63.51	59.67	59.08	56.17	11.7	13.7	12.68
ENSG00000176387.7_HSD11B2	HSD11B2	81.2369	-0.827341	0.244591	-3.38255	0.000718166	0.0038651		ENSG00000189212.12_DPY19L2P1	0.13	0.24	0.16	0.39	0.35	0.16	0.53	0.44	0.46
ENSG00000151729.11_SLC25A4	SLC25A4	513.121	-0.450971	0.133336	-3.38222	0.000719029	0.00386693		ENSG00000249673.7_NOP14-AS1	21.31	19.05	22.81	12.5	14.32	15.21	11.03	13.14	12.49
ENSG00000180901.11_KCTD2	KCTD2	451.113	-0.404438	0.119677	-3.37941	0.000726411	0.00390248		ENSG00000205808.7_PLPP6	7.63	7.78	8.28	8.36	7.07	8.95	12.13	11.7	10.56
ENSG00000116191.18_RALGPS2	RALGPS2	528.966	-0.401054	0.118695	-3.37887	0.000727838	0.00390899		ENSG00000198917.13_SPOUT1	66.27	60.4	61.18	66.14	48.53	55.03	45.03	38.45	36.12
ENSG00000280064.1_RP11-205M5.3	RP11-205M5.3	111.103	-1.24498	0.368738	-3.37633	0.000734594	0.00394057		ENSG00000266208.1_CTD-2267D19.3	5.87	2.84	5.37	6.11	4.97	5.92	11.45	12.5	13.51
ENSG00000196419.13_XRCC6	XRCC6	4534.55	-0.285278	0.0845425	-3.37437	0.000739848	0.00396639		ENSG00000144136.11_SLC20A1	76.94	66.01	82.63	77.52	77.19	84.94	119.9	111.67	111.71
ENSG00000160294.11_MCM3AP	MCM3AP	1435.44	-0.341117	0.101103	-3.37396	0.000740946	0.0039711		ENSG00000233381.3_AK4P3	1.3	1.21	0.98	1.13	1.84	1.15	3.44	4.63	4.85
ENSG00000143224.18_PPOX	PPOX	148.162	-0.710455	0.210606	-3.37338	0.000742506	0.00397828		ENSG00000151065.14_DCP1B	7.23	6.77	8.79	7.98	8.78	8.98	15.4	14.11	12.95
ENSG00000254901.8_BORCS8	BORCS8	650.356	-0.365386	0.108334	-3.37276	0.00074419	0.00398612		ENSG00000009413.16_REV3L	6.98	5.75	7.81	11.25	6.08	8.65	11.55	13.44	12.58
ENSG00000243667.7_WDR92	WDR92	184.449	-0.5906	0.17518	-3.37138	0.000747913	0.00400368		ENSG00000280798.1_LINC00294	1.47	1.73	1.85	2.18	1.88	1.95	2.97	2.7	2.62
ENSG00000198417.7_MT1F	MT1F	391.433	-0.578957	0.171806	-3.36984	0.000752132	0.00402029		ENSG00000230392.1_RP5-1139I1.1	0.04	0.06	0.04	0	0	0	0	0	0
ENSG00000157500.12_APPL1	APPL1	871.789	-0.326233	0.096844	-3.36864	0.000755391	0.00403651		ENSG00000262075.3_DKFZP434A062	0.04	0.06	0.04	0	0	0	0	0	0
ENSG00000144040.13_SFXN5	SFXN5	1532.82	-0.283863	0.0843304	-3.36608	0.000762435	0.00407174		ENSG00000081248.12_CACNA1S	0.02	0.03	0	0.02	0.03	0.03	0.24	0.34	0.23
ENSG00000184164.15_CRELD2	CRELD2	506.097	-0.466585	0.138621	-3.3659	0.000762939	0.00407323		ENSG00000154429.11_CCSAP	10.38	8.47	10.41	7.37	5.98	6.86	5.21	5.37	4.89
ENSG00000187713.7_TMEM203	TMEM203	880.123	-0.410395	0.121944	-3.36543	0.000764241	0.00407897		ENSG00000205413.8_SAMD9	0.49	0.27	0.33	0.82	0.65	0.55	0.94	1.14	0.95
ENSG00000160633.13_SAFB	SAFB	2524.34	-0.249893	0.0742553	-3.36533	0.000764532	0.00407932		ENSG00000173702.7_MUC13	1.63	0.96	1.39	1.85	2.63	2.4	2.66	2.72	2.8
ENSG00000205323.9_SARNP	SARNP	604.28	-0.459088	0.136504	-3.36319	0.000770467	0.00410734		ENSG00000167536.14_DHRS13	32.15	34.11	31.89	28.6	29.55	29.48	27.04	24.91	24.7
ENSG00000157240.4_FZD1	FZD1	285.368	-0.484724	0.144145	-3.36275	0.000771711	0.00411275		ENSG00000164690.8_SHH	0.69	0.49	0.68	1.37	1.42	1.29	2.05	1.77	2.46
ENSG00000273162.1_RP11-108L7.15	RP11-108L7.15	10.7809	-2.62357	0.78053	-3.36128	0.000775834	0.0041335		ENSG00000124568.12_SLC17A1	1.78	1.76	2.11	4.71	5.67	5.47	2.76	3.01	3.11
ENSG00000167272.11_POP5	POP5	242.856	-0.632768	0.18837	-3.35917	0.000781768	0.0041602		ENSG00000204580.14_DDR1	9.29	5.33	6.99	11.42	10.61	10.69	16.13	15.36	15.08
ENSG00000101413.12_RPRD1B	RPRD1B	802.936	-0.36052	0.107398	-3.35687	0.000788307	0.00419252		ENSG00000185813.11_PCYT2	178.08	159.09	168.59	162.92	160.16	173.36	207.99	217.75	220.9
ENSG00000130821.17_SLC6A8	SLC6A8	383.612	-0.423478	0.126215	-3.35522	0.000793026	0.00421513		ENSG00000204866.8_IGFL2	0	0	0	0	0	0	0.25	0.22	0.15
ENSG00000107789.16_MINPP1	MINPP1	622.755	-0.363827	0.108456	-3.3546	0.000794791	0.00422327		ENSG00000050165.19_DKK3	8.86	8.24	7.51	11.46	11.09	11.31	23.66	19.01	18.25
ENSG00000103254.10_ANTKMT	ANTKMT	327.346	-0.597879	0.178264	-3.35389	0.000796851	0.00423296		ENSG00000151632.17_AKR1C2	12.39	10.27	11.14	20.69	18.06	22.21	21.27	17.73	20.07
ENSG00000198467.16_TPM2	TPM2	1182.29	-0.397676	0.11862	-3.35253	0.000800778	0.00425132		ENSG00000171604.12_CXXC5	100.71	96.91	105.24	83.56	87.47	85.6	84.13	81.41	83.83
ENSG00000108639.8_SYNGR2	SYNGR2	663.592	-0.438288	0.130761	-3.35184	0.000802767	0.00426062		ENSG00000123136.15_DDX39A	206.38	219.42	206.78	221.8	199.32	226.16	173.86	160.31	172.12
ENSG00000126602.11_TRAP1	TRAP1	1223.43	-0.350725	0.104657	-3.35117	0.000804707	0.00426966		ENSG00000072401.15_UBE2D1	16.33	16.48	16.89	16.2	14.64	17.45	19.93	20.12	18.82
ENSG00000213533.13_STIMATE	STIMATE	392.085	-0.488877	0.145915	-3.35043	0.000806859	0.00427936		ENSG00000132781.20_MUTYH	15.17	14.75	15.21	16.41	13.87	20.24	11.34	8.93	9.91
ENSG00000074582.15_BCS1L	BCS1L	587.179	-0.366016	0.109246	-3.35038	0.000807009	0.00427936		ENSG00000165879.9_FRAT1	12.4	12.97	12.16	14.32	13.21	13.37	18.27	17.67	20.54
ENSG00000148399.13_DPH7	DPH7	530.997	-0.396187	0.11832	-3.34844	0.000812671	0.00430706		ENSG00000267745.1_RP11-686D22.8	0.21	0.41	0	1.63	1.03	0.39	1.22	1.02	1.22
ENSG00000160392.14_C19orf47	C19orf47	302.433	-0.457419	0.136813	-3.34338	0.000827643	0.00437205		ENSG00000270820.6_USP34-DT	2.08	2.2	2.26	0.81	2.14	1.4	0.93	1.12	0.5
ENSG00000109103.12_UNC119	UNC119	725.508	-0.367651	0.109973	-3.34309	0.000828513	0.00437536		ENSG00000171219.9_CDC42BPG	1.94	1.04	3.68	1.65	3.13	1.94	8.54	8.35	7.44
ENSG00000171617.15_ENC1	ENC1	826.865	-0.363474	0.10875	-3.34229	0.000830904	0.00438671		ENSG00000076685.19_NT5C2	55.14	45.65	53.28	77.09	72.87	81.68	74.21	71.41	76.54
ENSG00000128564.7_VGF	VGF	36.7976	-1.22769	0.367354	-3.34198	0.000831828	0.0043903		ENSG00000131067.17_GGT7	17.9	13.06	18.35	20.72	18.7	21.27	28.51	29.08	31.31
ENSG00000163110.15_PDLIM5	PDLIM5	3027.24	-0.257555	0.0771167	-3.33981	0.000838372	0.00441966		ENSG00000184602.6_SNN	8.89	7.51	10.57	8.6	6.81	8.12	15.63	17.26	15.67
ENSG00000137504.15_CREBZF	CREBZF	974.25	-0.320299	0.0959359	-3.33868	0.00084179	0.00443397		ENSG00000152942.19_RAD17	16.19	15.22	16.1	13.4	13.49	15.75	12.33	13.3	13.04
ENSG00000116903.7_EXOC8	EXOC8	468.649	-0.383681	0.114921	-3.33866	0.000841825	0.00443397		ENSG00000154997.9_SEPTIN14	0	0.11	0.09	0.08	0.17	0.18	0.36	0.39	0.48
ENSG00000167536.14_DHRS13	DHRS13	508.828	-0.412107	0.123557	-3.33535	0.000851933	0.00448328		ENSG00000135778.12_NTPCR	33.1	40.11	29.91	37.27	29.62	30.86	73.5	65.26	81.77
ENSG00000013374.17_NUB1	NUB1	925.22	-0.30973	0.0928673	-3.33519	0.000852422	0.00448455		ENSG00000111371.16_SLC38A1	42.12	28.8	42.16	49.8	44.12	50.24	76.54	70.09	69.76
ENSG00000146540.15_C7orf50	C7orf50	1222.31	-0.485808	0.145967	-3.32821	0.000874069	0.00459575		ENSG00000159921.20_GNE	16.41	14.74	18.44	20.63	17.33	17.47	25.75	23.86	25.67
ENSG00000100147.14_CCDC134	CCDC134	385.787	-0.425951	0.127987	-3.32808	0.000874463	0.00459648		ENSG00000198721.13_ECI2	51.49	46.07	49.1	71.48	63.77	67.3	31.15	30.08	35.91
ENSG00000151923.18_TIAL1	TIAL1	1073.65	-0.302064	0.0907798	-3.32743	0.000876506	0.0046038		ENSG00000187566.6_NHLRC1	0.3	0.52	0.61	0.86	0.44	0.89	1.37	1.15	1.24
ENSG00000055044.11_NOP58	NOP58	1140.13	-0.336795	0.101221	-3.32731	0.000876877	0.0046038		ENSG00000183580.10_FBXL7	0.05	0.04	0.03	0	0.05	0	0	0	0
ENSG00000092820.18_EZR	EZR	2618.18	-0.247347	0.074353	-3.32666	0.000878941	0.00461329		ENSG00000214822.8_KRT16P3	0.1	0.08	0.06	0	0	0	0	0	0
ENSG00000111271.15_ACAD10	ACAD10	507.327	-0.41789	0.125649	-3.32585	0.000881482	0.00462528		ENSG00000130283.9_GDF1	9.31	8.77	8.69	7.73	7.62	8.22	12.06	11.83	13.32
ENSG00000065150.21_IPO5	IPO5	2275.06	-0.250735	0.0753946	-3.32564	0.000882159	0.00462748		ENSG00000145623.13_OSMR	25.17	18.4	24.52	30.56	31.14	33.52	53.64	47.35	43.43
ENSG00000162384.14_CZIB	CZIB	318.934	-0.484198	0.14563	-3.32485	0.000884647	0.00463784		ENSG00000167005.14_NUDT21	54.02	51.98	50.26	55.12	51.44	47.43	36.25	35.76	41.27
ENSG00000100422.14_CERK	CERK	1172.95	-0.326514	0.0982444	-3.32349	0.000889001	0.00465931		ENSG00000123178.15_SPRYD7	5.51	6.13	7	5.67	6.68	6.81	9.19	9.78	10.03
ENSG00000119402.18_FBXW2	FBXW2	3979.07	-0.286327	0.0861617	-3.32313	0.000890134	0.00466389		ENSG00000168243.11_GNG4	6.83	7.59	7.57	14.01	13.15	11.77	9	9.22	9.13
ENSG00000103351.13_CLUAP1	CLUAP1	122.103	-0.677579	0.204001	-3.32145	0.000895498	0.00468926		ENSG00000065268.11_WDR18	73.53	77.38	78.38	82.48	86.63	83.77	66.11	65.68	66.45
ENSG00000132676.16_DAP3	DAP3	1987.62	-0.325598	0.0980618	-3.32034	0.000899094	0.004704		ENSG00000125845.7_BMP2	39.86	34.2	38.2	65.62	59.09	64.07	56.62	62.95	54.78
ENSG00000104833.12_TUBB4A	TUBB4A	71.6149	-0.862013	0.259627	-3.3202	0.00089953	0.00470491		ENSG00000242802.9_AP5Z1	65.03	60.76	66.84	50.43	45.55	48.31	78.4	79.59	76.49
ENSG00000174106.3_LEMD3	LEMD3	1205.44	-0.319073	0.0961167	-3.31964	0.00090134	0.00471301		ENSG00000184678.10_H2BC21	14.76	13.24	15.51	3.67	4.12	3.43	10.07	9.6	9.65
ENSG00000167699.13_GLOD4	GLOD4	1213.61	-0.375993	0.113272	-3.31938	0.000902186	0.00471558		ENSG00000182162.11_P2RY8	0.01	0	0.01	0.01	0.01	0.01	0.29	0.18	0.22
ENSG00000213977.8_TAX1BP3	TAX1BP3	1827.06	-0.3616	0.108961	-3.31861	0.000904667	0.0047263		ENSG00000182162.11_PAR_Y_P2RY8	0.01	0	0.01	0.01	0.01	0.01	0.29	0.18	0.22
ENSG00000143641.10_GALNT2	GALNT2	3371.2	-0.246712	0.0743441	-3.31852	0.000904967	0.00472646		ENSG00000164038.16_SLC9B2	19.98	14.42	18.04	20.42	12.95	16.4	29.91	28.93	28.48
ENSG00000143942.5_CHAC2	CHAC2	67.0555	-0.924397	0.278564	-3.31843	0.000905249	0.00472646		ENSG00000172379.21_ARNT2	0.63	0.52	0.76	0.79	0.58	1.16	5.2	6.73	4.37
ENSG00000196715.7_VKORC1L1	VKORC1L1	685.345	-0.344283	0.103755	-3.31822	0.000905932	0.00472742		ENSG00000096088.16_PGC	17.29	18.21	18.42	19.69	15.26	19.76	27.79	27.53	24.12
ENSG00000143633.13_C1orf131	C1orf131	485.45	-0.46487	0.140187	-3.31606	0.000912963	0.00476273		ENSG00000168487.20_BMP1	21.12	14.34	20.38	26.84	24.31	24.44	36.02	41.88	43.84
ENSG00000184220.12_CMSS1	CMSS1	269.152	-0.530022	0.159884	-3.31503	0.000916339	0.00477758		ENSG00000162882.15_HAAO	53.73	53.18	50.32	45.51	44.19	43.63	20.45	31.96	29.4
ENSG00000141985.9_SH3GL1	SH3GL1	2184.83	-0.267567	0.08078	-3.31229	0.00092536	0.00482043		ENSG00000111897.7_SERINC1	80.86	79.83	84.57	80.57	79.28	82.68	98.56	95.84	93.46
ENSG00000131944.10_FAAP24	FAAP24	97.9592	-0.739163	0.22331	-3.31003	0.000932858	0.00485108		ENSG00000151498.12_ACAD8	24.72	23.93	26.95	23.65	25.94	19.61	14.69	16.63	17.8
ENSG00000089220.5_PEBP1	PEBP1	4844.32	-0.29245	0.0885119	-3.30408	0.000952889	0.00494953		ENSG00000145850.9_TIMD4	1.48	1.51	1.87	2.38	1.48	2.06	3.6	2.92	3.55
ENSG00000169228.14_RAB24	RAB24	628.818	-0.422928	0.128078	-3.30211	0.000959595	0.00498149		ENSG00000170779.11_CDCA4	15.34	11.19	12.84	15.91	13.88	11.79	4.8	3.88	4.89
ENSG00000214357.9_NEURL1B	NEURL1B	49.8768	-1.07395	0.32536	-3.30082	0.00096403	0.00499876		ENSG00000167325.15_RRM1	60.61	51.54	55.68	67.3	67.54	54.77	19.94	30.8	17.77
ENSG00000182004.13_SNRPE	SNRPE	628.137	-0.464013	0.140624	-3.29967	0.000967989	0.00501496		ENSG00000087085.16_ACHE	3.01	2.55	3.95	3.29	2.24	3.69	7.26	6.72	8.29
ENSG00000086475.15_SEPHS1	SEPHS1	1055.64	-0.297212	0.0900908	-3.29903	0.000970206	0.00502356		ENSG00000174721.10_FGFBP3	0.87	0.79	0.75	0.83	0.54	1.2	1.89	1.53	1.54
ENSG00000087086.15_FTL	FTL	124902	-0.331683	0.100568	-3.2981	0.000973399	0.00503575		ENSG00000227392.2_HPN-AS1	2.69	2.02	3.14	5.77	5.42	4.61	5.37	5.98	5.1
ENSG00000115415.20_STAT1	STAT1	2410.08	-0.28245	0.0857219	-3.29495	0.000984382	0.00508819		ENSG00000149792.9_MRPL49	37.98	38.06	37.66	39.08	41.34	42.64	57.78	58.31	50.39
ENSG00000173611.18_SCAI	SCAI	157.547	-0.593576	0.180188	-3.2942	0.000987008	0.00510029		ENSG00000177943.14_MAMDC4	12.33	12.76	13.08	12.83	20.9	20.4	32.28	43.64	34.36
ENSG00000137814.12_HAUS2	HAUS2	341.396	-0.463193	0.140625	-3.29382	0.000988348	0.00510429		ENSG00000160991.17_ORAI2	4.74	3.26	4.59	4.66	4.14	6.12	7.52	8.03	8.57
ENSG00000169564.7_PCBP1	PCBP1	6287.02	-0.242013	0.0735429	-3.29077	0.00099914	0.00515559		ENSG00000132256.20_TRIM5	9.71	9.4	8.19	14.02	13.51	14.19	20.24	15.98	18.16
ENSG00000197976.12_AKAP17A	AKAP17A	459.141	-0.412722	0.125436	-3.2903	0.00100081	0.00516128		ENSG00000126261.13_UBA2	93.66	95.92	106.79	84.68	77.33	89.81	71.5	69.82	66.71
ENSG00000197976.12_PAR_Y_AKAP17A		459.141	-0.412722	0.125436	-3.2903	0.00100081	0.00516128		ENSG00000094880.11_CDC23	27.83	23.51	26.86	26.45	27.49	24.85	17.21	17.15	16.67
ENSG00000141401.12_IMPA2	IMPA2	1361.83	-0.362162	0.110075	-3.29013	0.00100143	0.00516297		ENSG00000172922.11_RNASEH2C	90.06	121.38	99.12	56.86	48.7	51.86	41.17	33.61	38.82
ENSG00000077721.16_UBE2A	UBE2A	645.539	-0.443523	0.134829	-3.28952	0.00100358	0.00517109		ENSG00000198933.9_TBKBP1	2.64	2.39	3.92	5.27	4.02	4.96	6.38	6.19	6.21
ENSG00000247240.8_UBL7-AS1	UBL7-AS1	81.4196	-0.884898	0.26912	-3.28812	0.00100859	0.00519246		ENSG00000105650.22_PDE4C	1.51	1.2	1.39	1.57	1.19	0.8	9.41	9.73	13.75
ENSG00000274012.1_RN7SL2	RN7SL2	1299.69	-0.335053	0.101956	-3.28626	0.00101526	0.00522529		ENSG00000158715.6_SLC45A3	4.11	3.22	4.23	4.21	4.66	5.45	1.33	1.73	1.53
ENSG00000188690.15_UROS	UROS	609.46	-0.391394	0.119109	-3.28601	0.00101617	0.00522851		ENSG00000085999.13_RAD54L	18.33	21.14	19.71	22.78	16.66	20.38	2.94	9.08	3.48
ENSG00000213619.11_NDUFS3	NDUFS3	701.322	-0.422006	0.128508	-3.28388	0.00102388	0.00526515		ENSG00000100387.9_RBX1	61.54	66.68	61.04	65.45	63.36	69.6	51.17	49.39	50.15
ENSG00000198843.13_SELENOT	SELENOT	1028.51	-0.386589	0.117741	-3.28337	0.00102572	0.00527315		ENSG00000168264.11_IRF2BP2	57.94	53.85	67.68	81.64	72.5	74.69	92.67	102.51	107.57
ENSG00000078070.13_MCCC1	MCCC1	694.543	-0.347422	0.105847	-3.2823	0.00102965	0.0052903		ENSG00000151287.17_TEX30	12.86	16.3	16.36	13.88	11.93	13.65	6.68	7.59	6.52
ENSG00000261701.8_HPR	HPR	176.754	-0.638679	0.194623	-3.28162	0.00103212	0.00529996		ENSG00000166845.15_C18orf54	7.47	5.69	7.42	6.67	6.59	7.35	2.75	1.76	1.36
ENSG00000105393.16_BABAM1	BABAM1	1086.28	-0.380773	0.116088	-3.28003	0.00103796	0.00532844		ENSG00000236882.8_LINC01554	0	0	0	0.17	0	0	0.15	0.17	0.24
ENSG00000179841.8_AKAP5	AKAP5	25.8831	-1.49123	0.454675	-3.27978	0.0010389	0.00533023		ENSG00000104341.17_LAPTM4B	155.75	175.6	149.42	164.01	155.2	170.58	228.13	214.36	219.73
ENSG00000115484.15_CCT4	CCT4	3480.81	-0.354654	0.108152	-3.2792	0.001041	0.00533799		ENSG00000101246.20_ARFRP1	37.05	37.63	33.95	32.03	29.79	31.98	22.36	25.77	26.23
ENSG00000205464.13_ATP6AP1L	ATP6AP1L	46.8759	-1.07159	0.327	-3.27705	0.00104899	0.00537438		ENSG00000214783.9_POLR2J4	3.49	3.63	3.25	1.64	2.33	1.26	1.33	2.03	1.18
ENSG00000183137.15_CEP57L1	CEP57L1	228.041	-0.549857	0.167855	-3.2758	0.00105364	0.00539513		ENSG00000122034.17_GTF3A	75.63	76.06	75.79	83.57	76.65	82.51	64.28	68.75	67.33
ENSG00000112039.5_FANCE	FANCE	74.9099	-0.852706	0.260387	-3.27476	0.00105753	0.00541252		ENSG00000241399.7_CD302	8.41	7.78	9.11	11.55	12.01	12.67	11.27	12.09	12.4
ENSG00000156469.9_MTERF3	MTERF3	139.325	-0.718172	0.21938	-3.27365	0.00106169	0.00543016		ENSG00000204856.12_FAM216A	6.26	5.35	6.35	9.71	8.41	7.8	8.66	9.95	9.63
ENSG00000115128.7_SF3B6	SF3B6	452.408	-0.509719	0.155736	-3.27297	0.00106425	0.0054417		ENSG00000187514.17_PTMA	551.45	629.06	563.84	555.43	591.42	582.45	411.09	419.4	418.52
ENSG00000170873.19_MTSS1	MTSS1	1164.63	-0.330831	0.101157	-3.27048	0.00107364	0.00548348		ENSG00000185627.18_PSMD13	124.05	127.96	119.33	114.72	108.86	118.72	102.58	93.68	100.33
ENSG00000100387.9_RBX1	RBX1	547.582	-0.403397	0.123365	-3.26993	0.00107572	0.00549259		ENSG00000213780.11_GTF2H4	22.18	22.84	22.82	25.71	22.47	28.35	20.1	18.82	18.68
ENSG00000092208.19_GEMIN2	GEMIN2	106.905	-0.730342	0.223442	-3.26859	0.00108084	0.00551591		ENSG00000125885.13_MCM8	24.46	18.31	24.81	25.25	24.22	25.81	7.95	8.42	6.5
ENSG00000260772.1_RP11-311C24.1	RP11-311C24.1	111.197	-0.934534	0.286027	-3.2673	0.0010858	0.00553742		ENSG00000143815.15_LBR	80.72	69.83	77.48	76.56	74.66	69.22	50.79	54.09	53.78
ENSG00000243955.6_GSTA1	GSTA1	226.602	-0.560295	0.171493	-3.26716	0.00108631	0.00553742		ENSG00000179523.5_EIF3J-DT	3.67	2.74	3.41	4.08	4.03	4.03	5.67	5.14	5.55
ENSG00000075336.12_TIMM21	TIMM21	254.261	-0.494036	0.151213	-3.26715	0.00108635	0.00553742		ENSG00000151748.15_SAV1	9.13	7.44	8.11	9.58	6.33	6.62	15.42	14.57	12.89
ENSG00000173085.15_COQ2	COQ2	123.485	-0.68328	0.209196	-3.26621	0.00108996	0.00555268		ENSG00000125319.15_HROB	6.69	4.84	6.35	6.07	4.96	5.73	1.89	2.14	2.13
ENSG00000168005.9_SPINDOC	SPINDOC	409.367	-0.396576	0.121471	-3.26479	0.00109544	0.00557745		ENSG00000164855.16_TMEM184A	3.53	3.06	3.92	8.63	5.95	6.78	7.51	8.94	6.99
ENSG00000197114.12_ZGPAT	ZGPAT	615.051	-0.343618	0.105334	-3.26218	0.00110557	0.00562428		ENSG00000275552.1_CH17-302M23.1	0.17	0.16	0.25	0.47	0.39	0.29	0.79	0.99	0.69
ENSG00000114491.14_UMPS	UMPS	986.418	-0.316047	0.0969026	-3.26149	0.00110829	0.00563651		ENSG00000109911.19_ELP4	21.81	26.81	28.41	22.78	22.76	19.74	12.29	12.02	12.21
ENSG00000064703.13_DDX20	DDX20	281.686	-0.453376	0.13923	-3.25631	0.00112869	0.00573059		ENSG00000147676.14_MAL2	84.84	88.84	88.07	109.53	97.86	110.68	70.45	72.84	76.22
ENSG00000178425.14_NT5DC1	NT5DC1	619.057	-0.378491	0.116274	-3.25518	0.00113323	0.00575197		ENSG00000100033.17_PRODH	7.29	7.67	9.19	8.67	10.2	9.04	19.1	26.37	23
ENSG00000149823.9_VPS51	VPS51	1430.71	-0.315384	0.0970378	-3.25012	0.00115357	0.00584698		ENSG00000129534.14_MIS18BP1	12.09	11.75	14.06	18.8	12.35	12.69	6.27	4.92	3.13
ENSG00000090863.12_GLG1	GLG1	3392.05	-0.271273	0.0834716	-3.24989	0.0011545	0.00585009		ENSG00000163006.12_CCDC138	7.05	6.97	8.22	8.01	9.73	9.56	4.77	4.56	4.37
ENSG00000129925.11_PGAP6	PGAP6	2400.63	-0.26702	0.0821786	-3.24926	0.00115704	0.00586132		ENSG00000244300.3_GATA2-AS1	3.1	2.23	1.92	3.44	2.44	4.43	6.82	5.64	5.61
ENSG00000223478.1_RP11-545E17.3	RP11-545E17.3	56.3074	-0.985512	0.303504	-3.24712	0.00116581	0.00590404		ENSG00000267327.2_CTD-2008L17.1	2.97	3.63	3.25	7.03	3.48	5.33	8.42	8.6	6.57
ENSG00000100442.11_FKBP3	FKBP3	520.338	-0.463552	0.142825	-3.24559	0.00117206	0.00593406		ENSG00000104432.14_IL7	1.86	2.32	2.1	3.73	3.56	5.29	4.83	3.8	4.66
ENSG00000198804.2_MT-CO1	MT-CO1	187294	-0.209975	0.0647089	-3.24492	0.00117485	0.00594652		ENSG00000135346.9_CGA	0.22	0.87	0.28	3.29	2.06	2.51	5.47	4.15	3.63
ENSG00000285508.1_RP5-931K24.3	RP5-931K24.3	141.163	-0.772916	0.238265	-3.24394	0.00117888	0.00596522		ENSG00000107566.14_ERLIN1	80.54	66.67	77.47	83.52	75.12	79.44	46.05	46.83	46.35
ENSG00000107651.14_SEC23IP	SEC23IP	1013.19	-0.292065	0.0900682	-3.24272	0.00118396	0.00598422		ENSG00000197093.11_GAL3ST4	0.35	0.41	0.35	0.07	0.13	0.62	1.86	1.25	1.65
ENSG00000134709.12_HOOK1	HOOK1	622.029	-0.342962	0.105801	-3.24159	0.00118865	0.00600457		ENSG00000071859.15_FAM50A	109.38	128.1	116.23	79.74	87.91	86.22	154.04	155.73	159.47
ENSG00000068885.15_IFT80	IFT80	217.582	-0.560304	0.172889	-3.24083	0.00119183	0.00601891		ENSG00000133874.2_RNF122	4.44	4.69	3.96	4.05	4.31	4.33	7.82	6.58	7.15
ENSG00000005812.11_FBXL3	FBXL3	677.022	-0.356739	0.110091	-3.24039	0.00119365	0.00602573		ENSG00000151224.13_MAT1A	4.56	4.42	5	13.45	13.87	13.45	9.51	12.12	12.75
ENSG00000106771.13_TMEM245	TMEM245	2653.63	-0.340626	0.10512	-3.24035	0.00119385	0.00602573		ENSG00000085871.9_MGST2	63.71	75.71	67.78	107.06	101.75	106.55	108.5	96.26	104.72
ENSG00000186432.10_KPNA4	KPNA4	1700.46	-0.288805	0.0891889	-3.23812	0.00120319	0.00606778		ENSG00000139974.16_SLC38A6	16.3	22.33	20.57	16.42	17.34	20.71	33.58	31.59	32.19
ENSG00000078061.14_ARAF	ARAF	896.538	-0.316367	0.0977345	-3.237	0.00120793	0.00608504		ENSG00000121316.11_PLBD1	18.24	16.66	19.03	23.07	23.83	25.49	24.13	26.57	27.33
ENSG00000243708.11_PLA2G4B	PLA2G4B	82.5475	-1.08269	0.334474	-3.23698	0.001208	0.00608504		ENSG00000065809.14_FAM107B	32.67	30.06	36.01	33.41	31.14	33.69	19.92	19.53	21.77
ENSG00000168872.17_DDX19A	DDX19A	1209.29	-0.295313	0.0912744	-3.23544	0.00121455	0.00611483		ENSG00000112406.5_HECA	1.85	1.67	1.39	1.59	1.77	1.95	2.56	2.51	2.57
ENSG00000092108.22_SCFD1	SCFD1	3307.27	-0.283749	0.0877071	-3.23519	0.00121563	0.00611856		ENSG00000104763.20_ASAH1	213.87	203.01	207.54	121.86	114.82	114.05	334.49	331	285.28
ENSG00000267352.1_SH3GL1P3	SH3GL1P3	5.03456	-4.76948	1.4743	-3.23508	0.00121608	0.00611908		ENSG00000272008.1_RP11-393I2.4	0.03	0.02	0.1	0.22	0.3	0.21	0.42	0.32	0.48
ENSG00000204392.11_LSM2	LSM2	244.488	-0.575442	0.177965	-3.23346	0.00122299	0.00615215		ENSG00000261187.1_RP11-1007O24.2	0.11	0	0.12	0.21	0.08	0.1	0.41	0.58	0.55
ENSG00000205544.4_TMEM256	TMEM256	371.966	-0.53771	0.166327	-3.23285	0.00122562	0.00616365		ENSG00000151651.16_ADAM8	2.54	2.15	2.08	4.33	2.36	2.6	4.28	5.34	5.54
ENSG00000183751.15_TBL3	TBL3	651.104	-0.429971	0.133006	-3.23272	0.00122618	0.00616476		ENSG00000141873.11_SLC39A3	61.03	63.73	56.97	51.97	47.2	50	41.5	42.37	46.71
ENSG00000169230.10_PRELID1	PRELID1	2946.02	-0.355401	0.110011	-3.2306	0.0012353	0.00620716		ENSG00000188641.14_DPYD	25.22	24.23	27.49	35.19	31.14	36.75	15.51	16.43	18.53
ENSG00000196646.12_ZNF136	ZNF136	129.094	-0.644514	0.199612	-3.22884	0.00124294	0.00624381		ENSG00000115414.21_FN1	1021.48	974.56	1013.14	1090.13	1048.59	1108.63	1106.32	1128.19	1145.98
ENSG00000249492.2_RP11-159F24.3	RP11-159F24.3	24.8909	-1.48082	0.458654	-3.22862	0.00124389	0.00624682		ENSG00000109332.20_UBE2D3	204.18	213	210.71	213.14	219.9	210.33	232.96	231.9	240.85
ENSG00000169136.12_ATF5	ATF5	501.958	-0.383274	0.118744	-3.22775	0.00124769	0.00626419		ENSG00000117305.15_HMGCL	50.22	57.04	52.15	32.48	34.36	30.47	38.62	38.97	40.06
ENSG00000129159.9_KCNC1	KCNC1	28.404	-1.41884	0.439753	-3.22644	0.00125339	0.00628577		ENSG00000130713.16_EXOSC2	33.2	29.12	35.55	30.85	29.75	36.87	20.02	20.06	20
ENSG00000141485.17_SLC13A5	SLC13A5	2213.36	-0.285408	0.0884682	-3.22611	0.00125486	0.00629143		ENSG00000106336.13_FBXO24	1.35	1.1	1.29	0.49	0.97	1.19	0.56	0.19	0.36
ENSG00000206573.9_THUMPD3-AS1	THUMPD3-AS1	480.96	-0.38773	0.120201	-3.22569	0.0012567	0.00629843		ENSG00000188735.13_TMEM120B	9.6	7.89	7.93	9.89	7.12	9.78	13.15	14.24	12.68
ENSG00000172062.17_SMN1	SMN1	540.494	-0.441365	0.136831	-3.22563	0.00125696	0.00629843		ENSG00000138772.13_ANXA3	18.71	19.09	16.49	28.39	25.41	27.48	27.67	28.59	25.02
ENSG00000087299.12_L2HGDH	L2HGDH	356.32	-0.442052	0.137076	-3.22487	0.00126029	0.00631335		ENSG00000143514.17_TP53BP2	29.05	23.18	27.31	26.55	29.46	31.04	38.12	37.99	39.09
ENSG00000138002.16_IFT172	IFT172	150.82	-0.601641	0.1866	-3.22422	0.00126317	0.00632429		ENSG00000270194.1_GOLGA4-AS1	2.98	2.99	3.96	3.41	4.54	3.3	8.09	9.53	7.24
ENSG00000185485.14_SDHAP1	SDHAP1	323.541	-0.476689	0.147871	-3.22369	0.00126552	0.00633426		ENSG00000174010.9_KLHL15	7.25	6.26	6.89	7.13	6.06	7.03	4.92	4.47	4.62
ENSG00000153066.13_TXNDC11	TXNDC11	1573.37	-0.259332	0.0805412	-3.21986	0.00128253	0.00641229		ENSG00000189159.16_JPT1	223.08	287.36	231.55	176.84	160.36	174.41	102.97	112.89	114.74
ENSG00000064102.15_INTS13	INTS13	382.803	-0.485358	0.150751	-3.2196	0.0012837	0.00641637		ENSG00000143942.5_CHAC2	6.98	8.62	7.42	5.75	5.98	6.88	4.1	4.19	4.54
ENSG00000185475.11_TMEM179B	TMEM179B	454.522	-0.436257	0.135519	-3.21916	0.00128567	0.00642445		ENSG00000171314.9_PGAM1	362.76	370.5	348.03	404.71	383.09	416.94	316.65	316.36	310.84
ENSG00000141314.13_RHBDL3	RHBDL3	15.0648	-2.09702	0.651464	-3.21893	0.00128669	0.00642738		ENSG00000204536.14_CCHCR1	16.29	15.82	19.34	19.86	17.35	19.69	9.81	7.87	8.96
ENSG00000066583.12_ISOC1	ISOC1	707.09	-0.397418	0.123468	-3.21879	0.00128733	0.00642738		ENSG00000122592.8_HOXA7	1.39	1.12	1.44	2	4.07	3.53	3.46	4.88	4.65
ENSG00000137274.13_BPHL	BPHL	418.774	-0.45111	0.140185	-3.21797	0.001291	0.00644393		ENSG00000140044.13_JDP2	11.87	11.15	9.21	9.23	8.11	9.71	21.13	19.2	23.99
ENSG00000182093.16_GET1	GET1	320.826	-0.527694	0.164009	-3.21747	0.00129324	0.00645333		ENSG00000198053.12_SIRPA	11.57	10.3	12.48	16.5	18.64	17.89	16.48	15.58	15.98
ENSG00000108443.14_RPS6KB1	RPS6KB1	417.68	-0.390227	0.121418	-3.21392	0.00130937	0.00652836		ENSG00000226900.2_RP11-432J24.5	0.53	0.6	0.75	0.78	1.59	0.85	1.84	1.57	1.39
ENSG00000119396.11_RAB14	RAB14	2387.98	-0.28748	0.0895104	-3.21169	0.00131956	0.00657008		ENSG00000167996.16_FTH1	13358.8	15425.3	13735	10481.4	10663.4	10245.4	9807.38	9945.13	10012.8
ENSG00000185722.18_ANKFY1	ANKFY1	1919.01	-0.366349	0.114195	-3.2081	0.00133617	0.0066473		ENSG00000183010.17_PYCR1	29.39	27.02	29.73	54.08	51.95	55.31	51.22	63.69	52.41
ENSG00000171314.9_PGAM1	PGAM1	5488.15	-0.27678	0.0862781	-3.20799	0.00133664	0.00664779		ENSG00000188958.9_UTS2B	0	0	0	0.09	0.2	0.21	0.2	0.24	0.14
ENSG00000181555.21_SETD2	SETD2	1771	-0.359923	0.112199	-3.2079	0.00133706	0.00664803		ENSG00000136457.10_CHAD	0.82	0.7	0.7	0.98	0.78	0.43	0.48	0.43	0.41
ENSG00000172053.18_QARS1	QARS1	2431.63	-0.267723	0.0834839	-3.20688	0.00134182	0.00666622		ENSG00000240857.2_RDH14	10.2	10.53	9.65	10.53	9.05	9.96	13.06	12.55	13.84
ENSG00000064933.18_PMS1	PMS1	274.311	-0.477164	0.148798	-3.20678	0.00134228	0.00666666		ENSG00000165886.5_UBTD1	14.66	15.15	13.06	11.51	10.1	12.35	19.25	20.07	18.63
ENSG00000101193.8_GID8	GID8	1240.91	-0.342146	0.106737	-3.20549	0.00134831	0.00669105		ENSG00000175984.15_DENND2C	1.89	1.73	1.81	1.65	1.83	1.99	1.31	1.37	1.15
ENSG00000196943.14_NOP9	NOP9	1271.83	-0.350437	0.109416	-3.20281	0.00136095	0.00674873		ENSG00000113448.19_PDE4D	11.35	6.21	10.33	23.22	20.9	26.46	23.03	19.9	21.14
ENSG00000196547.15_MAN2A2	MAN2A2	2086.52	-0.402203	0.125669	-3.20049	0.00137193	0.00680077		ENSG00000147274.14_RBMX	119.41	121.85	114.75	131.69	129.04	141.02	100.87	97.59	103.58
ENSG00000083896.13_YTHDC1	YTHDC1	1747.53	-0.253562	0.0793198	-3.19671	0.00139003	0.00688485		ENSG00000092470.12_WDR76	3.96	3.46	3.52	6.22	6.04	4.81	1.91	1.44	0.88
ENSG00000124588.22_NQO2	NQO2	200.145	-0.571809	0.178882	-3.19657	0.0013907	0.00688626		ENSG00000185386.15_MAPK11	0.6	0.55	0.66	1.05	1.11	0.92	1.92	2.63	2.84
ENSG00000162910.19_MRPL55	MRPL55	354.235	-0.506318	0.158405	-3.19634	0.00139182	0.00688989		ENSG00000166046.11_TCP11L2	2.56	0.95	2.54	1.64	1.57	1.38	6.49	8.1	6.5
ENSG00000111640.15_GAPDH	GAPDH	50249.8	-0.254486	0.0797023	-3.19296	0.00140824	0.00696353		ENSG00000048140.18_TSPAN17	21.2	21.34	24.46	28.59	25.92	26.66	30.75	34.49	32.12
ENSG00000187531.14_SIRT7	SIRT7	500.671	-0.372739	0.116744	-3.19279	0.00140904	0.00696559		ENSG00000125462.19_MIR9-1HG	0.48	0.61	0.81	0.61	1.69	0.88	1.37	1.25	1.31
ENSG00000145545.12_SRD5A1	SRD5A1	297.815	-0.443007	0.13876	-3.19262	0.00140989	0.00696787		ENSG00000165972.13_CCDC38	0.09	0.13	0.15	0.68	0.68	0.24	0.62	0.42	0.56
ENSG00000146731.11_CCT6A	CCT6A	5737.76	-0.29073	0.0910771	-3.19213	0.00141227	0.00697773		ENSG00000173848.19_NET1	34.95	31.79	36.99	38.58	34.59	37.61	19.45	23.51	18.8
ENSG00000012061.16_ERCC1	ERCC1	410.405	-0.505957	0.158669	-3.18875	0.00142888	0.00705205		ENSG00000090316.16_MAEA	109.53	104.82	105.73	102.56	93.26	102.97	93.26	96.19	96.13
ENSG00000179029.15_TMEM107	TMEM107	55.1495	-0.932352	0.292535	-3.18715	0.00143684	0.00708552		ENSG00000204386.12_NEU1	370.67	366.51	358.93	188.54	167.15	182.41	418.89	399.48	408.37
ENSG00000169085.13_VXN	VXN	20.1707	-1.841	0.577971	-3.18529	0.00144611	0.00712928		ENSG00000173894.11_CBX2	10.89	8.69	10.19	12.18	11.33	11.96	5.7	5.3	5.65
ENSG00000174547.13_MRPL11	MRPL11	2598.47	-0.422837	0.132798	-3.18406	0.00145225	0.00715368		ENSG00000125454.12_SLC25A19	10.75	11.75	12.68	14.58	9.15	10.14	7.92	6.69	6.55
ENSG00000217555.13_CKLF	CKLF	134.953	-0.666182	0.209254	-3.1836	0.00145455	0.00716304		ENSG00000240849.11_PEDS1	23.29	24.59	24.52	21.83	24.24	24.49	32.51	30.84	29.29
ENSG00000114098.18_ARMC8	ARMC8	617.407	-0.361493	0.113579	-3.18275	0.00145883	0.00718219		ENSG00000130590.14_SAMD10	3.27	3.04	3.78	5.24	5.39	5.22	6.07	5.77	5.15
ENSG00000184992.13_BRI3BP	BRI3BP	624.299	-0.383542	0.120537	-3.18195	0.00146286	0.00720003		ENSG00000105204.14_DYRK1B	13.13	12	15.01	14.24	14.44	14.99	19.95	19.34	19.04
ENSG00000116741.8_RGS2	RGS2	109.75	-0.722079	0.226982	-3.18122	0.00146657	0.00721241		ENSG00000118596.12_SLC16A7	6.21	4.28	6.34	10.42	8.15	10.5	10.15	11.41	11.83
ENSG00000100227.18_POLDIP3	POLDIP3	1056.83	-0.299033	0.0940168	-3.18063	0.00146955	0.00722326		ENSG00000197451.12_HNRNPAB	227.94	217.8	207.35	212.9	202.18	215.3	176.82	172.6	179.45
ENSG00000041988.15_THAP3	THAP3	128.8	-0.688549	0.216482	-3.18062	0.00146958	0.00722326		ENSG00000222033.1_LINC01124	0.11	0.25	0.22	0.31	0.19	0.1	0.78	0.67	0.95
ENSG00000243789.11_JMJD7	JMJD7	52.6455	-1.00996	0.317625	-3.17972	0.00147418	0.00723799		ENSG00000176422.14_SPRYD4	1.83	1.61	1.86	2.23	1.84	2.36	2.67	2.71	2.4
ENSG00000140948.13_ZCCHC14	ZCCHC14	1048.44	-0.354232	0.111559	-3.17528	0.00149694	0.00734571		ENSG00000272173.1_U47924.31	1.66	1.54	1.6	1	1.38	0.96	0.88	0.83	1.13
ENSG00000277791.5_PSMB3	PSMB3	1439.23	-0.413422	0.130219	-3.17483	0.00149926	0.0073551		ENSG00000105825.14_TFPI2	5.25	4.51	4.49	6.7	4.07	4.1	1.61	2.49	2.5
ENSG00000176915.15_ANKLE2	ANKLE2	858.622	-0.30482	0.0960492	-3.17358	0.00150571	0.00737962		ENSG00000109814.12_UGDH	103.9	94.51	97.65	124.91	113.92	124.79	124.62	118.74	127.55
ENSG00000111530.13_CAND1	CAND1	2491.6	-0.249589	0.0786466	-3.17355	0.00150589	0.00737962		ENSG00000100445.18_SDR39U1	54.35	53.03	52.44	50.11	47.86	47.3	46.59	45.86	43
ENSG00000106415.13_GLCCI1	GLCCI1	247.681	-0.492171	0.155115	-3.17294	0.00150904	0.00739303		ENSG00000160439.16_RDH13	11.69	8.46	11.04	15.62	12.29	12.98	20.1	23.09	19.01
ENSG00000164167.12_LSM6	LSM6	256.881	-0.557789	0.175843	-3.17209	0.00151348	0.00741275		ENSG00000120137.7_PANK3	45.39	35.93	47.01	50.34	45.85	47.87	67.46	67.92	64.48
ENSG00000187778.14_MCRS1	MCRS1	1236.35	-0.319895	0.10085	-3.172	0.00151393	0.00741294		ENSG00000116514.17_RNF19B	13.71	12.24	11.48	8.82	10.03	10.58	17.11	18.89	17.89
ENSG00000166507.19_NDST2	NDST2	255.204	-0.547176	0.172509	-3.17188	0.00151457	0.00741408		ENSG00000125450.11_NUP85	48	47.87	39.42	40.05	41.97	42.9	21.54	21.88	26.73
ENSG00000163964.18_PIGX	PIGX	328.246	-0.443303	0.139765	-3.17177	0.00151515	0.0074149		ENSG00000134755.18_DSC2	3.95	2.61	3.98	5.89	4.92	5.15	6.46	7.34	7
ENSG00000177469.13_CAVIN1	CAVIN1	374.765	-0.423881	0.133661	-3.17131	0.00151752	0.00742245		ENSG00000189058.9_APOD	0.16	0.26	0.24	0.66	1.66	0.44	0.54	0.5	0.64
ENSG00000177606.8_JUN	JUN	1862.56	-0.266002	0.0838813	-3.17117	0.00151827	0.00742414		ENSG00000282851.2_BISPR	0	0	0	0.09	0	0	0.24	0.19	0.14
ENSG00000011523.14_CEP68	CEP68	315.207	-0.43228	0.136359	-3.17015	0.00152361	0.00744709		ENSG00000237441.10_RGL2	25.7	20.73	25.37	27.11	26.49	29.19	38.03	36.21	34.62
ENSG00000126858.19_RHOT1	RHOT1	323.369	-0.421983	0.133113	-3.17011	0.00152379	0.00744709		ENSG00000106351.13_AGFG2	140.9	123.53	151.46	157.33	133.53	156.03	79.17	73.59	86.6
ENSG00000137656.12_BUD13	BUD13	203.209	-0.548044	0.172933	-3.16911	0.00152906	0.00747077		ENSG00000111725.11_PRKAB1	23.22	15.86	16.83	19.32	17.75	19.59	39.94	39.94	34.35
ENSG00000172354.10_GNB2	GNB2	3136.81	-0.288909	0.0912026	-3.16777	0.00153615	0.00749916		ENSG00000181856.15_SLC2A4	1.97	1.95	1.89	2.49	1.86	1.75	3.02	3.25	3.74
ENSG00000211450.10_SELENOH	SELENOH	2445.88	-0.414142	0.130761	-3.16716	0.00153936	0.00751093		ENSG00000114529.13_C3orf52	6.81	6.74	8.19	7.11	5.59	7.28	14.48	16.38	12.87
ENSG00000161057.13_PSMC2	PSMC2	2799.15	-0.299394	0.0945549	-3.16635	0.00154366	0.00752584		ENSG00000092853.14_CLSPN	12.57	8.27	13.46	10.92	9.93	10.2	0.69	1.09	0.95
ENSG00000161980.6_POLR3K	POLR3K	194.887	-0.712117	0.224902	-3.16635	0.00154367	0.00752584		ENSG00000093010.15_COMT	54.03	59.39	61.17	82.11	75.56	79.77	82.42	95.28	97.17
ENSG00000004534.15_RBM6	RBM6	984.037	-0.312018	0.0985562	-3.16589	0.00154608	0.00753557		ENSG00000172432.19_GTPBP2	24.81	19.52	25.83	27.06	26.61	23.66	39.45	40.65	36.26
ENSG00000149091.15_DGKZ	DGKZ	1128.11	-0.310371	0.0980438	-3.16563	0.00154746	0.00754025		ENSG00000172661.19_WASHC2C	26.24	18.22	24.41	24.07	21.69	22.05	38.89	40.43	38.53
ENSG00000137364.5_TPMT	TPMT	205.507	-0.565469	0.178634	-3.16552	0.00154804	0.00754103		ENSG00000163104.18_SMARCAD1	10.18	8.55	10.16	13.27	13.14	13.95	13.93	13.64	15.11
ENSG00000179588.9_ZFPM1	ZFPM1	624.015	-0.369782	0.116893	-3.16342	0.0015593	0.00759178		ENSG00000105852.11_PON3	14.35	16.04	16.9	13.94	13.98	16.78	9.42	10.44	10.75
ENSG00000132781.20_MUTYH	MUTYH	146.44	-0.594362	0.187929	-3.16269	0.00156318	0.00760861		ENSG00000181408.5_UTS2R	10.02	8.08	10.07	13.82	14.7	13.93	15.75	17.33	19.38
ENSG00000127824.15_TUBA4A	TUBA4A	135.916	-0.642948	0.203393	-3.16112	0.00157164	0.00764568		ENSG00000198208.12_RPS6KL1	5.17	3.72	4.21	6.9	6.75	5.51	15.65	14.83	11.13
ENSG00000163832.16_ELP6	ELP6	330.881	-0.455058	0.143996	-3.1602	0.00157658	0.00766766		ENSG00000178719.17_GRINA	158.95	155.73	159.07	126.16	120.3	118.78	201.06	191.72	214.94
ENSG00000262919.8_CCNQ	CCNQ	246.241	-0.528445	0.167285	-3.15895	0.00158338	0.0076945		ENSG00000164611.13_PTTG1	124.63	173.42	132.46	128.46	134.01	130.99	44.08	45.95	43.73
ENSG00000100911.16_PSME2	PSME2	1160.42	-0.355987	0.112799	-3.15595	0.00159976	0.0077699		ENSG00000132274.16_TRIM22	0.04	0.12	0	0	0.25	0.26	1.24	0.89	0.79
ENSG00000084207.18_GSTP1	GSTP1	17815.1	-0.347593	0.110201	-3.15419	0.00160945	0.00781275		ENSG00000118432.13_CNR1	1.33	1.05	1.29	1.45	1.64	1.08	1.99	1.99	2.29
ENSG00000168906.13_MAT2A	MAT2A	2829.93	-0.245594	0.07788	-3.1535	0.00161328	0.00782363		ENSG00000196449.4_YRDC	9.52	9.02	9.53	8.36	9.26	10.44	16.04	13.28	14.69
ENSG00000109519.13_GRPEL1	GRPEL1	875.906	-0.337596	0.107056	-3.15347	0.00161343	0.00782363		ENSG00000113205.5_PCDHB3	7.25	5.95	6.89	8.48	8.14	7.82	9.81	10.05	9.22
ENSG00000243725.7_TTC4	TTC4	233.32	-0.498119	0.157989	-3.15288	0.00161671	0.00783742		ENSG00000187688.15_TRPV2	2.53	2.72	4.28	4.15	3.85	5.66	7.92	9.05	10.43
ENSG00000164024.12_METAP1	METAP1	645.761	-0.328024	0.104087	-3.15145	0.00162461	0.00786726		ENSG00000250479.9_CHCHD10	64.62	76.67	72.86	81.31	71.31	79.78	96.83	107.34	101.51
ENSG00000196961.13_AP2A1	AP2A1	1996.94	-0.280756	0.0892433	-3.14596	0.00165544	0.00799595		ENSG00000226453.2_LINC02542	1.2	1.29	1.31	2.06	2.76	2.55	3.66	3.66	2.71
ENSG00000143921.9_ABCG8	ABCG8	165.911	-0.551494	0.175328	-3.1455	0.00165802	0.00800538		ENSG00000279271.1_RP11-349F21.3	0.87	0.94	0.9	1.32	0	0.49	0.26	0.3	0.52
ENSG00000132323.9_ILKAP	ILKAP	563.607	-0.437004	0.138942	-3.14522	0.00165963	0.00801102		ENSG00000196072.12_BLOC1S2	25.81	31.81	27.93	32.54	21.9	26.13	61.3	69.36	53.07
ENSG00000135709.13_KIAA0513	KIAA0513	371.323	-0.474453	0.150896	-3.14423	0.00166523	0.00803591		ENSG00000196972.9_SMIM10L2B	2.06	1.97	2.54	2.49	2.04	2.67	4.17	4.81	3.9
ENSG00000172057.10_ORMDL3	ORMDL3	676.063	-0.320974	0.102143	-3.1424	0.00167567	0.00808195		ENSG00000287104.1_RP11-326F6.1	2.09	2.03	1.78	2.98	1.94	1.86	3.15	2.99	2.74
ENSG00000161638.11_ITGA5	ITGA5	1273.41	-0.35881	0.11422	-3.14138	0.00168155	0.00810813		ENSG00000186185.14_KIF18B	25.41	16.85	25.4	27.99	24.67	27.52	4.6	3.63	2.76
ENSG00000170264.13_FAM161A	FAM161A	67.4891	-0.920548	0.293106	-3.14067	0.00168564	0.00812568		ENSG00000099901.17_RANBP1	295.54	349.66	284.2	330.98	315.76	339.93	180.09	153.98	172.71
ENSG00000105486.14_LIG1	LIG1	940.514	-0.289066	0.092077	-3.13939	0.001693	0.00815679		ENSG00000227053.1_MUC12-AS1	0.8	1.34	0.85	0	2.96	2.88	2.83	3.16	2.41
ENSG00000104731.14_KLHDC4	KLHDC4	580.153	-0.361731	0.11523	-3.13921	0.00169402	0.00815955		ENSG00000161179.14_YDJC	35.86	41.02	38.78	40.88	38.6	40.29	49.2	47.92	49.99
ENSG00000069849.11_ATP1B3	ATP1B3	1576.34	-0.337324	0.107473	-3.13869	0.00169702	0.00817182		ENSG00000252481.1_SCARNA13	4.32	4.03	4.42	0	0.87	4.28	0	0	1.67
ENSG00000071894.17_CPSF1	CPSF1	2544.65	-0.273539	0.0871698	-3.13801	0.00170102	0.00818669		ENSG00000141664.10_ZCCHC2	12.93	12.58	14.03	10.77	13.47	12.82	7.15	8.65	9.17
ENSG00000122545.20_SEPTIN7	SEPTIN7	1629.68	-0.294268	0.0938027	-3.13709	0.00170631	0.00820778		ENSG00000278383.1_RP4-694B14.8	3.21	2.99	3.35	4.76	1.68	1.64	2.05	1.39	1.82
ENSG00000100359.21_SGSM3	SGSM3	914.336	-0.318156	0.101428	-3.13677	0.00170819	0.00821464		ENSG00000160219.12_GAB3	0.04	0.04	0.03	0	0.02	0	0.07	0.08	0.09
ENSG00000162545.6_CAMK2N1	CAMK2N1	840.337	-0.343855	0.109666	-3.13547	0.00171578	0.00824671		ENSG00000287499.1_RP11-793L10.2	0.05	0.04	0.03	0.07	0.04	0.09	0.12	0.11	0.15
ENSG00000197134.13_ZNF257	ZNF257	55.2553	-0.998099	0.318368	-3.13505	0.00171826	0.00825426		ENSG00000106025.9_TSPAN12	5.88	5.7	5.73	8.9	7.15	7.92	7.69	8.83	9.04
ENSG00000220008.3_LINGO3	LINGO3	10.9772	-2.34782	0.748937	-3.13487	0.00171933	0.00825718		ENSG00000146859.6_TMEM140	48.82	42.5	46.54	31.77	31.36	34.17	73.67	64.43	66.02
ENSG00000131504.17_DIAPH1	DIAPH1	3703.07	-0.310685	0.0992505	-3.13031	0.00174621	0.00837291		ENSG00000174628.16_IQCK	1.39	1.74	1.89	2.35	2.01	2.95	3.3	3.36	4.09
ENSG00000159792.10_PSKH1	PSKH1	1325.47	-0.276192	0.0882559	-3.12945	0.00175136	0.00839166		ENSG00000070404.10_FSTL3	15.94	13.68	16.76	22	15.7	25.48	23.14	24.95	27.15
ENSG00000140553.18_UNC45A	UNC45A	1296.04	-0.268753	0.0858991	-3.12871	0.00175576	0.00840973		ENSG00000161981.11_SNRNP25	80.98	97.79	73.23	74.55	77.12	76.55	38.56	35.16	35.47
ENSG00000151502.11_VPS26B	VPS26B	942.583	-0.328196	0.104938	-3.12752	0.0017629	0.00843946		ENSG00000254154.8_CRYZL2P-SEC16B	1.33	1.06	1.96	2.14	1.86	2.33	3.7	4.45	3.59
ENSG00000121417.14_ZNF211	ZNF211	202.181	-0.508509	0.162628	-3.12683	0.00176704	0.00845477		ENSG00000253861.1_SLC2A3P1	2.38	0	1.94	4.2	0.16	3.23	8.12	6.41	7.03
ENSG00000101181.18_MTG2	MTG2	571.231	-0.340142	0.108839	-3.12518	0.00177695	0.00849765		ENSG00000084731.15_KIF3C	2.25	1.98	3.82	3.38	3.63	3.82	7.95	6.53	7.29
ENSG00000150401.15_DCUN1D2	DCUN1D2	266.119	-0.480717	0.153834	-3.12491	0.00177859	0.00850326		ENSG00000185324.22_CDK10	80.43	74.55	80.56	76.75	75.31	91.86	53.08	57.35	61.98
ENSG00000185418.16_TARS3	TARS3	148.298	-0.576024	0.184347	-3.12468	0.00178001	0.0085078		ENSG00000110066.15_KMT5B	65.21	50.43	62.86	76.27	80.41	85.3	89.87	91.53	88.18
ENSG00000110245.12_APOC3	APOC3	643.913	-0.47946	0.153448	-3.12458	0.00178057	0.0085082		ENSG00000134612.12_FOLH1B	0	0.05	0	0.12	0.39	0.27	0.12	0.13	0.13
ENSG00000102554.14_KLF5	KLF5	301.111	-0.468156	0.149881	-3.12352	0.00178703	0.00853388		ENSG00000163382.13_NAXE	145.71	160.88	144.45	120.93	106.67	127.37	114.46	116.88	110
ENSG00000105085.11_MED26	MED26	247.954	-0.466693	0.149431	-3.12312	0.00178942	0.00854144		ENSG00000112514.18_CUTA	85.7	118.97	93.35	96.04	97.69	100.94	172.97	175.96	161.72
ENSG00000134962.7_KLB	KLB	4964.9	-0.35555	0.113864	-3.12257	0.00179277	0.00855289		ENSG00000260916.8_CCPG1	16.01	14.94	16	14.56	14.47	17.8	22.38	24.85	21.29
ENSG00000172766.19_NAA16	NAA16	201.908	-0.519411	0.166382	-3.1218	0.0017975	0.00857322		ENSG00000184117.12_NIPSNAP1	312.99	310.8	308.83	306.92	318.09	306.77	258.21	280.2	263.42
ENSG00000184465.16_WDR27	WDR27	369.932	-0.490303	0.157074	-3.12148	0.00179942	0.00857811		ENSG00000186625.14_KATNA1	15.69	18.03	18.2	12.97	13.52	13.15	11.71	9.36	10.34
ENSG00000247077.7_PGAM5	PGAM5	807.897	-0.313962	0.100668	-3.11878	0.00181601	0.00865235		ENSG00000179292.5_TMEM151A	2.27	2.25	2.31	2.83	2.23	2.53	3.93	4.62	3.69
ENSG00000158246.8_TENT5B	TENT5B	74.1312	-0.843911	0.270721	-3.11728	0.0018253	0.00869201		ENSG00000116863.11_ADPRS	23.75	24.33	23.78	21.74	20.72	18.6	19.91	19.57	17.53
ENSG00000127580.17_WDR24	WDR24	327.127	-0.435586	0.139742	-3.11708	0.00182652	0.00869552		ENSG00000180767.10_CHST13	80.35	75.72	78.58	96.13	88.2	98.43	52.9	58.78	62.57
ENSG00000172731.15_LRRC20	LRRC20	180.047	-0.538655	0.172844	-3.11642	0.00183062	0.00871273		ENSG00000187758.8_ADH1A	6.4	7.6	7.21	25.98	22.46	21.45	9.63	9.24	9.63
ENSG00000156026.14_MCU	MCU	438.297	-0.387256	0.124349	-3.11425	0.00184412	0.00877233		ENSG00000145907.16_G3BP1	204.47	183.63	190.05	172.78	168.52	161.56	139.77	142.73	153.08
ENSG00000096092.6_TMEM14A	TMEM14A	387.216	-0.498016	0.160004	-3.11253	0.00185494	0.00881682		ENSG00000054983.17_GALC	9.2	7.39	9.14	11.4	12.05	11.31	16.39	14.11	14.05
ENSG00000198689.13_SLC9A6	SLC9A6	234.506	-0.495169	0.159137	-3.11159	0.00186081	0.00884009		ENSG00000157613.11_CREB3L1	2.59	1.8	2.85	3.64	3.8	3.6	9.54	8.45	6.65
ENSG00000161996.19_WDR90	WDR90	348.298	-0.481107	0.154712	-3.10969	0.00187285	0.00889024		ENSG00000112031.16_MTRF1L	12.64	11.1	12.33	13.33	12.03	15.01	16.02	15.83	15.03
ENSG00000275895.7_U2AF1L5	U2AF1L5	1152.19	-0.326883	0.105183	-3.10776	0.00188508	0.00894596		ENSG00000136950.13_ARPC5L	68.61	70.05	70.08	63.75	60.2	68.19	55.91	57.34	61.54
ENSG00000132010.16_ZNF20	ZNF20	36.7463	-1.22384	0.393822	-3.10759	0.00188621	0.00894895		ENSG00000122966.17_CIT	14.44	10.39	15.78	11.98	13.32	12.5	1.88	3.58	1.48
ENSG00000141582.15_CBX4	CBX4	1002.52	-0.304198	0.0979166	-3.10671	0.00189184	0.00897093		ENSG00000161267.12_BDH1	3.6	1.68	2.11	12.31	7.4	10.41	7.97	8.43	6.57
ENSG00000272655.2_POLR2J4	POLR2J4	136.658	-0.588727	0.18951	-3.10658	0.00189264	0.00897239		ENSG00000104361.10_NIPAL2	6.14	5.87	7.56	8.94	6.52	9.3	10.08	10.45	11.29
ENSG00000196924.19_FLNA	FLNA	6543.84	-0.333873	0.107482	-3.10631	0.0018944	0.00897599		ENSG00000127774.7_EMC6	118.12	121.48	112.14	93.95	90.42	105.46	89.92	94.26	98.05
ENSG00000160282.15_FTCD	FTCD	81.3167	-0.801137	0.257981	-3.10542	0.00190012	0.00900071		ENSG00000038274.17_MAT2B	29.6	31.37	31.19	31.96	28.06	33.47	26.56	27.26	26.78
ENSG00000076826.10_CAMSAP3	CAMSAP3	1281.66	-0.332869	0.107216	-3.10464	0.00190508	0.00901949		ENSG00000175455.16_CCDC14	39.1	34.05	43.05	34.35	38.93	39.23	22.08	18.32	21.08
ENSG00000137171.15_KLC4	KLC4	659.416	-0.368591	0.11884	-3.10158	0.00192489	0.00910372		ENSG00000067560.14_RHOA	477.47	504.69	482.46	494.1	490.87	523.29	434.26	433.02	435.42
ENSG00000099797.15_TECR	TECR	2399.91	-0.244692	0.0788986	-3.10135	0.0019264	0.00910606		ENSG00000002822.16_MAD1L1	32.46	29.2	31.79	26.27	25.29	23.9	18.42	19.13	22.91
ENSG00000100281.14_HMGXB4	HMGXB4	288.895	-0.425367	0.13718	-3.10079	0.00193003	0.00911845		ENSG00000080839.12_RBL1	6.4	4.66	6.15	6.76	7.14	8.23	2.17	2.34	1.81
ENSG00000205436.7_EXOC3L4	EXOC3L4	405.484	-0.434293	0.140227	-3.09706	0.00195449	0.00922673		ENSG00000198369.10_SPRED2	15.47	9.47	12.56	23.31	26.58	29.81	31.42	36.67	28.06
ENSG00000008838.20_MED24	MED24	1101.25	-0.30879	0.0997516	-3.09559	0.00196423	0.00926543		ENSG00000134070.5_IRAK2	12.7	10.3	13.08	13.73	12.19	13.12	18.78	18.38	17.41
ENSG00000164850.15_GPER1	GPER1	382.971	-0.43957	0.142008	-3.09539	0.00196555	0.00926927		ENSG00000138796.18_HADH	48.36	48.62	43.56	42.92	46.22	48.04	33.08	35.87	31.5
ENSG00000148362.11_PAXX	PAXX	379.269	-0.453842	0.146627	-3.09522	0.00196668	0.00927214		ENSG00000065989.16_PDE4A	2.86	1.8	3.45	5.44	5.37	5.86	5.89	6.6	5.92
ENSG00000132300.19_PTCD3	PTCD3	994.69	-0.300041	0.0969522	-3.09474	0.00196987	0.00928478		ENSG00000141505.12_ASGR1	67.94	71.3	68.9	132.81	126.86	137.78	94.16	104.08	112.26
ENSG00000124702.18_KLHDC3	KLHDC3	987.841	-0.298883	0.0965861	-3.09447	0.00197166	0.00929077		ENSG00000182197.13_EXT1	27.96	28.44	29.84	36.33	35.57	40.86	33.37	33.62	35.34
ENSG00000149054.16_ZNF215	ZNF215	79.0016	-0.773716	0.250113	-3.09347	0.00197831	0.00931724		ENSG00000177519.4_RPRM	0.09	0.14	0.09	0	0	0	0	0	0
ENSG00000015676.18_NUDCD3	NUDCD3	1319.58	-0.278832	0.0901446	-3.09317	0.00198033	0.00931945		ENSG00000164002.12_EXO5	7.46	8.77	8.85	7.51	5.64	7.14	5.06	5.07	4.02
ENSG00000063245.15_EPN1	EPN1	2111.67	-0.256436	0.0829392	-3.09185	0.00198911	0.00935586		ENSG00000168101.14_NUDT16L1	73.67	80.44	67.92	61.26	51.74	57.74	43.32	46.49	50.92
ENSG00000157895.11_C12orf43	C12orf43	292.871	-0.437861	0.141634	-3.09149	0.00199157	0.00936257		ENSG00000244509.4_APOBEC3C	0.21	0.43	0.5	0.6	0.89	1.1	1.63	1.3	1.89
ENSG00000150995.21_ITPR1	ITPR1	359.012	-0.600357	0.194269	-3.09034	0.00199926	0.00939134		ENSG00000243620.2_RP11-649A16.1	7.7	7.74	8.43	5.23	6.61	4.27	4.72	5.45	3.88
ENSG00000112237.13_CCNC	CCNC	1531.68	-0.296176	0.0958421	-3.09025	0.00199991	0.00939195		ENSG00000242265.6_PEG10	966.34	822.32	953	858.24	815.42	866.26	604.89	633.06	601.43
ENSG00000131187.10_F12	F12	1148.57	-0.321559	0.10407	-3.08983	0.00200268	0.0094004		ENSG00000073050.12_XRCC1	38.7	33.67	43.59	42.01	41.77	39.86	19.01	16.87	20.87
ENSG00000171222.11_SCAND1	SCAND1	779.021	-0.410657	0.132951	-3.08878	0.00200981	0.00942862		ENSG00000168255.20_POLR2J3	57.18	51.93	48.12	43.98	38.47	45.09	30.12	33.79	35.2
ENSG00000136810.13_TXN	TXN	2898.61	-0.39201	0.126951	-3.08789	0.00201585	0.00945226		ENSG00000097021.20_ACOT7	51.56	55.4	48.86	52.02	47.69	54.78	37	34.79	39.45
ENSG00000112200.17_ZNF451	ZNF451	453.99	-0.371163	0.120295	-3.08543	0.00203257	0.00952548		ENSG00000163466.16_ARPC2	181.43	177.39	184.76	194.51	186.35	193.41	207.11	200.88	198.72
ENSG00000065717.15_TLE2	TLE2	146.187	-0.67936	0.220219	-3.08493	0.00203599	0.00953902		ENSG00000123609.11_NMI	9.97	11.83	11.47	16.59	15.92	17	16.28	15.4	14.91
ENSG00000142552.8_RCN3	RCN3	205.826	-0.548482	0.177846	-3.08404	0.00204213	0.00956285		ENSG00000166526.18_ZNF3	20.94	19.98	19.29	24.16	27.08	23.16	29.08	25.78	26.53
ENSG00000171763.20_SPATA5L1	SPATA5L1	326.136	-0.415285	0.13472	-3.08259	0.00205208	0.00960193		ENSG00000106049.9_HIBADH	35.87	32.61	34.68	30.03	29.36	30.48	21.99	26.46	24.01
ENSG00000152082.15_MZT2B	MZT2B	1000.42	-0.418606	0.13587	-3.08093	0.00206354	0.00965058		ENSG00000212747.5_RTL8B	8.26	7.7	9.5	9.95	10.75	9.74	11.87	13.04	12.69
ENSG00000136819.15_C9orf78	C9orf78	713.757	-0.3229	0.10484	-3.07992	0.00207055	0.00968082		ENSG00000170801.10_HTRA3	8.28	8.36	8.78	6.58	7.23	6.88	7.13	6.34	6.56
ENSG00000250312.8_ZNF718	ZNF718	83.9688	-0.786027	0.255285	-3.07901	0.00207687	0.00970284		ENSG00000100395.15_L3MBTL2	23.77	22.74	23.85	21.25	21.14	22.32	14.23	17.93	16.5
ENSG00000198954.9_KIFBP	KIFBP	266.836	-0.47612	0.154657	-3.07855	0.00208013	0.00971553		ENSG00000109618.13_SEPSECS	7.42	6.44	7	8.94	8	8.6	9.63	8.85	9.33
ENSG00000008018.9_PSMB1	PSMB1	2651.01	-0.391342	0.12716	-3.07755	0.00208708	0.0097354		ENSG00000163041.13_H3-3A	428.68	499.91	429.21	361.57	350.37	370.04	297.06	306.75	298.07
ENSG00000173992.9_CCS	CCS	2601	-0.341326	0.110929	-3.07698	0.00209108	0.00974899		ENSG00000198814.13_GK	24.42	20.2	25.15	34.24	33.71	34.22	45.04	37.5	39.48
ENSG00000023041.12_ZDHHC6	ZDHHC6	702.746	-0.330987	0.107621	-3.07547	0.00210168	0.00979589		ENSG00000109436.8_TBC1D9	8.3	6.33	8.67	8.9	10.21	10.17	12.37	12.6	12.31
ENSG00000143158.11_MPC2	MPC2	3004.41	-0.327651	0.106559	-3.07482	0.00210629	0.00981482		ENSG00000137968.16_SLC44A5	6.41	6.76	8.33	6.32	6.89	7.75	11.68	11.79	10.8
ENSG00000256340.8_ABCC6P1	ABCC6P1	694.901	-0.353023	0.114831	-3.07428	0.00211014	0.00983022		ENSG00000127241.18_MASP1	35.52	29.45	37.32	50.89	52.12	51.17	50.95	55.92	50.91
ENSG00000116685.16_KIAA2013	KIAA2013	1055.34	-0.290095	0.094419	-3.07242	0.00212328	0.00988379		ENSG00000136010.14_ALDH1L2	1.33	1.25	1.4	1.02	0.88	1.34	1.94	2.34	2.32
ENSG00000288156.1_AC104530.1	AC104530.1	9.24101	-2.5549	0.831715	-3.07185	0.00212735	0.00989763		ENSG00000135269.18_TES	73.64	63.28	67.23	74.62	71.02	77.97	93.98	96.79	88.27
ENSG00000164535.15_DAGLB	DAGLB	306.909	-0.44465	0.144796	-3.07088	0.00213428	0.00992474		ENSG00000102317.18_RBM3	295.37	303.9	283.54	340.47	341.76	341.27	358.07	378.48	348.63
ENSG00000150403.18_TMCO3	TMCO3	1213.92	-0.266475	0.0868809	-3.06713	0.00216124	0.010041		ENSG00000159069.14_FBXW5	173.22	161.08	169.69	149.7	136.28	158.62	139.81	145.86	140.96
ENSG00000214456.8_PLIN5	PLIN5	93.514	-0.728866	0.237641	-3.06709	0.00216151	0.010041		ENSG00000138735.16_PDE5A	1.59	1.24	2.17	4.57	3.34	2.4	4.55	5.13	3.89
ENSG00000122707.12_RECK	RECK	136.257	-0.623465	0.203291	-3.06686	0.0021632	0.0100462		ENSG00000164930.12_FZD6	6.25	4.88	5.47	6.36	5.7	5.79	8	8.06	8.16
ENSG00000204574.14_ABCF1	ABCF1	1650.81	-0.253092	0.0825477	-3.066	0.00216941	0.0100699		ENSG00000241852.10_C8orf58	2.73	2.53	3.06	3.6	4.09	4.01	4.29	4.66	4.01
ENSG00000162408.11_NOL9	NOL9	394.542	-0.393792	0.128477	-3.06508	0.00217614	0.0100959		ENSG00000186567.13_CEACAM19	9.75	7.3	8.42	12.76	8.92	11.58	13.48	15.53	14.17
ENSG00000174652.20_ZNF266	ZNF266	207.285	-0.516668	0.168632	-3.06388	0.00218485	0.0101312		ENSG00000197111.16_PCBP2	655.26	593.02	653.14	564.81	536.8	573.95	503.03	506.48	502.73
[truncated: 58,650 more rows]

## Sheet: 4D
log Concentration (pM)	Cell Line	p53-01_Rep	p53-01_Rep	p53-01_Rep	p53-01_Rep	p53-01_Rep	p53-01_Rep	PMV6_Rep	PMV6_Rep	PMV6_Rep	PMV6_Rep	PMV6_Rep	PMV6_Rep	BI2536_Rep	BI2536_Rep	BI2536_Rep
7	Huh7	0.936264	1.0022	1.01538	0.975824	1.0022	1.0022	2.10959	1.75342	2.52055	1.80822	2.58904	2.16438
6.69897	Huh7	0.936264	0.923077	1.04176	1.09451	1.06813	0.883516	3.17808	1.84932	1.94521	1.84932	1.91781	2.21918
6.39794	Huh7	0.949451	1.02857	0.975824	1.0022	1.01538	1.04176	1.54795	1.58904	1.64384	1.46575	1.52055	2.10959
6.09691	Huh7	0.90989	0.962637	0.923077	1.0022	0.975824	0.883516	1.06849	1.10959	1.12329	1.06849	1.10959	1.12329
5.79588	Huh7	1.05495	1.09451	0.949451	0.923077	0.923077	1.05495	1	0.986301	0.972603	1.12329	1.0137	1.0137
5.49485	Huh7	1.01538	0.936264	1.02857	1.0022	1.10769	1.09451	0.986301	0.986301	1.06849	0.986301	1	1.0137
5.19382	Huh7	0.896703	0.923077	0.936264	0.975824	1.09451	1.08132	1.13699	1.05479	1.06849	0.931507	1	1.06849
4.89279	Huh7	1.08132	0.975824	1.0022	1.09451	1.14725	0.936264	1.0411	1.10959	1	1.16438	1.12329	1.05479
4.59176	Huh7	0.936264	0.936264	1.02857	0.989011	0.883516	0.989011	1.09589	1.06849	1.12329	1.0137	0.986301	1.10959
5	Huh7													0.796421	0.862975	0.863535
4.69897	Huh7													0.924497	0.916667	0.922819
4.39794	Huh7													0.87472	0.909955	0.964765
4.09691	Huh7													0.916107	0.903244	0.920022
3.79588	Huh7													0.877517	0.927293	0.878635
3.49485	Huh7													0.852908	0.960291	1.04418
3.19382	Huh7													1.04027	1.0179	1.02349
2.89279	Huh7													1.08781	0.977069	0.977629
2.59176	Huh7													1.0179	0.888702	0.897651
2.29073	Huh7													0.963087	0.969799	0.978188
1.9897	Huh7													0.994407	0.987696	0.908837
1.68867	Huh7													1.07103	1.08221	0.975391
7	MFE319	1.05386	0.983607	1.08197	0.983607	0.843091	1.08197	1	1.0411	1	0.986301	0.917808	1
6.69897	MFE319	1.01171	1.01171	0.997658	1.01171	1.03981	1.01171	1	1.09589	0.986301	1	1.05479	1.05479
6.39794	MFE319	0.997658	1.06792	1.09602	1.01171	0.983607	0.997658	1.08219	1.05479	1.0137	0.917808	0.945205	1.06849
6.09691	MFE319	1.15222	1.06792	1.01171	1.12412	1.01171	1.03981	0.986301	0.986301	0.945205	1.08219	1.05479	1.19178
5.79588	MFE319	0.969555	1.09602	1.06792	1.09602	1.09602	0.9274	1.0411	1	0.90411	1.06849	0.986301	1.0137
5.49485	MFE319	0.969555	0.997658	1.01171	1.08197	1.01171	1.03981	1.08219	1.05479	0.972603	1	1.0411	0.931507
5.19382	MFE319	0.983607	1.11007	1.03981	1.08197	1.08197	1.09602	0.972603	0.931507	0.972603	1.0274	1.0411	0.986301
4.89279	MFE319	1.02576	1.11007	0.997658	0.955504	1.03981	1.09602	1.0411	0.876712	1	1.0411	1.08219	0.986301
4.59176	MFE319	0.983607	1.06792	1.03981	1.09602	1.01171	0.997658	1	1.08219	0.90411	1.10959	0.972603	1
5	MFE319													0.726871	0.633962	0.66324
4.69897	MFE319													0.527391	0.690176	0.694079
4.39794	MFE319													0.661679	0.646454	0.569551
4.09691	MFE319													0.60039	0.806506	0.675732
3.79588	MFE319													0.89434	0.966949	0.862329
3.49485	MFE319													0.874821	0.970852	0.800651
3.19382	MFE319													0.956018	0.9365	0.957189
2.89279	MFE319													0.855303	0.941965	1.01809
2.59176	MFE319													1.02863	1.03175	0.945869
2.29073	MFE319													0.783084	0.993884	0.826025
1.9897	MFE319													1.00833	0.930644	1.09031
1.68867	MFE319													0.843201	0.879506	0.997007

## Sheet: 4E
log Concentration (nM)	p53-01_Rep	p53-01_Rep	p53-01_Rep	p53-01_Rep	PMV6_Rep	PMV6_Rep	PMV6_Rep	PMV6_Rep
3.69897	0.32023	0.315093	0.260721	0.249765	0.899288	0.77268	0.788871	0.780314
3.39794	0.333929	0.382611	0.299829	0.260757	1.02377	0.9919	0.957415	0.914373
3.09691	0.635543	0.644326	0.609177	0.549023	1.06683	0.993369	0.993731	0.963906
2.79588	0.934746	0.968367	0.893189	0.843347	1.1273	1.09394	1.04045	1.03788
2.49485	1.03552	1.01582	1.02053	0.907533	1.06497	1.03873	0.992099	1.03563
2.19382	0.885198	0.98481	0.910589	0.920624	1.04582	1.03051	1.05527	1.00122
1.89279	0.945886	0.904402	0.945186	0.898271	1.03482	0.958086	0.996614	0.9789
1.59176	1.00862	1.02554	0.950894	0.887113	1.06011	1.00987	0.967913	1.05248
1.29073	0.974241	1.02198	0.977537	0.934286	1.06174	1.05126	1.05302	0.971521
0.9897	0.980575	0.996005	0.992983	0.852056	1.02515	0.980441	0.993985	0.946736
0.68867	1.04907	0.931358	0.907238	0.916997	0.970397	1.01375	0.997901	1.02992

## Sheet: 4G
p53-01 Concentration (µM)	No PMV6	No PMV6	No PMV6	No PMV6	2.5 uM PMV6	2.5 uM PMV6	2.5 uM PMV6	2.5 uM PMV6
10	22.2026	23.1584	24.4468	23.2416	47.3514	36.6392	44.5409	41.9659
5	29.974	29.174	32.0623	26.6805	43.4226	45.8358	64.3761	45.3796
2.5	41.5481	46.5039	41.4649	46.0156	51.1919	49.5586	59.6969	53.1342
1.25	61.1532	68.0623	80.2078	68.1143	64.3908	71.7334	80.1501	80.9888
0.625	85.4026	77.5481	91.8338	80.5818	79.7822	86.9923	88.5962	91.2301
0.3125	90.6182	88.5922	96.6649	91.0338	94.5115	103.605	81.2242	89.3761
0.15625	94.6597	96.7065	100.094	89.7143	90.2295	86.7716	93.3049	87.0806
0.078125	99.6675	105.101	108.114	111.169	88.1695	94.4085	92.834	91.3037
0.0390625	93.9948	87.9896	96.6442	88.8312	103.002	85.4473	103.929	101.986
0	108.218	92.9247	106.608	92.2494	109.8	87.8458	112.066	90.2884

## Sheet: 4H
Compound	Concentration (pM)	log_conc	merge_avg	merge_stdevs
PMV6	1250000	6.09691	1.01005	0.0727291
PMV6	625000	5.79588	0.972965	0.00581051
PMV6	312500	5.49485	0.880297	0.0180018
PMV6	156250	5.19382	0.895894	0.0260933
BI2536	1250	3.09691	0.811828	0.0472538
BI2536	312.5	2.49485	0.919355	0.029077
BI2536	78.125	1.89279	0.900538	0.00465605
BI2536	19.5312	1.29073	0.938172	0.00465605
p53-01	1250000	6.09691	1.62371	0.147549
p53-01	1100000	6.04139	1.34355	0.0485488
p53-01	1000000	6	1.20497	0.0299551
p53-01	800000	5.90309	1.13115	0.050459
p53-01	600000	5.77815	0.951745	0.0620248
p53-01	312500	5.49485	0.92677	0.0631867
p53-01	156250	5.19382	0.941558	0.00140716
