# Supplementary material for: Mutant p53 protein accumulation is selectively targetable by proximity-inducing drugs
Source: Nat Chem Biol. 2025 Nov 3;22(5):783–92. doi: 10.1038/s41589-025-02051-7 (PMC13128454; doi:10.1038/s41589-025-02051-7)
Supplement: Supplementary file 7 — Statistical source data. [file 41589_2025_2051_MOESM7_ESM.xlsx]

## Sheet: 5A
Viability competition	Compound	Concentration (nM)	Description	Replicate 1	Replicate 2	Replicate 3	AVERAGE		NanoBiT	Compound	Concentration	mean_norm	stdevs_norm
	Untreated	NA	Untreated-NA	0.6918	0.6454	0.641	0.6594			PEG2	10000	1.66269	0.0205278
	PEG4 (p53-01)	10	PEG4 (p53-01)-10	0.6959	0.6663	0.6621	0.674767			PEG2	5000	1.592	0.0659546
	PEG4 (p53-01)	100	PEG4 (p53-01)-100	0.7132	0.7004	0.6708	0.6948			PEG2	2500	1.35804	0.046384
	PEG4 (p53-01)	500	PEG4 (p53-01)-500	0.6679	0.6445	0.6361	0.6495			PEG2	1250	1.05934	0.0954874
	PEG4 (p53-01)	1000	PEG4 (p53-01)-1000	0.309	0.295	0.2813	0.2951			PEG2	625	0.99773	0.0874631
	PEG4 (p53-01)	2000	PEG4 (p53-01)-2000	0.1194	0.1119	0.1123	0.114533			PEG2	312.5	1.03879	0.0189921
	PEG4 (p53-01)	5000	PEG4 (p53-01)-5000	0.1698	0.1509	0.1508	0.157167			PEG2	156.25	1.02588	0.0626649
	C3	10	C3-10	0.706	0.7024	0.6895	0.6993			PEG2	78.125	1.04048	0.02049
	C3	100	C3-100	0.1753	0.1712	0.1746	0.1737			PEG2	39.0625	1.03696	0.0454064
	C3	500	C3-500	0.1474	0.1221	0.127	0.132167			PEG2	19.5312	1.0348	0.0536529
	C3	1000	C3-1000	0.1425	0.0972	0.0859	0.108533			PEG2	0	1	0.0414845
	C3	2000	C3-2000	0.0894	0.0623	0.0865	0.0794			PEG6	10000	1.6853	0.0215458
	C3	5000	C3-5000	0.1277	0.1154	0.1531	0.132067			PEG6	5000	1.54233	0.0583392
	PEG2	10	PEG2-10	0.6867	0.6671	0.6777	0.677167			PEG6	2500	1.25037	0.0888356
	PEG2	100	PEG2-100	0.6938	0.669	0.6665	0.676433			PEG6	1250	1.18635	0.0524734
	PEG2	500	PEG2-500	0.6811	0.6715	0.6628	0.6718			PEG6	625	1.01064	0.0939525
	PEG2	1000	PEG2-1000	0.6783	0.6585	0.6614	0.666067			PEG6	312.5	1.02887	0.073423
	PEG2	2000	PEG2-2000	0.4508	0.4386	0.438	0.442467			PEG6	156.25	1.02601	0.0353052
	PEG2	5000	PEG2-5000	0.1182	0.1217	0.1253	0.121733			PEG6	78.125	1.02889	0.0349527
	PEG6	10	PEG6-10	0.5239	0.6471	0.659	0.61			PEG6	39.0625	0.985345	0.0246095
	PEG6	100	PEG6-100	0.5384	0.6799	0.6767	0.631667			PEG6	19.5312	1.00453	0.0152296
	PEG6	500	PEG6-500	0.4819	0.6302	0.6328	0.581633			PEG6	0	1	0.0388679
	PEG6	1000	PEG6-1000	0.2653	0.295	0.3011	0.287133			C12	10000	1.05752	0.0238386
	PEG6	2000	PEG6-2000	0.064	0.0676	0.0785	0.0700333			C12	5000	1.02155	0.12621
	PEG6	5000	PEG6-5000	0.1113	0.1194	0.102	0.1109			C12	2500	0.983831	0.0841229
	Spiro	10	Spiro-10	0.61	0.6308	0.6267	0.6225			C12	1250	0.942354	0.109288
	Spiro	100	Spiro-100	0.3814	0.3835	0.3879	0.384267			C12	625	0.895054	0.148667
	Spiro	500	Spiro-500	0.0675	0.0624	0.087	0.0723			C12	312.5	0.960721	0.0948604
	Spiro	1000	Spiro-1000	0.0281	0.0252	0.0301	0.0278			C12	156.25	0.993178	0.0256328
	Spiro	2000	Spiro-2000	0.0462	0.0425	0.0444	0.0443667			C12	78.125	1.04462	0.0233822
	Spiro	5000	Spiro-5000	0.17	0.1683	0.2021	0.180133			C12	39.0625	0.996562	0.0111412
	NiP	10	NiP-10	0.6127	0.6401	0.6322	0.628333			C12	19.5312	1.05614	0.0440468
	NiP	100	NiP-100	0.6367	0.6436	0.6275	0.635933			C12	0	1	0.0278982
	NiP	500	NiP-500	0.5906	0.5874	0.6034	0.5938			C3	10000	1.85338	0.0277938
	NiP	1000	NiP-1000	0.5372	0.5297	0.5394	0.535433			C3	5000	1.85554	0.111108
	NiP	2000	NiP-2000	0.4534	0.4414	0.4527	0.449167			C3	2500	1.80103	0.105069
	NiP	5000	NiP-5000	0.1648	0.2013	0.1996	0.188567			C3	1250	1.76516	0.0678028
	C6	10	C6-10	0.6537	0.6679	0.636	0.652533			C3	625	1.75989	0.0590703
	C6	100	C6-100	0.6616	0.6415	0.6343	0.6458			C3	312.5	1.26428	0.106506
	C6	500	C6-500	0.3561	0.3669	0.3711	0.3647			C3	156.25	1.17113	0.0866049
	C6	1000	C6-1000	0.3286	0.3237	0.3108	0.321033			C3	78.125	1.1621	0.0368158
	C6	2000	C6-2000	0.4156	0.4118	0.3946	0.407333			C3	39.0625	1.11701	0.0229996
	C6	5000	C6-5000	0.4551	0.4526	0.4567	0.4548			C3	19.5312	1.05972	0.0725558
	PhPip	10	PhPip-10	0.6584	0.6358	0.6301	0.641433			C3	0	1	0.0563365
	PhPip	100	PhPip-100	0.6566	0.648	0.6296	0.644733			C6	10000	1.48575	0.189548
	PhPip	500	PhPip-500	0.6557	0.6426	0.6433	0.6472			C6	5000	1.48107	0.0831691
	PhPip	1000	PhPip-1000	0.6415	0.6415	0.649	0.644			C6	2500	1.52377	0.0969009
	PhPip	2000	PhPip-2000	0.6156	0.6298	0.6175	0.620967			C6	1250	1.43883	0.124017
	PhPip	5000	PhPip-5000	0.5745	0.6118	0.6003	0.595533			C6	625	1.4773	0.034658
	C12	10	C12-10	0.666	0.6533	0.6615	0.660267			C6	312.5	1.00992	0.0841463
	C12	100	C12-100	0.6771	0.6685	0.6596	0.6684			C6	156.25	1.0807	0.0101453
	C12	500	C12-500	0.6641	0.6541	0.6524	0.656867			C6	78.125	1.07777	0.0418681
	C12	1000	C12-1000	0.671	0.6535	0.6604	0.661633			C6	39.0625	1.05956	0.0177797
	C12	2000	C12-2000	0.6356	0.6462	0.6373	0.6397			C6	19.5312	1.10184	0.0114652
	C12	5000	C12-5000	0.7777	0.7665	0.7695	0.771233			C6	0	1	0.023988
										Spiro	10000	1.47716	0.166629
										Spiro	5000	1.54011	0.0780667
										Spiro	2500	1.52612	0.0385247
										Spiro	1250	1.42457	0.105644
										Spiro	625	1.46931	0.0746083
										Spiro	312.5	1.09178	0.0642857
										Spiro	156.25	1.0568	0.0412388
										Spiro	78.125	1.08938	0.0369946
										Spiro	39.0625	1.06038	0.029576
										Spiro	19.5312	1.04823	0.0205496
										Spiro	0	1	0.0244872
										Nipecotic Acid	10000	1.29281	0.0379807
										Nipecotic Acid	5000	1.2832	0.0384493
										Nipecotic Acid	2500	1.24509	0.0473379
										Nipecotic Acid	1250	1.1513	0.0474543
										Nipecotic Acid	625	1.04628	0.0984524
										Nipecotic Acid	312.5	0.976829	0.050854
										Nipecotic Acid	156.25	1.02065	0.0308562
										Nipecotic Acid	78.125	1.01342	0.0323619
										Nipecotic Acid	39.0625	1.0201	0.0637509
										Nipecotic Acid	19.5312	0.99005	0.0653345
										Nipecotic Acid	0	1	0.0284044
										Phenylpiperidine	10000	1.27948	0.0309872
										Phenylpiperidine	5000	1.14467	0.0813277
										Phenylpiperidine	2500	1.10977	0.136775
										Phenylpiperidine	1250	0.977278	0.114279
										Phenylpiperidine	625	1.03957	0.0592698
										Phenylpiperidine	312.5	0.994994	0.0270226
										Phenylpiperidine	156.25	0.995946	0.0994663
										Phenylpiperidine	78.125	1.01868	0.0632203
										Phenylpiperidine	39.0625	1.02469	0.0123872
										Phenylpiperidine	19.5312	1.01082	0.0754399
										Phenylpiperidine	0	1	0.0325841
										PEG4	10000	1.5997	0.0707412
										PEG4	5000	1.59248	0.0590426
										PEG4	2500	1.36213	0.213199
										PEG4	1250	1.23762	0.134335
										PEG4	625	1.18221	0.0692499
										PEG4	312.5	1.02589	0.137033
										PEG4	156.25	1.0584	0.10273
										PEG4	78.125	1.0649	0.0285658
										PEG4	39.0625	1.0545	0.0119096
										PEG4	19.5312	1.04731	0.0531651
										PEG4	0	1	0.059643
										BI2536	5	1.09384	0.0443989
										BI2536	2.5	1.18429	0.0719799
										BI2536	1.25	1.11676	0.105753
										BI2536	0.625	1.14447	0.0996429
										BI2536	0.3125	1.09229	0.0540291
										BI2536	0.15625	1.1187	0.0677028
										BI2536	0.078125	1.08158	0.0246988
										BI2536	0.0390625	1.1068	0.0224864
										BI2536	0.0195312	0.939825	0.0727175
										BI2536	0	1	0.053019
										PMV6	10000	0.969797	0.102604
										PMV6	5000	1.00797	0.0881183
										PMV6	2500	1.00588	0.0963265
										PMV6	1250	1.06915	0.0674766
										PMV6	625	1.05	0.0719116
										PMV6	312.5	0.975199	0.0639784
										PMV6	156.25	1.0041	0.047197
										PMV6	78.125	1.0075	0.03069
										PMV6	39.0625	1.02245	0.0278116
										PMV6	19.5312	1.02908	0.0337952
										PMV6	0	1	0.0419568

## Sheet: 5B
	Emax	IC50
C3	0.0794	2.529e-08
Spiro	0.0278	1.01e-07
C6	0.321033	1.194e-07
PEG4 (p53-01)	0.114533	8.513e-07
PEG6	0.0700333	8.991e-07
PhPip	0.595533	1.909e-06
PEG2	0.121733	2.133e-06
C12	0.6397	6.585e-06
NiP	0.188567	3.316e-05

## Sheet: 5C
Compound	EC50	Max_effect
C3	405.978	1.85554
Spiro	436.597	1.54011
C6	478.537	1.52377
Nip	1244.28	1.29281
PEG4	2115.06	1.5997
PEG2	2450.81	1.66269
PEG6	3675.02	1.6853
PhPip	6283.87	1.27948
C12	>10000	1.05752
BI2536	>10000	1.18429
PMV6	>10000	1.06915
