# Supplementary material for: Mutant p53 protein accumulation is selectively targetable by proximity-inducing drugs
Source: Nat Chem Biol. 2025 Nov 3;22(5):783–92. doi: 10.1038/s41589-025-02051-7 (PMC13128454; doi:10.1038/s41589-025-02051-7)
Supplement: Supplementary file 8 — Statistical source data. [file 41589_2025_2051_MOESM8_ESM.xlsx]

## Sheet: S2E
Condition	mCherry_percent
p53-BiF Untreated	82.35
p53-BiF 62.5 nM	82.96
p53-BiF 125 nM	82.57
p53-BiF 250 nM	83.11
p53-BiF 500 nM	82.77
p53-BiF 1 uM	79.96
BI2536 Untreated	82.22
BI2536; 0.1 nM	80.66
BI2536; 1 nM	80.59
BI2536; 10 nM	80.93
HLDA-231; Untreated	81.04
HLDA-231; 1 nM	83.12
HLDA-231; 10 nM	82.18
HLDA-231; 100 nM	82.67
HLDA-231; 1 uM	84.87
HLDA-131; Untreated	83.66
HLDA-131; 1 nM	83.77
HLDA-131; 10 nM	55.02
HLDA-131; 100 nM	4.8
HLDA-131; 1 uM	3.52

## Sheet: S2F
Condition	mCherry_percent
Untreated	39.76
p53-01 1 uM	6.93
Halo-Ada 100 nM	10.55
Halo-Ada 1 uM	4.24
Halo-Ada 10 uM	26.57

## Sheet: S2G
	mCherry MFI	mTagBFP2 MFI
Y220C	11419	2879
Y220C	11190	2896
Y220C	11022	2858
WT	592	2634
WT	601	2644
WT	613	2622

## Sheet: S2H
Compound	Cell_Type	Concentration	mean_norm	stdevs_norm
Halo-PEG2-BI2536	Y220C	5000	0.31731	0.0391194
Halo-PEG2-BI2536	Y220C	2500	0.517702	0.0556256
Halo-PEG2-BI2536	Y220C	1250	0.650079	0.0694647
Halo-PEG2-BI2536	Y220C	625	0.748958	0.00599362
Halo-PEG2-BI2536	Y220C	312.5	0.820098	0.0882052
Halo-PEG2-BI2536	Y220C	156.25	0.881998	0.0500427
Halo-PEG2-BI2536	Y220C	78.125	0.971651	0.0803412
Halo-PEG2-BI2536	Y220C	39.0625	0.983742	0.135829
Halo-PEG2-BI2536	Y220C	19.5312	1.01491	0.0990436
Halo-PEG2-BI2536	Y220C	0	1	0.06564
Halo-PEG2-BI2536	WT	5000	0.604789	0.0255466
Halo-PEG2-BI2536	WT	2500	0.756589	0.0230519
Halo-PEG2-BI2536	WT	1250	0.991083	0.0550194
Halo-PEG2-BI2536	WT	625	1.08727	0.0289859
Halo-PEG2-BI2536	WT	312.5	1.0557	0.0119597
Halo-PEG2-BI2536	WT	156.25	1.05902	0.0386373
Halo-PEG2-BI2536	WT	78.125	1.00715	0.0232922
Halo-PEG2-BI2536	WT	39.0625	1.02953	0.0324283
Halo-PEG2-BI2536	WT	19.5312	0.985105	0.0727368
Halo-PEG2-BI2536	WT	0	1	0.0654347
BI2536	Y220C	5	0.654015	0.0887799
BI2536	Y220C	2.5	0.741	0.0720034
BI2536	Y220C	1.25	0.773112	0.112029
BI2536	Y220C	0.625	0.8987	0.0514989
BI2536	Y220C	0.3125	0.984453	0.0101741
BI2536	Y220C	0.15625	1.01305	0.1275
BI2536	Y220C	0.078125	1.00115	0.0873167
BI2536	Y220C	0.0390625	1.01158	0.125015
BI2536	Y220C	0.0195312	1.04224	0.0830035
BI2536	Y220C	0.00976562	1.03271	0.105967
BI2536	Y220C	0	1	0.070448
BI2536	WT	5	0.653976	0.0505868
BI2536	WT	2.5	0.732026	0.062298
BI2536	WT	1.25	0.915173	0.0386145
BI2536	WT	0.625	0.870588	0.0462465
BI2536	WT	0.3125	0.922231	0.059175
BI2536	WT	0.15625	0.892305	0.0253039
BI2536	WT	0.078125	0.923096	0.0892612
BI2536	WT	0.0390625	0.946439	0.022893
BI2536	WT	0.0195312	0.981865	0.137204
BI2536	WT	0.00976562	0.996542	0.0676208
BI2536	WT	0	1	0.0688133
