# Supplementary material for: Mutant p53 protein accumulation is selectively targetable by proximity-inducing drugs
Source: Nat Chem Biol. 2025 Nov 3;22(5):783–92. doi: 10.1038/s41589-025-02051-7 (PMC13128454; doi:10.1038/s41589-025-02051-7)
Supplement: Supplementary file 9 — Statistical source data. [file 41589_2025_2051_MOESM9_ESM.xlsx]

## Sheet: S3B
Conc (nM)	Compound	Rep1	Rep2	Rep3	Rep4		norm				mean	stdevs
10000	PMV6	195	147	106	128		1.21495	0.915888	0.660436	0.797508	0.897196	0.236158
5000	PMV6	150	134	211	149		0.934579	0.834891	1.31464	0.928349	1.00312	0.212631
2500	PMV6	149	210	222	183		0.928349	1.30841	1.38318	1.14019	1.19003	0.201892
1250	PMV6	143	138	219	180		0.890966	0.859813	1.36449	1.1215	1.05919	0.234619
625	PMV6	153	181	195	222		0.953271	1.12773	1.21495	1.38318	1.16978	0.179094
312.5	PMV6	223	148	169	193		1.38941	0.922118	1.05296	1.20249	1.14174	0.200953
156.25	PMV6	163	136	227	169		1.01558	0.847352	1.41433	1.05296	1.08255	0.238577
78.125	PMV6	124	234	196	184		0.772586	1.45794	1.22118	1.14642	1.14953	0.284224
39.0625	PMV6	132	138	185	178		0.82243	0.859813	1.15265	1.10903	0.985981	0.168906
19.5312	PMV6	122	138	181	162		0.760125	0.859813	1.12773	1.00935	0.939252	0.162104
50	BI-2536	209	123	194	165		1.30218	0.766355	1.20872	1.02804	1.07632	0.235905
25	BI-2536	192	127	153	148		1.19626	0.791277	0.953271	0.922118	0.965732	0.168953
12.5	BI-2536	209	176	168	163		1.30218	1.09657	1.04673	1.01558	1.11526	0.128999
6.25	BI-2536	218	281	161	110		1.35826	1.75078	1.00312	0.685358	1.19938	0.458992
3.125	BI-2536	199	175	121	184		1.23988	1.09034	0.753894	1.14642	1.05763	0.211678
1.5625	BI-2536	158	183	221	159		0.984424	1.14019	1.37695	0.990654	1.12305	0.183941
0.78125	BI-2536	183	173	193	165		1.14019	1.07788	1.20249	1.02804	1.11215	0.0757123
0.390625	BI-2536	189	224	152	193		1.17757	1.39564	0.94704	1.20249	1.18069	0.183739
0.195312	BI-2536	153	221	253	164		0.953271	1.37695	1.57632	1.02181	1.23209	0.295206
0.0976562	BI-2536	193	167	196	123		1.20249	1.0405	1.22118	0.766355	1.05763	0.210451
0.0488281	BI-2536	121	187	119	172		0.753894	1.16511	0.741433	1.07165	0.933022	0.217467
0.0244141	BI-2536	192	124	181	194		1.19626	0.772586	1.12773	1.20872	1.07632	0.2056
0		182	192	113	155		1.13396	1.19626	0.70405	0.965732	1	0.220018

## Sheet: S3F
Condition	Rep1	Rep2	Rep3
Untreated	31.86	30.5	30.52
p53-01 500 nM	4.97	4.65	4.91
p53-01 1 uM	5.11	5.02	5.27
PMV6-Adavosertib 125 nM	43.21	42.88	43.39
PMV6-Adavosertib 250 nM	47.09	47.05	46.68
PMV6-Adavosertib 500 nM	46.74	46.52	47.06
PMV6-Adavosertib 1 uM	45.35	45.01	45.05
PMV6-Adavosertib 2 uM	42.5	41.76	41.94

## Sheet: 3G_S3G
Compound	Concentration	Cell_Line	P3_avg	P3_stdevs	P5_avg	P5_stdevs
DMSO	0	WT	0.0373258	0.00222499	0.0105171	0.00278556		P3 = early apoptotic
DMSO	0	Y220C	0.00840483	0.000641523	0.000600818	0.000690808		P5 = late apoptotic
p53-01	0.75	WT	0.0591058	0.00606998	0.0208538	0.000821205
p53-01	0.75	Y220C	0.0797108	0.00412464	0.0222472	0.000771364
p53-01	1.5	WT	0.0506749	0.00108476	0.0208125	0.001141
p53-01	1.5	Y220C	0.25753	0.00456117	0.0769788	0.00541529
BI2536	0.75	WT	0.0407868	0.00284397	0.0148921	0.00187104
BI2536	0.75	Y220C	0.0353751	0.00684014	0.00176121	0.000439559
BI2536	1.5	WT	0.112627	0.0046523	0.0324169	0.00472878
BI2536	1.5	Y220C	0.087246	0.0122299	0.0343863	0.00155952
PMV6	0.75	WT	0.0369352	0.000998281	0.0169197	0.000584138
PMV6	0.75	Y220C	0.0123823	0.00120053	0.00235931	0.00142649
PMV6	1.5	WT	0.0310306	0.00515978	0.0141188	0.00210719
PMV6	1.5	Y220C	0.00598733	0.000455626	0.001602	0.000895746
Cell Line	Compound	Concentration	P1_all_cells	P2_viable	P3_AnnexinPos_PIneg	P4_PIpos_AnnexinNeg	P5_PIpos_Annexinpos	prop_P2	prop_P3	prop_P4	prop_P5	avgprop_P2	avgprop_P3	avgprop_P4	avgprop_P5
Y220C	DMSO	0	2213	2190	19	1	3	0.989607	0.00858563	0.000451875	0.00135563	0.989492	0.00840483	0.00150243	0.000600818
Y220C	DMSO	0	2238	2214	20	3	1	0.989276	0.00893655	0.00134048	0.000446828	0.000187007	0.000641523	0.00114019	0.000690808
Y220C	DMSO	0	2210	2187	17	6	0	0.989593	0.00769231	0.00271493	0
Y220C	BI2536	1.5	1692	1282	163	201	59	0.751906	0.0956012	0.117889	0.0346041	0.77571	0.087246	0.102658	0.0343863
Y220C	BI2536	1.5	1703	1336	159	160	56	0.78083	0.0929281	0.0935126	0.0327294	0.0217011	0.0122299	0.0132784	0.00155952
Y220C	BI2536	1.5	639	510	47	62	23	0.794393	0.0732087	0.0965732	0.0358255
Y220C	p53-01	1.5	1497	912	381	104	109	0.605578	0.252988	0.0690571	0.0723772	0.595924	0.25753	0.0695672	0.0769788
Y220C	p53-01	1.5	1460	887	378	92	111	0.604223	0.257493	0.0626703	0.0756131	0.0155634	0.00456117	0.00716554	0.00541529
Y220C	p53-01	1.5	1484	871	395	116	125	0.577969	0.26211	0.0769741	0.0829463
Y220C	PMV6	1.5	2265	2208	13	43	2	0.974404	0.00573698	0.0189762	0.000882613	0.976341	0.00598733	0.0160692	0.001602
Y220C	PMV6	1.5	2276	2233	13	27	3	0.981107	0.00571178	0.0118629	0.0013181	0.00415129	0.000455626	0.00373041	0.000895746
Y220C	PMV6	1.5	2302	2242	15	40	6	0.973513	0.00651324	0.0173686	0.0026053
Y220C	p53-01	0.75	1953	1654	165	95	45	0.844308	0.0842266	0.0484941	0.0229709	0.847657	0.0797108	0.0503849	0.0222472
Y220C	p53-01	0.75	1999	1707	158	98	43	0.850947	0.0787637	0.0488534	0.0214357	0.00331981	0.00412464	0.00296916	0.000771364
Y220C	p53-01	0.75	1960	1670	150	106	44	0.847716	0.0761421	0.0538071	0.022335
Y220C	PMV6	0.75	2255	2186	31	31	9	0.968542	0.013735	0.013735	0.00398759	0.974203	0.0123823	0.0110556	0.00235931
Y220C	PMV6	0.75	2270	2219	26	23	4	0.976673	0.0114437	0.0101232	0.00176056	0.00491539	0.00120053	0.00235596	0.00142649
Y220C	PMV6	0.75	2255	2205	27	21	3	0.977394	0.0119681	0.00930851	0.00132979
Y220C	BI2536	0.75	2271	2186	74	7	5	0.962148	0.0325704	0.00308099	0.0022007	0.957432	0.0353751	0.00543144	0.00176121
Y220C	BI2536	0.75	2270	2152	98	17	3	0.948018	0.0431718	0.00748899	0.00132159	0.00815331	0.00684014	0.00221855	0.000439559
Y220C	BI2536	0.75	2270	2185	69	13	4	0.962131	0.0303831	0.00572435	0.00176134
WT	DMSO	0	2200	2047	88	47	27	0.926664	0.039837	0.0212766	0.0122227	0.928666	0.0373258	0.0234913	0.0105171
WT	DMSO	0	2183	2049	78	48	16	0.935189	0.0356002	0.0219078	0.0073026	0.00578835	0.00222499	0.00330447	0.00278556
WT	DMSO	0	2153	1998	79	59	26	0.924144	0.0365402	0.0272895	0.0120259
WT	BI2536	1.5	1861	1572	206	60	54	0.830867	0.108879	0.0317125	0.0285412	0.82551	0.112627	0.0294458	0.0324169
WT	BI2536	1.5	1868	1534	222	57	71	0.814225	0.117834	0.0302548	0.0376858	0.00977701	0.0046523	0.00276147	0.00472878
WT	BI2536	1.5	1905	1608	215	51	60	0.831437	0.111169	0.0263702	0.0310238
WT	p53-01	1.5	2190	1971	112	75	48	0.893472	0.0507706	0.0339982	0.0217588	0.896086	0.0506749	0.0324271	0.0208125
WT	p53-01	1.5	2179	1980	109	68	43	0.9	0.0495455	0.0309091	0.0195455	0.00345292	0.00108476	0.00154523	0.001141
WT	p53-01	1.5	2208	1990	115	72	47	0.894784	0.0517086	0.0323741	0.0211331
WT	PMV6	1.5	2215	2055	56	85	29	0.923596	0.0251685	0.0382022	0.0130337	0.923921	0.0310306	0.0309297	0.0141188
WT	PMV6	1.5	2253	2103	75	63	29	0.926432	0.0330396	0.0277533	0.0127753	0.00236508	0.00515978	0.00631495	0.00210719
WT	PMV6	1.5	2228	2061	78	60	37	0.921735	0.0348837	0.0268336	0.0165474
WT	p53-01	0.75	2211	1988	134	58	48	0.89228	0.0601436	0.0260323	0.021544	0.889335	0.0591058	0.0307052	0.0208538
WT	p53-01	0.75	2191	1975	116	71	44	0.895286	0.0525839	0.032185	0.0199456	0.00784883	0.00606998	0.00413651	0.000821205
WT	p53-01	0.75	2159	1922	141	74	46	0.88044	0.06459	0.0338983	0.0210719
WT	PMV6	0.75	2273	2080	83	77	40	0.912281	0.0364035	0.0337719	0.0175439	0.917321	0.0369352	0.0288245	0.0169197
WT	PMV6	0.75	2253	2082	82	57	37	0.922055	0.0363153	0.0252436	0.0163862	0.00489427	0.000998281	0.00442536	0.000584138
WT	PMV6	0.75	2245	2072	86	62	38	0.917626	0.0380868	0.0274579	0.0168291
WT	BI2536	0.75	2187	2015	93	62	28	0.916742	0.0423112	0.0282075	0.0127389	0.91424	0.0407868	0.0300808	0.0148921
WT	BI2536	0.75	2202	2037	83	58	35	0.92047	0.0375056	0.0262088	0.0158156	0.00778838	0.00284397	0.00507504	0.00187104
WT	BI2536	0.75	2225	2022	95	80	36	0.905508	0.0425437	0.0358262	0.0161218

## Sheet: 3F_S3H
Compound	Concentration	Cell_Line	mean_norm	stdevs_norm			Concentration	10000	5000	2500	1250	625	312.5	156.25	78.125	39.0625	19.5312	0
p53-01	10000	WT	1.76256	0.107714		p53-01	WT	233886	207130	139477	122108	120568	120672	127240	123731	123804	133494	111554
p53-01	5000	WT	1.4986	0.133708		p53-01	WT	204323	170945	137713	116864	89735	107314	99863	127401	109630	117337	133878
p53-01	2500	WT	1.18482	0.0603236		p53-01	WT	214988	175970	153198	133954	125147	116046	130913	120215	139391	138819	117795
p53-01	1250	WT	1.00651	0.0626283		p53-01	WT	207998	178176	148518	118859	91991	112110	101408	121439	105438	114789	125377
p53-01	625	WT	0.874821	0.152182		p53-01	Y220C	259961	262469	236256	147349	123269	114761	125984	120512	127747	136337	112719
p53-01	312.5	WT	0.933562	0.046544		p53-01	Y220C	264959	277595	229038	143892	91753	112118	107588	118467	106194	118028	125076
p53-01	156.25	WT	0.940279	0.135085		p53-01	Y220C	298921	289089	267460	176603	136660	115705	142722	133301	133419	144163	127569
p53-01	78.125	WT	1.00856	0.0258631		p53-01	Y220C	286008	327582	271302	148294	92711	120420	105036	123437	117294	122690	134013
p53-01	39.0625	WT	0.978836	0.125882		PMV6	WT		170740	161042	151325	139020	130368	158804	152117	136331	150943	148904
p53-01	19.5312	WT	1.03241	0.0970002		PMV6	WT		179681	156945	145779	95362	130137	124440	141129	136315	124130	141813
p53-01	0	WT	1	0.078977		PMV6	WT		158213	164050	152699	140555	122160	149810	141353	126711	150185	152039
p53-01	10000	Y220C	2.22247	0.145959		PMV6	WT		201975	168279	148029	92831	147144	113391	138272	137956	126865	145309
p53-01	5000	Y220C	2.31636	0.222864		PMV6	Y220C		125794	102996	121651	122138	87016	88398	106192	104750	91588	117860
p53-01	2500	Y220C	2.01062	0.17197		PMV6	Y220C		115192	98127	93168	90530	84529	87144	102003	84543	104631	93654
p53-01	1250	Y220C	1.23381	0.121465		PMV6	Y220C		127608	104958	119749	116455	84549	90365	110548	121682	96605	103534
p53-01	625	Y220C	0.889895	0.179934		PMV6	Y220C		117131	104651	109275	97052	91540	90140	96546	84072	104857	93458
p53-01	312.5	Y220C	0.927163	0.0277399		BI2536	WT	259590	226831	182654	131108	118546	90006	92236	125458	126417	101820	115202
p53-01	156.25	Y220C	0.963861	0.141003		BI2536	WT	240701	221170	187485	131356	104034	94305	94370	106940	91473	113248	105673
p53-01	78.125	Y220C	0.992671	0.0526441		BI2536	WT	269097	240802	215491	152167	117323	93528	93114	132813	129554	111453	145710
p53-01	39.0625	Y220C	0.970517	0.0961863		BI2536	WT	243095	240601	189535	136802	107564	99564	97215	113259	96056	123771	107495
p53-01	19.5312	Y220C	1.04374	0.0966901		BI2536	Y220C	320499	280409	314760	212391	117128	98096	101297	135249	137775	115256	149767
p53-01	0	Y220C	1	0.071429		BI2536	Y220C	297797	304325	286983	226804	121353	116170	110278	137668	105993	127200	153938
PMV6	5000	WT	1.20839	0.125507		BI2536	Y220C	322913	302507	322612	198553	128759	98914	108541	143467	131607	115855	158778
PMV6	2500	WT	1.10586	0.0325639		BI2536	Y220C	320880	330408	319985	246616	123804	130859	114189	142866	122061	132591	160743
PMV6	1250	WT	1.01661	0.0213539
PMV6	625	WT	0.795436	0.179622
PMV6	312.5	WT	0.900936	0.0714997
PMV6	156.25	WT	0.929226	0.144508
PMV6	78.125	WT	0.974163	0.0414673
PMV6	39.0625	WT	0.913697	0.0349362
PMV6	19.5312	WT	0.938881	0.0987541
PMV6	0	WT	1	0.0301085
PMV6	5000	Y220C	1.18903	0.0605208
PMV6	2500	Y220C	1.00545	0.0309146
PMV6	1250	Y220C	1.0865	0.127787
PMV6	625	Y220C	1.04325	0.148279
PMV6	312.5	Y220C	0.850989	0.0323236
PMV6	156.25	Y220C	0.871583	0.0149245
PMV6	78.125	Y220C	1.0166	0.0585067
PMV6	39.0625	Y220C	0.967053	0.1769
PMV6	19.5312	Y220C	0.973501	0.0634529
PMV6	0	Y220C	1	0.112563
BI2536	10	WT	2.13568	0.114436
BI2536	5	WT	1.96044	0.0836632
BI2536	2.5	WT	1.63509	0.124462
BI2536	1.25	WT	1.16316	0.0834835
BI2536	0.625	WT	0.943864	0.0605004
BI2536	0.3125	WT	0.796075	0.0333015
BI2536	0.15625	WT	0.795087	0.0183251
BI2536	0.078125	WT	1.00926	0.0985626
BI2536	0.0390625	WT	0.935496	0.167796
BI2536	0.0195312	WT	0.949823	0.0758947
BI2536	0	WT	1	0.156862
BI2536	10	Y220C	2.02509	0.0761473
BI2536	5	Y220C	1.95378	0.131303
BI2536	2.5	Y220C	1.99661	0.105234
BI2536	1.25	Y220C	1.41901	0.131942
BI2536	0.625	Y220C	0.787907	0.0311745
BI2536	0.3125	Y220C	0.712485	0.100372
BI2536	0.15625	Y220C	0.696866	0.0346401
BI2536	0.078125	Y220C	0.897347	0.0257006
BI2536	0.0390625	Y220C	0.798163	0.088865
BI2536	0.0195312	Y220C	0.787679	0.0550056
BI2536	0	Y220C	1	0.0316962

## Sheet: S3I
dox	Compound	Concentration	mean_norm	stdevs_norm
0	p53-01	10000	0.468121	0.0370999
0	p53-01	5000	0.600692	0.0269546
0	p53-01	2500	0.774799	0.0139536
0	p53-01	1250	0.957838	0.0404985
0	p53-01	625	0.956643	0.0384943
0	p53-01	312.5	0.955818	0.0509736
0	p53-01	156.25	0.992625	0.0228429
0	p53-01	78.125	0.992165	0.0397169
0	p53-01	39.0625	0.991084	0.0141714
100	p53-01	10000	0.305514	0.011111
100	p53-01	5000	0.385762	0.0172982
100	p53-01	2500	0.602086	0.0355267
100	p53-01	1250	0.705539	0.0382339
100	p53-01	625	0.887241	0.0619816
100	p53-01	312.5	0.941232	0.0729051
100	p53-01	156.25	0.954347	0.0307123
100	p53-01	78.125	1.00214	0.0866498
100	p53-01	39.0625	0.991531	0.0502652
1000	p53-01	10000	0.194042	0.0289771
1000	p53-01	5000	0.329834	0.0250705
1000	p53-01	2500	0.557132	0.0715879
1000	p53-01	1250	0.762815	0.0471189
1000	p53-01	625	0.86037	0.0164119
1000	p53-01	312.5	0.895536	0.039731
1000	p53-01	156.25	1.0052	0.10736
1000	p53-01	78.125	1.00417	0.0868144
1000	p53-01	39.0625	0.992644	0.068952
0	BI2536	10	0.164383	0.0379296
0	BI2536	5	0.16893	0.017341
0	BI2536	2.5	0.21805	0.0261443
0	BI2536	1.25	0.515178	0.0219678
0	BI2536	0.625	0.783739	0.0555037
0	BI2536	0.3125	0.835008	0.0778812
0	BI2536	0.15625	0.873413	0.0576979
0	BI2536	0.078125	0.899132	0.0417084
0	BI2536	0.0390625	0.9266	0.0649798
100	BI2536	10	0.143494	0.0262151
100	BI2536	5	0.161003	0.015057
100	BI2536	2.5	0.202159	0.0372562
100	BI2536	1.25	0.382341	0.0203964
100	BI2536	0.625	0.67348	0.0253048
100	BI2536	0.3125	0.853716	0.0252771
100	BI2536	0.15625	0.885753	0.0417208
100	BI2536	0.078125	0.865059	0.0279701
100	BI2536	0.0390625	0.990137	0.110335
1000	BI2536	10	0.106657	0.00764101
1000	BI2536	5	0.144797	0.0195736
1000	BI2536	2.5	0.185582	0.0188124
1000	BI2536	1.25	0.486646	0.0479287
1000	BI2536	0.625	0.741652	0.0392558
1000	BI2536	0.3125	0.830377	0.0636756
1000	BI2536	0.15625	0.887494	0.0391619
1000	BI2536	0.078125	0.893471	0.0487053
1000	BI2536	0.0390625	0.972645	0.082416
0	PMV6	5000	1.05536	0.0980884
0	PMV6	2500	1.01068	0.0664862
0	PMV6	1250	0.947575	0.0360768
0	PMV6	625	1.03252	0.104586
0	PMV6	312.5	0.99572	0.0334232
0	PMV6	156.25	1.00693	0.146634
0	PMV6	78.125	1.03889	0.0799447
0	PMV6	39.0625	0.954019	0.116359
0	PMV6	19.5312	0.987707	0.0168289
100	PMV6	5000	0.927449	0.0643692
100	PMV6	2500	0.952775	0.0270682
100	PMV6	1250	0.91316	0.0220916
100	PMV6	625	0.973628	0.0543371
100	PMV6	312.5	0.92855	0.038064
100	PMV6	156.25	0.924603	0.0551087
100	PMV6	78.125	0.929464	0.0530096
100	PMV6	39.0625	0.972695	0.0818093
100	PMV6	19.5312	0.989162	0.0616236
1000	PMV6	5000	0.868422	0.0269705
1000	PMV6	2500	0.941489	0.0257241
1000	PMV6	1250	0.849635	0.0352538
1000	PMV6	625	0.940569	0.0850048
1000	PMV6	312.5	0.892824	0.0599898
1000	PMV6	156.25	0.961182	0.0850757
1000	PMV6	78.125	0.936769	0.0262079
1000	PMV6	39.0625	0.873454	0.0349576
1000	PMV6	19.5312	1.02422	0.0631643
