# Supplementary material for: Mutant p53 protein accumulation is selectively targetable by proximity-inducing drugs
Source: Nat Chem Biol. 2025 Nov 3;22(5):783–92. doi: 10.1038/s41589-025-02051-7 (PMC13128454; doi:10.1038/s41589-025-02051-7)
Supplement: Supplementary file 10 — Statistical source data. [file 41589_2025_2051_MOESM10_ESM.xlsx]

## Sheet: S4C
CCL	IC50	Y220C_status	p5301_AUC_to_10uM	AUC_rezatapopt
MFE319	1268.31	1	0.3547	0.85249
NUGC3	1713.1	1	0.5108	0.590771
MCF7	2807.63	0	0.5585	0.933113
MFE296	4320.93	1	0.5186	0.568331
BXPC3	8251.96	1	0.6983
LNCaP	14113.1	0	0.8069	0.971319
DU145	20000	0	0.9088	1
HUH7	20000	1	1	0.652461
HEPG2	20000	0	0.9503	0.943323

## Sheet: S4D
Cell_Line	Concentration	mean_norm	stdevs_norm
BXPC3	20000	0.256363	0.0361837
BXPC3	10000	0.440006	0.0909395
BXPC3	5000	0.702675	0.0407428
BXPC3	2500	0.813267	0.051598
BXPC3	1250	0.935359	0.0644596
BXPC3	625	0.936282	0.047043
BXPC3	312.5	0.910472	0.0663966
BXPC3	156.25	0.990261	0.0846798
BXPC3	78.125	0.948815	0.0487353
BXPC3	39.0625	0.959829	0.0780488
BXPC3	0	1	0.0488208
NUGC3	20000	0.326006	0.0445811
NUGC3	10000	0.392556	0.0485464
NUGC3	5000	0.424672	0.0318797
NUGC3	2500	0.534027	0.0376419
NUGC3	1250	0.798638	0.0719474
NUGC3	625	0.911004	0.125622
NUGC3	312.5	0.982271	0.163458
NUGC3	156.25	1.02541	0.17242
NUGC3	78.125	0.979618	0.0426328
NUGC3	39.0625	1.00635	0.177676
NUGC3	0	1	0.150676
DU145	20000	0.764399	0.030868
DU145	10000	0.795468	0.0275652
DU145	5000	0.912839	0.0235644
DU145	2500	0.982048	0.0441163
DU145	1250	0.987024	0.0574132
DU145	625	0.971968	0.033261
DU145	312.5	0.961635	0.015596
DU145	156.25	0.973866	0.0499047
DU145	78.125	1.00606	0.0226212
DU145	39.0625	1.04454	0.071258
DU145	0	1	0.0397057
HUH7	20000	0.831294	0.0257968
HUH7	10000	1.02168	0.0479029
HUH7	5000	1.00425	0.0390904
HUH7	2500	1.07438	0.0390088
HUH7	1250	1.0387	0.0168242
HUH7	625	1.07819	0.0331628
HUH7	312.5	1.03664	0.0473973
HUH7	156.25	1.09117	0.0487978
HUH7	78.125	1.04295	0.0672627
HUH7	39.0625	1.09966	0.0599237
HUH7	0	1	0.0378034
MCF7	20000	0.292303	0.0143983
MCF7	10000	0.369472	0.0255944
MCF7	5000	0.498005	0.0447559
MCF7	2500	0.647528	0.0492796
MCF7	1250	0.885831	0.0714478
MCF7	625	0.969997	0.0423962
MCF7	312.5	1.00116	0.0421403
MCF7	156.25	0.995498	0.0608432
MCF7	78.125	0.968393	0.0657652
MCF7	39.0625	1.01445	0.0331686
MCF7	0	1	0.0666297
HEPG2	20000	0.956683	0.0471256
HEPG2	10000	0.918911	0.0896991
HEPG2	5000	1.00837	0.0308712
HEPG2	2500	0.894259	0.0390897
HEPG2	1250	0.949109	0.0249699
HEPG2	625	0.889451	0.0804383
HEPG2	312.5	0.965664	0.0762269
HEPG2	156.25	0.873183	0.0497554
HEPG2	78.125	0.967331	0.0573695
HEPG2	39.0625	0.968356	0.0918844
HEPG2	0	1	0.0389489
MFE296	10000	0.246004	0.0111745
MFE296	5000	0.495499	0.054013
MFE296	2500	0.658118	0.0408083
MFE296	1250	0.755916	0.0328467
MFE296	625	0.997798	0.0344184
MFE296	312.5	1.04334	0.0499815
MFE296	156.25	1.01183	0.0610344
MFE296	78.125	1.07882	0.0317681
MFE296	39.0625	1.0133	0.0594404
MFE296	0	1	0.0229999
MFE319	10000	0.226796	0.0260552
MFE319	5000	0.286452	0.0363742
MFE319	2500	0.319282	0.0517322
MFE319	1250	0.609517	0.0430064
MFE319	625	0.909912	0.0539888
MFE319	312.5	0.994849	0.058814
MFE319	156.25	0.925305	0.0423786
MFE319	78.125	0.923436	0.0256425
MFE319	39.0625	0.968041	0.0627048
LNCAP	20000	0.493242	0.0302523
LNCAP	10000	0.7384	0.0895707
LNCAP	5000	0.756461	0.0556694
LNCAP	2500	0.872618	0.0410036
LNCAP	1250	1.01722	0.111389
LNCAP	625	1.08126	0.181606
LNCAP	312.5	0.979472	0.0686804
LNCAP	156.25	0.94927	0.0570861
LNCAP	78.125	0.930126	0.0792536
LNCAP	39.0625	0.962688	0.0307642
LNCAP	0	1	0.122232
